# Supplementary material for: Slowed aging during reproductive dormancy is reflected in genome-wide transcriptome changes in Drosophila melanogaster
Source: BMC Genomics. 2016 Jan 13;17:50. doi: 10.1186/s12864-016-2383-1 (PMC4711038; doi:10.1186/s12864-016-2383-1)
Supplement: Additional file 3: Dataset S1. — Gene list of significantly regulated probes and reciprocal comparison. Transcripts that are significantly altered more than two-fold (|log2FC| ≥ 1, q ≤ 0.05) are shown. 3wDvs1wN represent transcripts regulated upon 3 weeks of diapause compared to 1 week control flies, 3wDvs3wN represent genes regulated in diapause samples with comparison to 3 week old sibling controls, 3wNvs1wN represent genes influenced by aging in 3 week old control flies compared to 1 week old control flies. Significantly inhibited transcripts are highlighted in blue, significantly activated in orange. Links to Flybase, Wikigene, Genecard, NCBI, ENSEMBL and ExPASy databases are included. (XLSX 2131 kb) [file 12864_2016_2383_MOESM3_ESM.xlsx]

## Sheet: Comparison
			logFC
PROBE ID	FLYBASE LINK	GENENAME	3wNvs1wN (aging)	3wDvs3wN (diapause x old)	3wDvs1wN (diapause)
1630800_s_at	•	CG34040 gene product from transcript CG34040-RA	5.67	3.51	9.18
1623757_at	•	Crystallin	5.57	3.16	8.73
1630568_at	•	CG34040 gene product from transcript CG34040-RA	4.94	3.01	7.95
1630600_at		Frost /// Sex combs on midleg	2.67	4.76	7.42
1632076_a_at	•	CG6933 gene product from transcript CG6933-RA	2.42	3.45	5.87
1628935_at	•	CG10962 gene product from transcript CG10962-RB	2.2	3.58	5.78
1634515_at	•	CG8093 gene product from transcript CG8093-RA	3.66	2.11	5.77
1630598_at	•	CG18179 gene product from transcript CG18179-RA	1.85	3.91	5.75
1633147_at	•	CG10659 gene product from transcript CG10659-RA	3.16	1.92	5.07
1623035_at	•	Na[+]-dependent inorganic phosphate cotransporter	1.37	3.55	4.92
1622908_a_at	•	CG10962 gene product from transcript CG10962-RB	1.69	3.1	4.79
1637275_a_at	•	CG42807 gene product from transcript CG42807-RA	3.13	1.56	4.69
1624817_at	•	Scavenger receptor class C, type IV	1.5	3.1	4.6
1637224_at	•	CG13905 gene product from transcript CG13905-RB	2.93	1.65	4.59
1625050_s_at		Drosophila melanogaster SD26211 full insert cDNA.	-1.77	6.15	4.38
1633947_at	•	CG13977 gene product from transcript CG13977-RA	1.35	2.96	4.31
1639457_at	•	CG32284 gene product from transcript CG32284-RA	2.21	1.95	4.16
1623601_at	•	CG8221 gene product from transcript CG8221-RA	2.89	1.24	4.13
1635450_a_at	•	Senescence marker protein-30	2.45	1.68	4.12
1627890_at	•	Glutathione S transferase D10	2.52	1.55	4.07
1629070_at	•	CG1208 gene product from transcript CG1208-RB	1.21	2.8	4.01
1636973_at	•	Senescence marker protein-30	2.33	1.39	3.72
1635688_at	•	CG15210 gene product from transcript CG15210-RA	1.77	1.84	3.61
1627162_at	•	CG31681 gene product from transcript CG31681-RA	1.36	2.23	3.59
1633707_at	•	CG12824 gene product from transcript CG12824-RA	1.95	1.6	3.55
1634892_at	•	CG15865 gene product from transcript CG15865-RA	2.13	1.41	3.54
1634591_at	•	CG11878 gene product from transcript CG11878-RA	1.3	2.23	3.53
1625557_at	•	CG34198 gene product from transcript CG34198-RA	2.21	1.27	3.48
1639654_at	•	CG3603 gene product from transcript CG3603-RB	1.64	1.81	3.46
1626086_at	•	CG10621 gene product from transcript CG10621-RA	1.98	1.47	3.45
1635410_at	•	CG12766 gene product from transcript CG12766-RA	2.14	1.3	3.45
1623068_at	•	Cytochrome P450-4e3	1.34	2.1	3.44
1627167_a_at	•	CG40485 gene product from transcript CG40485-RB	-1.7	5.12	3.42
1639272_at	•	CG3739 gene product from transcript CG3739-RA	1.4	1.93	3.33
1633545_at	•	CG7496 gene product from transcript CG7496-RA	2.32	1.01	3.33
1627432_at	•	CG6041 gene product from transcript CG6041-RA	1.57	1.73	3.3
1624569_at	•	CG31087 gene product from transcript CG31087-RA	2.15	1.14	3.29
1637129_at	•	Glutathione S transferase E3	1.42	1.84	3.26
1625671_at		lectin-37Da /// lectin-37Db	1.86	1.32	3.18
1626734_at		--- /// --- /// Jonah 65A	1.22	1.86	3.08
1629853_at	•	CG3699 gene product from transcript CG3699-RA	1.92	1.13	3.05
1627463_at	•	Death associated molecule related to Mch2	1.73	1.31	3.04
1627047_at	•	CG3987 gene product from transcript CG3987-RA	1.81	1.2	3.01
1631628_s_at		AOP2-related /// peroxiredoxin 2540 /// Peroxiredoxin	1.16	1.84	3
1639892_at	•	Sorbitol dehydrogenase 1	1.83	1.17	3
1641199_a_at	•	CG1544 gene product from transcript CG1544-RA	1.89	1.11	3
1635207_at	•	CG32557 gene product from transcript CG32557-RA	1.28	1.69	2.97
1623521_at	•	target of brain insulin	1.76	1.19	2.95
1632613_at	•	Serpin 55B	1.03	1.89	2.92
1631715_at	•	CG44014 gene product from transcript CG44014-RA	1.78	1.11	2.89
1639934_at	•	CG31272 gene product from transcript CG31272-RA	1.8	1.08	2.89
1631561_s_at	•	CG4607 gene product from transcript CG4607-RA	1.58	1.28	2.87
1637567_at	•	Maltase A6	1.61	1.23	2.83
1632591_at	•	Pherokine 3	1.55	1.2	2.75
1640488_a_at	•	CG9510 gene product from transcript CG9510-RC	1.61	1.13	2.74
1632874_at	•	CG6602 gene product from transcript CG6602-RA	1.46	1.27	2.72
1625657_at	•	CG32335 gene product from transcript CG32335-RB	1.6	1.13	2.72
1636798_at	•	CG13482 gene product from transcript CG13482-RA	1.71	1.01	2.72
1623028_at	•	CG44014 gene product from transcript CG44014-RA	1.54	1.18	2.71
1627912_at	•	CG5493 gene product from transcript CG5493-RB	1.55	1.15	2.7
1639594_at	•	CG40485 gene product from transcript CG40485-RB	-1.09	3.78	2.69
1640344_at	•	CG18480 gene product from transcript CG18480-RA	1.3	1.36	2.66
1636946_at	•	Serpin 88Eb	1.05	1.6	2.65
1640884_at	•	CG15784 gene product from transcript CG15784-RA	1.4	1.25	2.64
1627464_at	•	Maltase A2	1.42	1.21	2.63
1627078_at	•	Organic anion transporting polypeptide 58Dc	1.12	1.51	2.62
1624993_at	•	CG4377 gene product from transcript CG4377-RA	1.43	1.18	2.6
1627007_at	•	CG4306 gene product from transcript CG4306-RA	1.33	1.22	2.55
1625193_at	•	CG31106 gene product from transcript CG31106-RB	1.47	1.08	2.55
1623732_at	•	Niemann-Pick type C-2e	5.98	-3.47	2.51
1628625_at	•	CG12926 gene product from transcript CG12926-RA	1.1	1.39	2.49
1627854_at	•	CG9914 gene product from transcript CG9914-RA	1.31	1.14	2.45
1640827_at	•	CG15422 gene product from transcript CG15422-RA	1.41	1.03	2.44
1627420_s_at	•	CG7702 gene product from transcript CG7702-RB	1.09	1.34	2.43
1632045_at	•	CG5697 gene product from transcript CG5697-RA	1.43	1.01	2.43
1634815_at	•	CG31104 gene product from transcript CG31104-RA	1.02	1.4	2.42
1636570_at	•	midgut expression 1	1.2	1.21	2.4
1634310_at	•	Troponin C isoform 4	-1.89	4.28	2.38
1633857_at	•	CG13659 gene product from transcript CG13659-RA	1.32	1.06	2.38
1630067_a_at	•	Thioester-containing protein 2	1.24	1.1	2.33
1626308_s_at	•	CG4019 gene product from transcript CG4019-RA	1.12	1.21	2.32
1630173_a_at	•	CG15745 gene product from transcript CG15745-RB	1.18	1.14	2.32
1633991_at	•	CG31445 gene product from transcript CG31445-RB	1.05	1.25	2.3
1623839_at	•	CG6415 gene product from transcript CG6415-RA	1.28	1.03	2.3
1637335_at	•	flightin	-4.23	6.48	2.25
1626248_at	•	CG18547 gene product from transcript CG18547-RA	1.14	1.06	2.2
1625042_at	•	CG31288 gene product from transcript CG31288-RA	1.18	1.01	2.19
1634662_at	•	CG3360 gene product from transcript CG3360-RA	-1.67	3.82	2.15
1622974_at	•	CG4000 gene product from transcript CG4000-RA	-1.66	3.73	2.08
1629317_at	•	Neuropeptide-like precursor 3	-1.61	3.66	2.05
1633446_s_at	•	Snakeskin	1.03	1.02	2.05
1627577_at	•	CG7409 gene product from transcript CG7409-RA	-2.29	4.32	2.03
1637958_at	•	CG33510 gene product from transcript CG33510-RB	3.46	-1.52	1.94
1633272_at	•	CG9090 gene product from transcript CG9090-RA	-2.03	3.73	1.7
1623851_at	•	CG9400 gene product from transcript CG9400-RB	-1.46	3.06	1.6
1640809_at	•	CG12105 gene product from transcript CG12105-RA	-2.27	3.76	1.49
1625901_s_at	•	CG34172 gene product from transcript CG34172-RC	-1.85	3.24	1.39
1625433_at	•	Sarcoplasmic calcium-binding protein 1	-1.88	3.15	1.27
1636688_at	•	CG9081 gene product from transcript CG9081-RA	2.53	-1.29	1.25
1637403_at	•	CG7953 gene product from transcript CG7953-RA	3.04	-1.89	1.15
1624509_at	•	Maltase A3	2.27	-1.18	1.09
1629520_at	•	CG8997 gene product from transcript CG8997-RA	2.44	-1.38	1.06
1633928_at	•	CG15721 gene product from transcript CG15721-RB	2.27	-3.5	-1.22
1634255_at	•	CG12721 gene product from transcript CG12721-RA	-2.92	1.48	-1.44
1632120_at	•	CG15533 gene product from transcript CG15533-RA	3.92	-5.39	-1.46
1635114_a_at	•	metabotropic GABA-B receptor subtype 3	1.15	-2.74	-1.59
1628962_at	•	CG12708 gene product from transcript CG12708-RA	1.96	-3.6	-1.64
1634529_at	•	CG3290 gene product from transcript CG3290-RA	2.57	-4.9	-2.33
1630498_at		Drosophila melanogaster AT14971 full insert cDNA.	-1.18	-1.19	-2.37
1625469_at	•	CG3323 gene product from transcript CG3323-RA	2.01	-5.08	-3.06
1638348_at	•	CG31658 gene product from transcript CG31658-RA	-1.28	-2.47	-3.76
1632047_at	•	nuclease slx1	-1.03	-2.8	-3.83
1631468_a_at	•	timeless		8.53	8.62
1633214_at	•	CG4835 gene product from transcript CG4835-RB		5.75	7.55
1638716_a_at	•	CG10725 gene product from transcript CG10725-RB		7.35	7.36
1623211_at	•	CG17234 gene product from transcript CG17234-RA		6.04	7.12
1641474_s_at		Adult cuticle protein 1 /// --- /// ---		8.14	6.8
1635072_at	•	CG7214 gene product from transcript CG7214-RA		6.53	6.15
1638778_at	•	CG10352 gene product from transcript CG10352-RB		4.18	5.44
1634162_at	•	CG40198 gene product from transcript CG40198-RC		5.35	5.32
1628076_at	•	CG8823 gene product from transcript CG8823-RA		4.6	5.28
1639323_at	•	Turandot C		3.67	5.26
1637072_at	•	CG11459 gene product from transcript CG11459-RA		3.92	5.25
1633647_at	•	Cuticular protein 49Ah		5.18	5.17
1631274_at	•	CG18095 gene product from transcript CG18095-RB		4.65	5.17
1637516_at	•	CG15449 gene product from transcript CG15449-RA		3.88	4.99
1637462_at	•	CG13833 gene product from transcript CG13833-RA		5.05	4.86
1637575_at	•	CG8028 gene product from transcript CG8028-RC		4.78	4.85
1626401_at	•	Cytochrome P450-6a2		4.16	4.82
1627236_s_at		Drosophila melanogaster SD06908 full insert cDNA.		4.07	4.81
1629919_at	•	Cuticular protein 100A		5.06	4.8
1638567_at	•	CG1092 gene product from transcript CG1092-RC		3.69	4.75
1627899_at		Drosophila melanogaster RE31004 full length cDNA.		4.66	4.6
1641042_at	•	CG16820 gene product from transcript CG16820-RA		5.03	4.55
1625401_at	•	CG13026 gene product from transcript CG13026-RB		5	4.55
1640755_at	•	Cytochrome P450-6a8		4.73	4.54
1639720_at	•	CG42269 gene product from transcript CG42269-RE		4.47	4.49
1633218_a_at	•	CG4347 gene product from transcript CG4347-RE		4.43	4.47
1628107_at	•	CG3513 gene product from transcript CG3513-RA		3.82	4.47
1634399_at	•	CG18367 gene product from transcript CG18367-RA		4.59	4.46
1631816_at	•	Adipokinetic hormone		5.36	4.38
1640881_at	•	CG16762 gene product from transcript CG16762-RA		3.47	4.36
1630616_at	•	UDP-glycosyltransferase 37a1		4.33	4.32
1625342_at	•	CG33282 gene product from transcript CG33282-RB		4	4.32
1639442_a_at	•	Transferrin 1		2.87	4.3
1635549_at	•	Turandot A		2.45	4.3
1638739_at	•	CG14031 gene product from transcript CG14031-RA		4.5	4.27
1626429_at	•	Larval serum protein 1 gamma		4.3	4.27
1626700_at	•	Actin 88F		5.15	4.24
1638959_at	•	CG8501 gene product from transcript CG8501-RA		4.28	4.2
1627262_at	•	Biotinidase		4.11	4.19
1625164_at	•	Turandot X		3.53	4.16
1630256_at	•	CG2958 gene product from transcript CG2958-RA		3.74	4.15
1636015_s_at	•	CG32850 gene product from transcript CG32850-RB		5.03	4.11
1638452_at	•	period		4.32	4.11
1625474_s_at	•	CG1441 gene product from transcript CG1441-RB		4.23	4.06
1637123_a_at	•	CG33281 gene product from transcript CG33281-RA		3.23	4.06
1633385_at	•	CG4139 gene product from transcript CG4139-RB		4.01	4.04
1623981_at	•	CG7017 gene product from transcript CG7017-RB		3.76	4.04
1623018_at	•	CG12780 gene product from transcript CG12780-RA		3.18	4.04
1624911_at	•	CG6081 gene product from transcript CG6081-RA		4.12	4.03
1641587_at		--- /// ---		4.23	4.02
1630933_at	•	CG6738 gene product from transcript CG6738-RA		4.01	4.02
1636524_at	•	CG34316 gene product from transcript CG34316-RA		3.97	3.96
1640057_at	•	CG9192 gene product from transcript CG9192-RA		3.95	3.96
1641464_s_at	•	CG32850 gene product from transcript CG32850-RB		4.85	3.92
1625023_a_at	•	nicotinic acetylcholine receptor beta 21C		3.67	3.91
1628449_at	•	CG4739 gene product from transcript CG4739-RA		3.12	3.9
1626455_s_at	•	CG34005 gene product from transcript CG34005-RB		2.14	3.9
1633512_at	•	twin of eyeless		3.94	3.88
1636495_at		---		2.92	3.87
1637097_at	•	CG7497 gene product from transcript CG7497-RB		3.63	3.85
1626386_at	•	Cuticular protein 57A		4.34	3.84
1638484_at	•	Heat shock gene 67Bc		4.14	3.84
1634418_at	•	CG33281 gene product from transcript CG33281-RA		2.79	3.79
1632699_s_at		cdna:known chromosome:BDGP5:2L:14615555:14618902:1 gene:FBgn0000056 transcript:FBtr0006151		3.58	3.75
1628715_a_at	•	CG4139 gene product from transcript CG4139-RB		3.36	3.74
1635140_at	•	CG15515 gene product from transcript CG15515-RA		3.81	3.73
1630999_at	•	CG7724 gene product from transcript CG7724-RA		3.35	3.71
1636631_at	•	CG1139 gene product from transcript CG1139-RA		2.71	3.7
1631280_at	•	CG9095 gene product from transcript CG9095-RA		4	3.69
1634674_at	•	CG9989 gene product from transcript CG9989-RA		3.67	3.69
1626392_s_at	•	Myocyte enhancer factor 2		2.99	3.69
1632500_at	•	CG10226 gene product from transcript CG10226-RA		4	3.67
1640681_at	•	CG4950 gene product from transcript CG4950-RC		3.81	3.67
1628150_a_at	•	CG9449 gene product from transcript CG9449-RH		2.9	3.67
1629430_s_at	•	CG1803 gene product from transcript CG1803-RA		2.81	3.66
1633471_at	•	Peroxiredoxin 2540-2		2.66	3.66
1641125_at	•	CG1942 gene product from transcript CG1942-RA		3.8	3.64
1631302_at	•	CG16885 gene product from transcript CG16885-RA		3.68	3.61
1627746_at	•	CG6124 gene product from transcript CG6124-RC		3.15	3.6
1633197_at	•	CG32024 gene product from transcript CG32024-RA		2.64	3.6
1634180_s_at	•	CG9664 gene product from transcript CG9664-RA		2.39	3.6
1624695_at	•	CG3999 gene product from transcript CG3999-RA		1.8	3.6
1630412_at	•	nimrod B5		3.3	3.59
1626709_at	•	Muscle LIM protein at 60A		3.37	3.58
1638253_at	•	CG5361 gene product from transcript CG5361-RB		2.77	3.58
1627293_at	•	CG14439 gene product from transcript CG14439-RB		3.82	3.57
1624236_at		--- /// ---		2.72	3.57
1624688_at	•	CG9360 gene product from transcript CG9360-RA		3.63	3.56
1635674_at	•	CG6901 gene product from transcript CG6901-RA		3.21	3.56
1639564_a_at	•	CG7768 gene product from transcript CG7768-RA		3.59	3.55
1625341_at	•	CG40305 gene product from transcript CG40305-RB		3.55	3.55
1639218_s_at	•	CG15530 gene product from transcript CG15530-RB		3.56	3.54
1627678_at	•	CG18302 gene product from transcript CG18302-RA		3.82	3.53
1623540_at	•	CG31704 gene product from transcript CG31704-RB		2.27	3.53
1630289_at	•	CG6435 gene product from transcript CG6435-RA		3.54	3.52
1631925_at	•	Multiple drug resistance 65		3.82	3.51
1636343_at	•	CG6283 gene product from transcript CG6283-RA		2.93	3.51
1634525_at	•	CG34227 gene product from transcript CG34227-RA		2.59	3.49
1638649_at	•	CG11340 gene product from transcript CG11340-RA		2.81	3.48
1630520_s_at		Drosophila melanogaster RH09485 full insert cDNA.		2.61	3.47
1627069_at	•	CG7191 gene product from transcript CG7191-RA		2.86	3.45
1640683_at	•	CG12310 gene product from transcript CG12310-RA		2.47	3.45
1641365_s_at		Drosophila melanogaster SD27140 full insert cDNA.		2.92	3.43
1623741_at		--- /// scully		3.46	3.42
1623446_a_at	•	CG14246 gene product from transcript CG14246-RA		3.24	3.41
1633667_at	•	Lipase 2		2.66	3.41
1641240_a_at	•	CG1889 gene product from transcript CG1889-RA		3.56	3.4
1634957_at	•	Diuretic hormone 44		3.22	3.38
1623517_at	•	CG4962 gene product from transcript CG4962-RA		4.39	3.37
1623687_at	•	CG15199 gene product from transcript CG15199-RA		1.67	3.37
1631584_at	•	CG31189 gene product from transcript CG31189-RB		3.91	3.35
1638810_at	•	Fumarylacetoacetase		3.46	3.35
1627274_at		Drosophila melanogaster SD09455 full insert cDNA.		3.35	3.35
1635623_at	•	Cuticular protein 73D		3.16	3.35
1628020_at	•	CG15358 gene product from transcript CG15358-RA		2.98	3.35
1627741_at	•	CG13086 gene product from transcript CG13086-RB		2.66	3.35
1624704_at	•	CG4741 gene product from transcript CG4741-RB		3.23	3.34
1629551_s_at	•	CG12268 gene product from transcript CG12268-RB		3.19	3.34
1624398_at	•	CG8630 gene product from transcript CG8630-RA		3.68	3.33
1638472_at	•	Cuticular protein 62Bb		4.17	3.31
1630419_a_at	•	CG7300 gene product from transcript CG7300-RB		3.27	3.31
1640714_at	•	CG1979 gene product from transcript CG1979-RA		3.16	3.3
1631691_at	•	CG16772 gene product from transcript CG16772-RA		2.91	3.3
1627771_at	•	CG13075 gene product from transcript CG13075-RB		3.26	3.28
1635525_at	•	CG9672 gene product from transcript CG9672-RA		2.27	3.28
1639636_at	•	CG1869 gene product from transcript CG1869-RA		4.01	3.27
1638809_at	•	CG34284 gene product from transcript CG34284-RA		2.52	3.27
1624497_at		cdna:known chromosome:BDGP5:3R:1094803:1095232:1 gene:FBgn0037309 transcript:FBtr0078783		2.95	3.25
1638879_a_at	•	CG33012 gene product from transcript CG33012-RC		3.29	3.24
1640923_at	•	Juvenile hormone esterase duplication		4.45	3.23
1627552_at	•	CG42397 gene product from transcript CG42397-RA		2.57	3.23
1634842_a_at	•	CG11160 gene product from transcript CG11160-RC		3.71	3.22
1625140_at	•	CG6698 gene product from transcript CG6698-RA		2.23	3.22
1634831_at	•	CG1386 gene product from transcript CG1386-RA		3.86	3.2
1632216_at	•	Calcineurin A1		3.28	3.2
1638277_at	•	CG11550 gene product from transcript CG11550-RA		3.08	3.2
1636175_a_at	•	CG9084 gene product from transcript CG9084-RB		2.22	3.2
1635362_at	•	CG13654 gene product from transcript CG13654-RA		3.12	3.19
1623216_s_at	•	CG9629 gene product from transcript CG9629-RA		2.24	3.19
1625828_at	•	CG11841 gene product from transcript CG11841-RA		2.84	3.18
1626022_at	•	CG14680 gene product from transcript CG14680-RC		2.24	3.18
1624745_at	•	Insulin-like peptide 5		3.13	3.17
1637465_at	•	CG31157 gene product from transcript CG31157-RD		3.09	3.17
1634064_at	•	CG13311 gene product from transcript CG13311-RA		1.91	3.17
1637195_at	•	CG31321 gene product from transcript CG31321-RB		3.89	3.16
1630206_at	•	Chitin synthase 2		3.51	3.16
1631666_s_at	•	CG9766 gene product from transcript CG9766-RB		2.47	3.13
1628288_s_at	•	Neprilysin 4		3.47	3.12
1633031_at	•	CG8299 gene product from transcript CG8299-RA		5.03	3.1
1637900_at	•	CG11852 gene product from transcript CG11852-RA		3.16	3.1
1625951_at	•	CG17778 gene product from transcript CG17778-RA		2.76	3.09
1639110_at	•	Slc45 ortholog 1		2.47	3.09
1627176_at	•	CG31431 gene product from transcript CG31431-RC		2.61	3.08
1639956_at	•	CG17760 gene product from transcript CG17760-RB		2.81	3.07
1631104_s_at	•	CG7665 gene product from transcript CG7665-RB		2.7	3.07
1637370_at	•	CG18550 gene product from transcript CG18550-RC		2.58	3.07
1633067_at	•	CG34376 gene product from transcript CG34376-RB		2.43	3.07
1639424_at	•	CG6910 gene product from transcript CG6910-RC		2.11	3.07
1628964_at	•	Serpin 31A		3.39	3.06
1641479_at	•	CG15870 gene product from transcript CG15870-RA		2.56	3.06
1640126_at	•	CG8249 gene product from transcript CG8249-RC		2.85	3.05
1622902_at	•	Odorant-binding protein 28a		3.81	3.04
1641454_at	•	CG1461 gene product from transcript CG1461-RA		3.36	3.04
1640058_at	•	CG8216 gene product from transcript CG8216-RA		3.28	3.04
1629064_at	•	erect wing		3.02	3.04
1623103_at	•	CG14946 gene product from transcript CG14946-RD		2.89	3.04
1641534_at	•	CG11842 gene product from transcript CG11842-RA		2.43	3.04
1630147_at	•	Hexokinase C		2.63	3.03
1630555_at	•	CG33346 gene product from transcript CG33346-RB		1.97	3.03
1628226_at	•	CG8539 gene product from transcript CG8539-RB		1.9	3.03
1640469_at	•	CG17127 gene product from transcript CG17127-RB		3.03	3.02
1635379_at	•	CG31300 gene product from transcript CG31300-RA		2.44	3.02
1634958_at	•	Serpin 42Dc		2.41	3.01
1639819_at	•	CG6385 gene product from transcript CG6385-RA		1.55	3.01
1640107_at	•	obstructor-A		3.87	3
1627669_at	•	CG1791 gene product from transcript CG1791-RC		3.22	3
1630404_at	•	CG34112 gene product from transcript CG34112-RB		2.55	3
1637590_at	•	CG42329 gene product from transcript CG42329-RA		2.41	3
1635294_at	•	CG9312 gene product from transcript CG9312-RA		2.35	3
1632430_at	•	Transferrin 1		1.45	3
1623429_at	•	CG11073 gene product from transcript CG11073-RD		3.57	2.99
1641698_at	•	CG6429 gene product from transcript CG6429-RA		3.04	2.99
1630524_at	•	G protein alpha49B		2.58	2.99
1637291_at	•	CG18031 gene product from transcript CG18031-RA		2.54	2.99
1626554_at	•	pasilla		2.51	2.98
1640556_at	•	CG14606 gene product from transcript CG14606-RB		2.49	2.98
1631631_at	•	Cuticular protein 47Ee		3.28	2.97
1639834_at	•	CG14291 gene product from transcript CG14291-RA		2.97	2.97
1625071_a_at	•	Myosin light chain 2		2.93	2.96
1636567_at	•	CG31199 gene product from transcript CG31199-RA		3.27	2.95
1634136_at	•	CG2157 gene product from transcript CG2157-RA		3.06	2.95
1639597_at	•	Odorant-binding protein 44a		3.26	2.94
1637057_at	•	neuromusculin		3.18	2.94
1624819_s_at		cdna:novel chromosome:BDGP5:Uextra:24197253:24212603:-1 transcript:SNAP00000004968		2.49	2.94
1625614_at		cdna:known chromosome:BDGP5:2L:5621602:5623760:-1 gene:FBgn0031726 transcript:FBtr0100853		2.9	2.93
1639530_at	•	CG14528 gene product from transcript CG14528-RA		2.8	2.93
1634061_a_at	•	retinal degeneration C		3.22	2.92
1634877_at	•	CG15546 gene product from transcript CG15546-RA		3.15	2.92
1635349_a_at	•	nicotinic Acetylcholine Receptor beta 96A		3.05	2.92
1635793_at	•	CG11413 gene product from transcript CG11413-RA		2.96	2.92
1636487_at	•	CG7079 gene product from transcript CG7079-RA		3.6	2.91
1628100_at	•	CG42235 gene product from transcript CG42235-RE		1.87	2.91
1624466_a_at	•	CG15117 gene product from transcript CG15117-RA		1.78	2.91
1639971_at	•	CG12224 gene product from transcript CG12224-RC		1.6	2.91
1627801_at	•	CG9497 gene product from transcript CG9497-RB		2.91	2.9
1634657_at	•	CG5011 gene product from transcript CG5011-RB		2.06	2.9
1637794_at	•	CG4927 gene product from transcript CG4927-RC		2.88	2.88
1640768_at	•	CG13965 gene product from transcript CG13965-RA		2.49	2.88
1623094_at	•	Tetraspanin 42Ei		2.43	2.88
1623027_s_at		--- /// ---		1.96	2.88
1635336_at	•	CG7554 gene product from transcript CG7554-RA		1.68	2.88
1637636_at	•	Dopamine/Ecdysteroid receptor		3.07	2.87
1629667_at	•	CG14298 gene product from transcript CG14298-RB		3.06	2.87
1633227_s_at	•	CG14945 gene product from transcript CG14945-RB		2.68	2.87
1633749_at	•	CG6337 gene product from transcript CG6337-RA		2.45	2.87
1627542_at	•	Spermathecal endopeptidase 1		2.44	2.87
1623416_at	•	Mucin 68E		1.9	2.87
1633200_at	•	CG9449 gene product from transcript CG9449-RH		2.1	2.86
1634370_a_at	•	pannier		2.87	2.85
1623777_s_at		Drosophila melanogaster MIP14896 full insert cDNA.		2.74	2.85
1632802_at	•	Juvenile hormone-inducible protein 26		2.67	2.85
1634557_at	•	Rhophilin		1.35	2.85
1623418_at	•	Cadherin 96Ca		3.05	2.84
1636385_at	•	CG11317 gene product from transcript CG11317-RA		2.81	2.84
1629215_at	•	CG10723 gene product from transcript CG10723-RD		2.68	2.84
1631969_at	•	CG15221 gene product from transcript CG15221-RB		2.15	2.84
1631710_at	•	CG18039 gene product from transcript CG18039-RA		3.27	2.83
1624802_at		Drosophila melanogaster IP07509 full insert cDNA.		2.29	2.83
1624272_at	•	CG10618 gene product from transcript CG10618-RB		2.09	2.83
1625307_at	•	sugar transporter 2		1.52	2.83
1630532_at	•	CG13091 gene product from transcript CG13091-RB		4.01	2.82
1638017_at	•	Cuticular protein 78E		2.83	2.82
1631072_at	•	CG9512 gene product from transcript CG9512-RA		2.37	2.82
1640006_at	•	CG18609 gene product from transcript CG18609-RA		2.28	2.82
1637306_at	•	methuselah-like 15		2.23	2.82
1628498_at	•	obstructor-E		2.71	2.81
1626759_at	•	CG34136 gene product from transcript CG34136-RA		1.54	2.81
1635886_s_at		Drosophila melanogaster SD06908 full insert cDNA.		2.85	2.8
1635045_at	•	CG6271 gene product from transcript CG6271-RA		2.81	2.8
1636747_at	•	CG8051 gene product from transcript CG8051-RA		2.06	2.8
1624256_at	•	CG16857 gene product from transcript CG16857-RA		4.19	2.79
1628126_at	•	CG31202 gene product from transcript CG31202-RA		3	2.79
1636145_at	•	Serpin 28Dc		2.3	2.79
1638955_at	•	CG32277 gene product from transcript CG32277-RA		2.42	2.78
1633631_at	•	CG9682 gene product from transcript CG9682-RA		2.23	2.77
1638066_at	•	Odorant-binding protein 83b		3.08	2.75
1630299_at		Drosophila melanogaster RH02271 full length cDNA.		2.59	2.75
1640978_at	•	CG14567 gene product from transcript CG14567-RA		2.5	2.75
1626609_at	•	CG10006 gene product from transcript CG10006-RB		1.85	2.75
1640355_at	•	CG5246 gene product from transcript CG5246-RA		3.29	2.74
1636183_at	•	CG32198 gene product from transcript CG32198-RB		2.67	2.74
1640707_at	•	CG15772 gene product from transcript CG15772-RA		2.38	2.74
1623555_at	•	CG10131 gene product from transcript CG10131-RA		2.23	2.74
1625227_at	•	CG30456 gene product from transcript CG30456-RB		2.17	2.74
1623928_at	•	CG5910 gene product from transcript CG5910-RA		1.91	2.74
1633048_at	•	prophenoloxidase 45		3.14	2.73
1627971_s_at	•	serrano		2.71	2.73
1628884_at	•	Peptidoglycan recognition protein SA		1.76	2.73
1625321_a_at	•	mind the gap		2.98	2.72
1640473_at	•	CG34120 gene product from transcript CG34120-RC		2.61	2.72
1634145_s_at	•	CG14968 gene product from transcript CG14968-RB		1.94	2.72
1630160_at	•	Fasciclin 2		1.85	2.72
1633002_at	•	salty dog		2.77	2.71
1626750_at	•	CG30479 gene product from transcript CG30479-RA		1.72	2.71
1623514_a_at	•	CG2239 gene product from transcript CG2239-RB		3.14	2.7
1623753_at	•	Thioester-containing protein 3		2.56	2.7
1638554_at	•	CG4115 gene product from transcript CG4115-RA		2.53	2.7
1633881_at	•	spaghetti-squash activator		2	2.7
1634503_at	•	CG15695 gene product from transcript CG15695-RA		2.55	2.69
1627385_at	•	Odorant-binding protein 69a		2.77	2.68
1624608_s_at		cdna:known chromosome:BDGP5:3R:13757595:13840454:1 gene:FBgn0000363 transcript:FBtr0083534		2.1	2.68
1635258_s_at		cdna:novel chromosome:BDGP5:3L:23166093:23171606:-1 transcript:SNAP00000000377		1.82	2.68
1637062_at	•	CG18745 gene product from transcript CG18745-RA		1.76	2.68
1626470_at	•	CG10440 gene product from transcript CG10440-RB		2.88	2.67
1623016_at	•	CG1299 gene product from transcript CG1299-RA		2.78	2.67
1639273_s_at	•	vrille		2.48	2.67
1626577_at	•	CG15556 gene product from transcript CG15556-RA		1.67	2.67
1624125_at	•	fat		3.28	2.66
1625672_s_at		Drosophila melanogaster GH06422 full length cDNA.		2.48	2.66
1626133_s_at		Drosophila melanogaster GH06606 full insert cDNA.		2.2	2.66
1628412_at	•	Adenylyl cyclase 78C		1.78	2.66
1630159_at	•	CG11672 gene product from transcript CG11672-RB		1.73	2.66
1632023_s_at	•	CG1909 gene product from transcript CG1909-RA		2.77	2.65
1640790_at		Drosophila melanogaster GH02327 full insert cDNA.		2.66	2.65
1624770_at	•	CG17929 gene product from transcript CG17929-RB		2.52	2.65
1625316_s_at	•	Calcineurin A at 14F		2.41	2.65
1631821_at	•	Scavenger receptor class C, type I		1.92	2.64
1623903_at	•	CG18473 gene product from transcript CG18473-RA		1.14	2.64
1639363_at	•	CG31345 gene product from transcript CG31345-RA		3.19	2.63
1636426_at	•	CG6421 gene product from transcript CG6421-RA		2.9	2.63
1640301_a_at	•	Na[+]-driven anion exchanger 1		2.77	2.63
1626165_at	•	Phosphodiesterase 9		2.45	2.63
1633959_s_at		--- /// --- /// ---		1.95	2.63
1633696_at	•	Transmembrane 4 superfamily		3.2	2.62
1639320_a_at	•	Dopa decarboxylase		2.72	2.62
1632376_at	•	CG5644 gene product from transcript CG5644-RA		2.69	2.62
1635188_at	•	CG6675 gene product from transcript CG6675-RB		2.58	2.62
1625312_at	•	CG10553 gene product from transcript CG10553-RA		2.09	2.62
1628647_at	•	antennal protein 5		3.02	2.61
1634295_at	•	hoepel2		2.48	2.61
1633033_s_at	•	CG1732 gene product from transcript CG1732-RA		3.54	2.6
1629553_at	•	CG14153 gene product from transcript CG14153-RA		3.26	2.6
1630985_at	•	CG30441 gene product from transcript CG30441-RB		2.89	2.6
1626605_at	•	CG14075 gene product from transcript CG14075-RA		2.83	2.6
1633280_s_at	•	CG12581 gene product from transcript CG12581-RB		2.68	2.6
1633654_s_at	•	Inositol 1,4,5-triphosphate kinase 2		2.11	2.6
1638282_at	•	CG14196 gene product from transcript CG14196-RA		1.94	2.6
1626081_at	•	CG8837 gene product from transcript CG8837-RA		1.72	2.6
1641167_s_at	•	Vitamin D[[3]] up-regulated protein 1		2.78	2.59
1635757_at	•	lazaro		2.75	2.59
1635705_at	•	CG12858 gene product from transcript CG12858-RB		2.67	2.59
1623848_a_at	•	CG1220 gene product from transcript CG1220-RE		2.44	2.59
1637103_at	•	CG9640 gene product from transcript CG9640-RB		2.41	2.59
1633454_s_at	•	6-phosphofructo-2-kinase		2.2	2.59
1636057_at	•	CG9572 gene product from transcript CG9572-RA		2.73	2.58
1636905_at	•	leak		2.48	2.58
1638973_s_at	•	CG11149 gene product from transcript CG11149-RD		2.37	2.58
1640224_s_at	•	CG13796 gene product from transcript CG13796-RD		2.23	2.57
1639535_at	•	polypeptide GalNAc transferase 2		1.94	2.57
1634143_at	•	CG8345 gene product from transcript CG8345-RA		1.66	2.57
1625611_at	•	nimrod B4		2.55	2.56
1632808_at	•	CG6012 gene product from transcript CG6012-RA		2.37	2.56
1625041_at	•	Organic anion transporting polypeptide 74D		2.31	2.56
1624151_a_at	•	CG32183 gene product from transcript CG32183-RB		2.3	2.56
1624599_at	•	CG34331 gene product from transcript CG34331-RB		2.15	2.56
1624774_a_at	•	Fasciclin 2		2.05	2.56
1624982_s_at	•	CG5080 gene product from transcript CG5080-RB		1.98	2.56
1641490_s_at	•	Thrombospondin		2.97	2.55
1626882_at	•	CG8807 gene product from transcript CG8807-RA		2.77	2.55
1641675_at	•	sine oculis		2.66	2.55
1631555_at	•	CG10062 gene product from transcript CG10062-RC		2.5	2.55
1641731_at	•	Desiccate		2.5	2.55
1633144_at	•	jitterbug		2.37	2.55
1638466_a_at	•	Inwardly rectifying potassium channel 2		2.2	2.55
1625975_at	•	Na[+]/H[+] hydrogen antiporter 2		2.01	2.55
1634792_s_at	•	Syncrip		1.93	2.55
1637997_at	•	lethal (3) 72Dp		1.86	2.55
1638807_s_at	•	CG4829 gene product from transcript CG4829-RB		2.76	2.54
1633427_at	•	CG7582 gene product from transcript CG7582-RB		2.64	2.54
1636879_at	•	CG14356 gene product from transcript CG14356-RA		2.36	2.54
1628659_at	•	Multi drug resistance 49		1.62	2.54
1627180_at	•	CG3540 gene product from transcript CG3540-RA		3.33	2.53
1634201_at		--- /// ---		2.81	2.53
1625405_at	•	CG4182 gene product from transcript CG4182-RA		2.7	2.53
1624121_at	•	knickkopf		2.25	2.53
1638462_at	•	CG18088 gene product from transcript CG18088-RC		2	2.53
1639351_at	•	Cuticular protein 97Eb		2.66	2.52
1628821_at	•	CG17027 gene product from transcript CG17027-RB		2.44	2.52
1639019_s_at		--- /// Immune induced molecule 10		2.17	2.52
1631225_at	•	CG8317 gene product from transcript CG8317-RA		2.05	2.52
1630723_a_at	•	CG8708 gene product from transcript CG8708-RC		1.99	2.52
1626074_at	•	CG42846 gene product from transcript CG42846-RA		1.73	2.52
1636398_at	•	CG10086 gene product from transcript CG10086-RA		1.55	2.52
1628671_a_at	•	sallimus		3.65	2.51
1627144_at	•	CG10560 gene product from transcript CG10560-RA		2.85	2.51
1627041_s_at	•	inebriated		2.49	2.51
1636728_at	•	Patched-related		2.39	2.51
1637393_at	•	Vesicular monoamine transporter		2.35	2.51
1627533_at	•	straightjacket		2.27	2.51
1625997_s_at		Drosophila melanogaster GH03753 full length cDNA.		1.96	2.51
1623229_at	•	CG7881 gene product from transcript CG7881-RA		1.8	2.51
1635375_at	•	CG5630 gene product from transcript CG5630-RB		1.59	2.51
1634318_at	•	CG33110 gene product from transcript CG33110-RA		2.44	2.5
1639911_at	•	CG17029 gene product from transcript CG17029-RB		2.22	2.5
1633109_at		Drosophila melanogaster RE33791 full insert cDNA.		2.15	2.5
1641143_s_at	•	torso-like		1.83	2.5
1636634_a_at	•	Multidrug-Resistance like Protein 1		1.53	2.5
1630258_at	•	Glutathione S transferase D2		3.23	2.49
1628617_at	•	Drosomycin-like 4		2.55	2.49
1635031_s_at	•	CG11147 gene product from transcript CG11147-RA		2.43	2.49
1631164_a_at	•	Diuretic hormone 44 receptor 2		2.13	2.49
1630212_at	•	CG2065 gene product from transcript CG2065-RB		2.05	2.49
1637561_at	•	CG16834 gene product from transcript CG16834-RB		3.01	2.48
1637752_a_at	•	Glutathione S transferase Z2		2.7	2.48
1637914_at	•	Odorant-binding protein 83g		2.5	2.48
1636423_at	•	CG8012 gene product from transcript CG8012-RB		2.44	2.48
1625053_at	•	CG16898 gene product from transcript CG16898-RA		2.29	2.48
1633637_at	•	CG17026 gene product from transcript CG17026-RA		2.19	2.48
1623612_at	•	Serpin 47C		2.6	2.47
1634257_at	•	CG5162 gene product from transcript CG5162-RA		2.04	2.47
1633651_at	•	Tachykinin		2.03	2.47
1638508_at	•	Maltase B1		1.38	2.47
1637246_a_at	•	Drosophila Nna1 ortholog		3.82	2.46
1639680_at	•	CG43092 gene product from transcript CG43092-RA		2.89	2.46
1632633_at	•	Troponin C at 25D		2.71	2.46
1637902_at	•	CG10918 gene product from transcript CG10918-RA		2.46	2.46
1626319_a_at	•	CG33470 gene product from transcript CG33470-RA		2.03	2.46
1638583_at	•	CG31103 gene product from transcript CG31103-RB		3.64	2.45
1623151_a_at	•	CG2010 gene product from transcript CG2010-RB		3.01	2.45
1637674_at	•	Esterase P		2.47	2.45
1636275_a_at	•	Vesicular monoamine transporter		2.32	2.45
1623813_at	•	CG33307 gene product from transcript CG33307-RA		2.08	2.45
1628882_at	•	CG7378 gene product from transcript CG7378-RB		2.69	2.44
1637513_at	•	CG11275 gene product from transcript CG11275-RA		2.57	2.44
1632812_at	•	Ecdysone oxidase		2.43	2.44
1624995_at	•	CG12355 gene product from transcript CG12355-RD		2.03	2.44
1624586_a_at	•	Phosphoribosylamidotransferase 2		1.42	2.44
1641200_at	•	Odorant-binding protein 83a		2.83	2.43
1628450_at	•	Neuropeptide-like precursor 1		2.6	2.43
1634893_at	•	Glycerol 3 phosphate dehydrogenase		2.39	2.43
1627837_at	•	CG5527 gene product from transcript CG5527-RA		2.38	2.43
1623636_at	•	Odorant-binding protein 19a		2.14	2.43
1630429_s_at	•	CG11889 gene product from transcript CG11889-RA		1.33	2.43
1635300_at	•	Vacuolar H[+] ATPase subunit M9.7-a		2.71	2.42
1626013_at	•	CG11192 gene product from transcript CG11192-RB		2.43	2.42
1637161_s_at	•	myoglianin		2.37	2.42
1641039_at	•	retroactive		2.37	2.42
1630255_at	•	CG31676 gene product from transcript CG31676-RA		2.26	2.42
1641508_s_at	•	Tetraspanin 42Eh		2.12	2.42
1624670_at	•	CG7589 gene product from transcript CG7589-RB		1.96	2.42
1632295_s_at		cdna:novel chromosome:BDGP5:Uextra:8300480:8300788:1 transcript:SNAP00000001497		1.96	2.42
1624017_at	•	Adenosylhomocysteinase 89E		2.88	2.41
1633913_at	•	antennal protein 10		2.46	2.41
1628982_at	•	neuropeptide F receptor		2.43	2.41
1630113_at	•	CG10660 gene product from transcript CG10660-RD		1.61	2.41
1634640_at	•	CG14032 gene product from transcript CG14032-RA		1.52	2.41
1637229_a_at	•	CG11796 gene product from transcript CG11796-RA		2.55	2.4
1635802_s_at	•	CG9279 gene product from transcript CG9279-RB		2.49	2.4
1626893_at	•	CG10287 gene product from transcript CG10287-RB		2.48	2.4
1640208_s_at	•	Antennapedia		2.37	2.4
1640162_at		cdna:known chromosome:BDGP5:2R:11346436:11358613:1 gene:FBgn0034020 transcript:FBtr0087325		2.12	2.4
1637853_a_at	•	Hyperkinetic		1.9	2.4
1626164_at	•	CG31380 gene product from transcript CG31380-RA		1.49	2.4
1625816_at	•	CG4781 gene product from transcript CG4781-RA		1.4	2.4
1638882_at	•	rosy		1.4	2.4
1628766_at	•	CG4984 gene product from transcript CG4984-RD		2.92	2.39
1632539_at	•	Glutathione S transferase E4		2.77	2.39
1635736_at	•	CG5157 gene product from transcript CG5157-RA		2.4	2.39
1629491_at	•	CG13318 gene product from transcript CG13318-RA		2.33	2.39
1630938_a_at	•	CG14879 gene product from transcript CG14879-RC		1.87	2.39
1627100_s_at	•	drumstick		1.77	2.39
1629906_s_at	•	CG1220 gene product from transcript CG1220-RE		1.52	2.39
1641037_at	•	CG32702 gene product from transcript CG32702-RB		1.51	2.39
1625604_at	•	CG14259 gene product from transcript CG14259-RA		2.74	2.38
1623743_at	•	CG3191 gene product from transcript CG3191-RA		2.59	2.38
1628839_at	•	CG17110 gene product from transcript CG17110-RA		2.51	2.38
1641470_s_at	•	vestigial		2.4	2.38
1629889_s_at	•	CG1803 gene product from transcript CG1803-RA		1.84	2.38
1623840_at	•	CG18607 gene product from transcript CG18607-RA		1.7	2.38
1630593_at	•	Neural Lazarillo		1.45	2.38
1624409_a_at	•	Niemann-Pick type C-2h		2.95	2.37
1626452_at	•	CG2121 gene product from transcript CG2121-RB		2.87	2.37
1638828_a_at	•	CG17378 gene product from transcript CG17378-RA		2.26	2.37
1629455_at	•	CG8925 gene product from transcript CG8925-RA		2.18	2.37
1631303_s_at	•	CG8524 gene product from transcript CG8524-RC		2.09	2.37
1630471_at	•	CG4301 gene product from transcript CG4301-RC		1.91	2.37
1625431_at	•	reversed polarity		2.67	2.36
1634707_s_at	•	Glutamine:fructose-6-phosphate aminotransferase 1		2.39	2.36
1635129_at	•	CG6332 gene product from transcript CG6332-RA		2.37	2.36
1629837_at	•	CG2330 gene product from transcript CG2330-RA		2.25	2.36
1623662_at	•	CG11044 gene product from transcript CG11044-RA		2.16	2.36
1629944_at	•	CG12814 gene product from transcript CG12814-RC		2.14	2.36
1632734_s_at	•	bangles and beads		2.12	2.36
1630619_at	•	Serpin 42Dd		2	2.36
1624404_a_at	•	Sphingosine kinase 1		1.82	2.36
1630203_at	•	CG5682 gene product from transcript CG5682-RA		1.7	2.36
1631285_at	•	Tetraspanin 5D		3.3	2.35
1636387_at	•	CG10300 gene product from transcript CG10300-RA		2.68	2.35
1631228_a_at	•	secretory Phospholipase A2		1.89	2.35
1640223_a_at	•	terribly reduced optic lobes		1.71	2.35
1635227_at	•	Ecdysone-inducible gene L3		1.65	2.35
1637444_s_at	•	pugilist		1.5	2.35
1637454_a_at	•	Odorant-binding protein 19a		2.67	2.34
1627719_at	•	goliath		2.51	2.34
1640533_at	•	CG32406 gene product from transcript CG32406-RA		2.31	2.34
1631179_s_at	•	Serpin 77Ba		1.82	2.34
1625022_a_at	•	CG6125 gene product from transcript CG6125-RB		1.71	2.34
1641077_at	•	CG30158 gene product from transcript CG30158-RA		2.31	2.33
1629409_s_at	•	CG6987 gene product from transcript CG6987-RB		2.12	2.33
1636333_a_at	•	methuselah-like 2		1.8	2.33
1640667_at	•	Cytochrome P450-4ae1		1.67	2.33
1636608_at	•	Diuretic hormone 31 receptor 1		1.66	2.33
1629789_at	•	CG9649 gene product from transcript CG9649-RA		1.58	2.33
1632582_at	•	CG9270 gene product from transcript CG9270-RC		1.54	2.33
1634207_at	•	CG16799 gene product from transcript CG16799-RA		1.44	2.33
1630977_at	•	CG16771 gene product from transcript CG16771-RE		1.27	2.33
1632629_a_at	•	CG10804 gene product from transcript CG10804-RB		2.72	2.32
1638101_at	•	CG15528 gene product from transcript CG15528-RB		2.5	2.32
1624129_s_at	•	CG7708 gene product from transcript CG7708-RA		2.42	2.32
1629458_at	•	CG9411 gene product from transcript CG9411-RA		2.33	2.32
1625486_a_at	•	Peptidoglycan recognition protein LA		2.3	2.32
1633612_at	•	pasilla		2.2	2.32
1626198_at	•	Cytochrome P450-4d8		2.06	2.32
1640896_at	•	CG4462 gene product from transcript CG4462-RA		2.04	2.32
1638956_at	•	Fasciclin 2		2	2.32
1631761_at	•	CG31313 gene product from transcript CG31313-RA		1.54	2.32
1628013_at	•	CG3597 gene product from transcript CG3597-RA		1.2	2.32
1627961_a_at	•	CG18507 gene product from transcript CG18507-RC		2.38	2.31
1623544_at	•	CG42334 gene product from transcript CG42334-RC		2.26	2.31
1636991_s_at	•	epithelial membrane protein		2.19	2.31
1624393_at	•	white		2.17	2.31
1627568_at	•	CG14109 gene product from transcript CG14109-RB		2.17	2.31
1630415_at	•	Alhambra		2	2.31
1624667_at	•	CG31760 gene product from transcript CG31760-RC		2.41	2.3
1623977_at	•	nervy		2.31	2.3
1629009_at	•	CG8864 gene product from transcript CG8864-RA		2.22	2.3
1633834_at	•	CG9701 gene product from transcript CG9701-RA		2.1	2.3
1635383_at	•	ventral nervous system defective		1.77	2.3
1640918_at	•	omega		1.41	2.3
1630263_at	•	CG31370 gene product from transcript CG31370-RB		1.31	2.3
1637054_s_at	•	CG31719 gene product from transcript CG31719-RD		2.8	2.29
1638703_a_at	•	CG42673 gene product from transcript CG42673-RD		2.59	2.29
1623767_at	•	CG17839 gene product from transcript CG17839-RB		2.36	2.29
1629565_s_at		--- /// tetraspanin 42E		2.26	2.29
1626990_s_at	•	Multiple inositol polyphosphate phosphatase 1		2.24	2.29
1632145_a_at	•	methuselah-like 15		2.12	2.29
1637155_at	•	CG32407 gene product from transcript CG32407-RA		2.11	2.29
1630934_at		cdna:novel chromosome:BDGP5:Uextra:15714903:15715265:1 transcript:SNAP00000007611		1.75	2.29
1638681_at	•	piopio		2.37	2.28
1623736_at	•	trachealess		2.31	2.28
1635196_at	•	CG6836 gene product from transcript CG6836-RA		2.3	2.28
1625531_at	•	Odorant-binding protein 18a		2.19	2.28
1641623_at	•	Growth-blocking peptide		2.18	2.28
1631498_a_at	•	fruitless		2.17	2.28
1634574_a_at	•	Stretchin-Mlck		2.17	2.28
1634075_at	•	dumpy		1.98	2.28
1639677_at	•	partner of paired		1.61	2.28
1630667_at	•	CG34043 gene product from transcript CG34043-RB		1.21	2.28
1627881_at	•	spalt major		2.49	2.27
1625369_at	•	CG10877 gene product from transcript CG10877-RA		1.88	2.27
1624700_a_at	•	CG10175 gene product from transcript CG10175-RA		1.82	2.27
1635191_at	•	Tetraspanin 42Ed		1.43	2.27
1629996_at	•	astrocytic leucine-rich repeat molecule		3.56	2.26
1625764_at	•	CG17572 gene product from transcript CG17572-RA		2.7	2.26
1624395_at	•	CG31102 gene product from transcript CG31102-RA		2.35	2.26
1632679_s_at		Drosophila melanogaster mRNA for LIM domain protein (espinas gene).		2.29	2.26
1635331_at	•	Cuticular protein 49Af		2.27	2.26
1625154_s_at	•	papillote		2.16	2.26
1627645_at	•	CG9427 gene product from transcript CG9427-RB		2.07	2.26
1628950_at	•	CG10178 gene product from transcript CG10178-RB		1.9	2.26
1635073_at	•	CG17108 gene product from transcript CG17108-RA		1.77	2.26
1630804_at	•	Organic anion transporting polypeptide 33Eb		1.37	2.26
1636910_at	•	CG13704 gene product from transcript CG13704-RA		1.28	2.26
1635161_at	•	lethal (2) 34Fc		2.46	2.25
1631360_at	•	CG4133 gene product from transcript CG4133-RC		2.27	2.25
1634931_at	•	CG6340 gene product from transcript CG6340-RE		2.24	2.25
1632019_s_at	•	CG9008 gene product from transcript CG9008-RA		2.01	2.25
1629786_a_at	•	Chloride channel-a		1.97	2.25
1623415_at	•	dorsal		2.48	2.24
1637420_a_at	•	metabotropic GABA-B receptor subtype 2		2.43	2.24
1630915_at	•	CG43091 gene product from transcript CG43091-RA		2.39	2.24
1636266_at	•	persephone		2.29	2.24
1639502_at	•	nimrod C1		2.26	2.24
1633198_a_at	•	Serotonin receptor 2		2.2	2.24
1630335_s_at	•	CG7084 gene product from transcript CG7084-RB		2.17	2.24
1638205_s_at	•	CG34387 gene product from transcript CG34387-RF		2.01	2.24
1631217_a_at	•	Troponin C at 73F		1.88	2.24
1625033_at	•	CG16791 gene product from transcript CG16791-RA		1.82	2.24
1626377_at	•	CG8358 gene product from transcript CG8358-RA		1.79	2.24
1641647_at	•	Galactose-1-phosphate uridylyltransferase		1.68	2.24
1630375_at	•	CG7635 gene product from transcript CG7635-RA		1.21	2.24
1638866_at	•	Kynurenine formamidase		2.8	2.23
1629205_at	•	CG32032 gene product from transcript CG32032-RA		2.16	2.23
1624760_at	•	CG8306 gene product from transcript CG8306-RA		1.94	2.23
1637721_at	•	CG3301 gene product from transcript CG3301-RB		1.79	2.23
1636410_at	•	CG3505 gene product from transcript CG3505-RA		1.77	2.23
1635661_at	•	CG14777 gene product from transcript CG14777-RB		1.72	2.23
1638481_at	•	CG2736 gene product from transcript CG2736-RA		1.6	2.23
1631382_at	•	CG13085 gene product from transcript CG13085-RB		1.37	2.23
1637589_at	•	CG15423 gene product from transcript CG15423-RA		1.3	2.23
1628426_s_at	•	CG8740 gene product from transcript CG8740-RD		2.63	2.22
1632285_at	•	plasma membrane calcium ATPase		2.2	2.22
1640465_at	•	CG17124 gene product from transcript CG17124-RB		1.99	2.22
1625629_at	•	alpha-Esterase-6		1.65	2.22
1625052_at	•	CG5955 gene product from transcript CG5955-RA		1.48	2.22
1635494_at	•	prophenol oxidase A1		2.54	2.21
1631474_s_at	•	Glycerophosphate oxidase-1		2.18	2.21
1639391_at	•	CG17109 gene product from transcript CG17109-RB		1.93	2.21
1635110_at	•	CG2397 gene product from transcript CG2397-RA		1.81	2.21
1635636_at	•	takeout		1.8	2.21
1625434_at	•	CG3270 gene product from transcript CG3270-RA		1.38	2.21
1633432_at	•	CG9657 gene product from transcript CG9657-RA		2.27	2.2
1635210_a_at	•	Papilin		2.19	2.2
1626059_at	•	knirps-like		2.18	2.2
1634939_at	•	CG13077 gene product from transcript CG13077-RA		1.96	2.2
1628608_at	•	CG17475 gene product from transcript CG17475-RA		1.88	2.2
1639054_s_at		cdna:novel chromosome:BDGP5:3R:8963011:8963933:1 transcript:SNAP00000001258		1.41	2.2
1628826_at	•	CG34288 gene product from transcript CG34288-RB		1.38	2.2
1640529_at	•	CG15408 gene product from transcript CG15408-RA		1.36	2.2
1638086_at	•	CG3746 gene product from transcript CG3746-RA		2.5	2.19
1639622_at	•	Proctolin		2.46	2.19
1631400_at	•	Cuticular protein 66D		2.37	2.19
1624357_at	•	corona		2.2	2.19
1635894_at	•	CG30148 gene product from transcript CG30148-RA		2.2	2.19
1635675_at	•	scarecrow		2.15	2.19
1632972_at	•	Neprilysin 3		2.05	2.19
1640825_a_at	•	CG1447 gene product from transcript CG1447-RC		1.81	2.19
1633914_at	•	beta galactosidase		1.57	2.19
1630186_at	•	CG13743 gene product from transcript CG13743-RA		2.67	2.18
1638004_at	•	Calbindin 53E		2.5	2.18
1635298_at	•	CG13458 gene product from transcript CG13458-RA		2.35	2.18
1640991_at	•	CG32091 gene product from transcript CG32091-RB		2.15	2.18
1639222_at	•	CG32191 gene product from transcript CG32191-RB		1.87	2.18
1628231_at	•	Adenylyl cyclase 76E		1.82	2.18
1631266_a_at	•	CG5840 gene product from transcript CG5840-RC		1.77	2.18
1626783_at	•	CG16756 gene product from transcript CG16756-RA		1.68	2.18
1637309_a_at	•	CG14680 gene product from transcript CG14680-RC		1.63	2.18
1630065_at	•	CG6912 gene product from transcript CG6912-RA		1.53	2.18
1640489_at	•	CG18522 gene product from transcript CG18522-RA		1.41	2.18
1625995_a_at	•	Zwischenferment		1.28	2.18
1641481_at	•	CG6633 gene product from transcript CG6633-RB		1.23	2.18
1623558_at	•	Cuticular protein 49Ae		2.38	2.17
1624448_at	•	CG6356 gene product from transcript CG6356-RA		2.17	2.17
1632600_at	•	CG34232 gene product from transcript CG34232-RA		1.82	2.17
1627709_at	•	CG30371 gene product from transcript CG30371-RA		1.79	2.17
1628682_at	•	CG5577 gene product from transcript CG5577-RA		1.78	2.17
1640478_at	•	CG31777 gene product from transcript CG31777-RA		1.74	2.17
1629034_at	•	CG10253 gene product from transcript CG10253-RD		1.65	2.17
1629702_a_at		cdna:known chromosome:BDGP5:2L:11210681:11260808:1 gene:FBgn0259750 transcript:FBtr0080203		2.39	2.16
1624432_at	•	spatzle 3		2.21	2.16
1634828_at	•	polypeptide GalNAc transferase 8		2.15	2.16
1623484_at	•	vestigial		2.07	2.16
1641513_at	•	CG12239 gene product from transcript CG12239-RA		1.95	2.16
1638905_s_at	•	CG4839 gene product from transcript CG4839-RA		1.82	2.16
1629089_a_at	•	CG12963 gene product from transcript CG12963-RL		1.49	2.16
1625058_at	•	CG9889 gene product from transcript CG9889-RA		1.4	2.16
1636501_at		Mucin 11A /// GCR(ich)		1.28	2.16
1624830_at	•	Actin 79B		3.12	2.15
1625454_at	•	CG10763 gene product from transcript CG10763-RA		2.42	2.15
1639033_at	•	lethal (2) 01289		2.26	2.15
1632328_at	•	serpentine		2.19	2.15
1628666_at	•	CG3328 gene product from transcript CG3328-RA		2.16	2.15
1638074_at	•	Glutathione S transferase O2		2.12	2.15
1639139_a_at	•	Fps oncogene analog		2.12	2.15
1628584_at	•	CG8733 gene product from transcript CG8733-RA		2.11	2.15
1627775_s_at	•	ectodermal		2.1	2.15
1637067_at	•	CG6074 gene product from transcript CG6074-RA		2.02	2.15
1632945_at	•	Muscle-specific protein 300		1.65	2.15
1623327_at	•	CG43103 gene product from transcript CG43103-RA		1.64	2.15
1639940_at	•	disconnected		1.36	2.15
1624322_at	•	CG7499 gene product from transcript CG7499-RB		2.8	2.14
1637412_a_at	•	stranded at second		2.32	2.14
1626619_at	•	CG9919 gene product from transcript CG9919-RA		2.25	2.14
1630064_at	•	CG5639 gene product from transcript CG5639-RA		2.14	2.14
1623916_at	•	CG14694 gene product from transcript CG14694-RA		1.98	2.14
1628284_at	•	CG3690 gene product from transcript CG3690-RA		1.02	2.14
1639638_a_at	•	CG14502 gene product from transcript CG14502-RC		3.18	2.13
1623969_at	•	CG31200 gene product from transcript CG31200-RA		2.64	2.13
1635272_a_at	•	CG10205 gene product from transcript CG10205-RA		2.64	2.13
1635919_at	•	CG13255 gene product from transcript CG13255-RB		2.32	2.13
1641711_at	•	CG13360 gene product from transcript CG13360-RA		2.06	2.13
1630582_s_at	•	CG3967 gene product from transcript CG3967-RC		1.97	2.13
1640217_at	•	CG30154 gene product from transcript CG30154-RA		1.97	2.13
1625835_at	•	CG8063 gene product from transcript CG8063-RA		1.53	2.13
1641018_s_at	•	CG8468 gene product from transcript CG8468-RC		1.51	2.13
1641390_at	•	CG13140 gene product from transcript CG13140-RB		2.44	2.12
1637105_at	•	regular		2.21	2.12
1641325_s_at	•	Tropomyosin 2		2.18	2.12
1635483_at	•	CG16884 gene product from transcript CG16884-RA		2.15	2.12
1626326_at	•	CG31436 gene product from transcript CG31436-RA		1.76	2.12
1640144_at	•	CG18067 gene product from transcript CG18067-RA		1.56	2.12
1633480_at	•	Reversion-inducing-cysteine-rich protein with kazal motifs		2.34	2.11
1625711_at	•	CG44098 gene product from transcript CG44098-RB		2.14	2.11
1631680_a_at	•	CG42367 gene product from transcript CG42367-RC		2.11	2.11
1623866_at	•	CG17970 gene product from transcript CG17970-RB		2.03	2.11
1633415_at	•	CG14948 gene product from transcript CG14948-RA		1.99	2.11
1628476_at	•	CG7913 gene product from transcript CG7913-RK		1.66	2.11
1623000_at	•	CG33093 gene product from transcript CG33093-RA		1.58	2.11
1631183_at	•	rho-like		1.42	2.11
1636585_a_at	•	hikaru genki		2.12	2.1
1631526_s_at	•	water witch		2.07	2.1
1634054_at	•	neither inactivation nor afterpotential C		2.06	2.1
1634573_a_at	•	grainy head		1.92	2.1
1639396_s_at	•	Ceramidase		1.88	2.1
1639609_s_at	•	complexin		1.88	2.1
1625981_at	•	CG5627 gene product from transcript CG5627-RH		1.53	2.1
1630590_at	•	CG18417 gene product from transcript CG18417-RA		2.46	2.09
1635987_at	•	CG12116 gene product from transcript CG12116-RA		2.13	2.09
1625986_at		--- /// Ku80		2.06	2.09
1624736_a_at	•	CG5819 gene product from transcript CG5819-RC		1.88	2.09
1635475_at	•	cornetto		1.85	2.09
1632160_s_at	•	CG15279 gene product from transcript CG15279-RB		1.67	2.09
1633893_at	•	modular serine protease		1.57	2.09
1623932_at	•	Equilibrative nucleoside transporter 3		2.11	2.08
1629428_at	•	CG7342 gene product from transcript CG7342-RB		2.1	2.08
1633750_s_at	•	CG33526 gene product from transcript CG33526-RD		2.07	2.08
1640845_at	•	CG10581 gene product from transcript CG10581-RA		2.07	2.08
1639469_a_at	•	Punch		1.9	2.08
1627277_s_at	•	CG2930 gene product from transcript CG2930-RD		1.33	2.08
1627297_at	•	CG15270 gene product from transcript CG15270-RC		2.27	2.07
1625059_at	•	Leucokinin		2.11	2.07
1624850_at	•	CG3556 gene product from transcript CG3556-RB		2.1	2.07
1628419_a_at	•	CG8909 gene product from transcript CG8909-RC		2.05	2.07
1627117_a_at	•	CG3301 gene product from transcript CG3301-RB		2.03	2.07
1640703_at	•	CG30460 gene product from transcript CG30460-RE		1.97	2.07
1626124_at	•	CG9717 gene product from transcript CG9717-RA		1.75	2.07
1636653_at	•	necrotic		1.58	2.07
1634960_at	•	CCHamide-2		1.11	2.07
1635006_at	•	retinol dehydrogenase B		2.66	2.06
1627499_at	•	CG2016 gene product from transcript CG2016-RB		2.5	2.06
1629091_at	•	CG5177 gene product from transcript CG5177-RB		2.36	2.06
1632155_at	•	CG13676 gene product from transcript CG13676-RB		2.25	2.06
1634402_at	•	Sarcoglycan beta		2.19	2.06
1640332_at	•	CG6972 gene product from transcript CG6972-RA		2.16	2.06
1623522_at	•	CG11668 gene product from transcript CG11668-RA		2.11	2.06
1623747_at	•	CG5895 gene product from transcript CG5895-RA		2.08	2.06
1634462_at	•	CG3822 gene product from transcript CG3822-RA		1.92	2.06
1627302_at	•	Flavin-containing monooxygenase 2		1.6	2.06
1634507_s_at	•	CG17549 gene product from transcript CG17549-RB		1.58	2.06
1624531_s_at	•	Glucose transporter 4 enhancer factor		1.53	2.06
1627073_a_at	•	CG10126 gene product from transcript CG10126-RB		1.47	2.06
1640979_at	•	Glutathione S transferase T4		1.4	2.06
1635893_at	•	alpha-Esterase-8		1.39	2.06
1630244_s_at		--- /// ---		1.25	2.06
1632566_at	•	CG11318 gene product from transcript CG11318-RA		1.11	2.06
1630217_at	•	CG13650 gene product from transcript CG13650-RB		2.36	2.05
1635998_at	•	Cuticular protein 67B		2.25	2.05
1629446_at	•	CG1136 gene product from transcript CG1136-RA		1.93	2.05
1629733_at	•	CG11354 gene product from transcript CG11354-RB		1.82	2.05
1636900_at	•	CG5390 gene product from transcript CG5390-RA		1.67	2.05
1623428_at		Drosophila melanogaster RH55703 full insert cDNA.		1.1	2.05
1630034_at	•	CG12119 gene product from transcript CG12119-RA		2.92	2.04
1631649_at	•	Silnoon		2.43	2.04
1625462_s_at	•	CG31221 gene product from transcript CG31221-RA		2.3	2.04
1627833_at	•	Cellular retinaldehyde binding protein		2.06	2.04
1630085_s_at	•	Peritrophin A		2.03	2.04
1629417_s_at	•	CG14853 gene product from transcript CG14853-RB		2.02	2.04
1624235_at	•	CG42404 gene product from transcript CG42404-RE		1.84	2.04
1629066_at	•	CG10698 gene product from transcript CG10698-RA		1.81	2.04
1631746_a_at	•	CG8774 gene product from transcript CG8774-RB		1.81	2.04
1640537_a_at	•	Trehalose transporter 1-2		1.73	2.04
1627136_at	•	Kinesin-73		1.72	2.04
1623349_x_at		cdna:novel chromosome:BDGP5:Uextra:8668660:8669013:1 transcript:SNAP00000002249		1.7	2.04
1626301_at	•	Imaginal disc growth factor 3		1.62	2.04
1624971_at	•	CG5254 gene product from transcript CG5254-RA		1.39	2.04
1634762_a_at	•	CG15096 gene product from transcript CG15096-RA		1.33	2.04
1625686_s_at	•	suppressor of rudimentary		1.26	2.04
1624969_s_at	•	CG42319 gene product from transcript CG42319-RE		3.25	2.03
1634278_at	•	CG6409 gene product from transcript CG6409-RA		1.98	2.03
1637150_at	•	CG13928 gene product from transcript CG13928-RA		1.88	2.03
1624265_at	•	lethal (1) G0196		1.74	2.03
1625885_at	•	beta-Tubulin at 97EF		1.69	2.03
1626109_a_at	•	CG9023 gene product from transcript CG9023-RF		1.69	2.03
1640501_at	•	CG3829 gene product from transcript CG3829-RA		1.25	2.03
1634978_at	•	CG13117 gene product from transcript CG13117-RB		1.14	2.03
1636035_at	•	beaten path IIa		2.6	2.02
1636414_at	•	spaghetti-squash activator		2.6	2.02
1630468_at	•	CG15247 gene product from transcript CG15247-RA		2.07	2.02
1623342_at	•	CG8369 gene product from transcript CG8369-RC		1.95	2.02
1636674_at	•	CG11407 gene product from transcript CG11407-RA		1.91	2.02
1632854_s_at	•	Paramyosin		1.9	2.02
1638260_s_at	•	CG2269 gene product from transcript CG2269-RD		1.9	2.02
1635175_at	•	CG17121 gene product from transcript CG17121-RA		1.87	2.02
1636374_at	•	Carbonic anhydrase 1		1.86	2.02
1628468_at	•	CG8738 gene product from transcript CG8738-RA		1.71	2.02
1628580_a_at	•	CG44193 gene product from transcript CG44193-RE		1.68	2.02
1628604_at	•	Dichaete		1.66	2.02
1623298_at	•	CG6067 gene product from transcript CG6067-RA		1.63	2.02
1625687_at	•	kon-tiki		1.63	2.02
1634848_at	•	Spatzle-Processing Enzyme		1.52	2.02
1635398_at		--- /// Calexcitin		1.51	2.02
1632644_s_at		cdna:known chromosome:BDGP5:3R:13769829:13841501:1 gene:FBgn0000363 transcript:FBtr0083537		1.45	2.02
1633086_s_at	•	CG1213 gene product from transcript CG1213-RB		1.43	2.02
1634699_a_at	•	Peroxin 6		1.43	2.02
1639611_at	•	Lipin		1.43	2.02
1626468_a_at	•	KCNQ potassium channel		1.34	2.02
1637680_at	•	Tetraspanin 42Eq		1.15	2.02
1627958_at	•	CG30269 gene product from transcript CG30269-RA		1.08	2.02
1640767_s_at	•	CG14591 gene product from transcript CG14591-RD		2.3	2.01
1635163_at	•	CG5731 gene product from transcript CG5731-RA		2.12	2.01
1625843_s_at	•	PFTAIRE-interacting factor 1B		2.08	2.01
1629120_at	•	alpha Mannosidase I		2.04	2.01
1633839_at	•	CG14830 gene product from transcript CG14830-RC		1.97	2.01
1628643_at	•	CG31267 gene product from transcript CG31267-RA		1.76	2.01
1626536_at	•	Glutathione S transferase O3		1.75	2.01
1633224_at	•	CG9631 gene product from transcript CG9631-RA		1.75	2.01
1633232_at	•	CG34325 gene product from transcript CG34325-RA		1.74	2.01
1635416_at	•	CG31100 gene product from transcript CG31100-RB		1.73	2.01
1630088_at	•	CG16743 gene product from transcript CG16743-RB		1.52	2.01
1623363_at	•	CG6432 gene product from transcript CG6432-RA		1.49	2.01
1632228_at	•	CG6733 gene product from transcript CG6733-RA		1.28	2.01
1632865_s_at	•	CG12974 gene product from transcript CG12974-RB		1.26	2.01
1623503_at	•	slamdance		1.14	2.01
1630584_at	•	CG10657 gene product from transcript CG10657-RA		2.58	2
1635226_at	•	lysyl oxidase-like 2		2.23	2
1628373_at	•	CG32085 gene product from transcript CG32085-RA		2.22	2
1639431_at	•	CG10808 gene product from transcript CG10808-RA		2.13	2
1628941_at	•	CG32628 gene product from transcript CG32628-RB		2.04	2
1637801_at	•	sepia		1.96	2
1630334_at	•	CG15406 gene product from transcript CG15406-RA		1.81	2
1633237_at	•	Imaginal disc growth factor 1		1.8	2
1630807_at	•	CG33111 gene product from transcript CG33111-RC		1.61	2
1624128_at	•	CG31769 gene product from transcript CG31769-RA		1.5	2
1624517_at	•	Ectoderm-expressed 3		1.49	2
1634879_at	•	CG8519 gene product from transcript CG8519-RA		2.92	1.99
1626780_s_at	•	CG4678 gene product from transcript CG4678-RE		2.28	1.99
1633264_at	•	CG13024 gene product from transcript CG13024-RC		2.18	1.99
1638724_at	•	CG18507 gene product from transcript CG18507-RC		2.05	1.99
1625210_a_at	•	Muscle-specific protein 300		2.01	1.99
1638023_s_at	•	CG14880 gene product from transcript CG14880-RA		1.97	1.99
1635522_a_at	•	scavenger receptor acting in neural tissue and majority of rhodopsin is absent		1.86	1.99
1631315_at	•	CG12730 gene product from transcript CG12730-RA		1.67	1.99
1636793_at	•	Cytochrome P450-4d2		1.63	1.99
1638225_a_at	•	Innexin 7		1.49	1.99
1627835_a_at	•	Chitin deacetylase-like 5		2.32	1.98
1639079_at	•	Adenosine deaminase-related growth factor D		2.05	1.98
1639516_at	•	CG30187 gene product from transcript CG30187-RC		1.99	1.98
1627373_at	•	Tetraspanin 42Eg		1.88	1.98
1637820_at	•	CG32677 gene product from transcript CG32677-RB		1.88	1.98
1630733_s_at	•	CG42322 gene product from transcript CG42322-RJ		1.85	1.98
1635500_a_at	•	prospero		1.76	1.98
1630100_at	•	CG43394 gene product from transcript CG43394-RC		1.7	1.98
1628393_at		cdna:known chromosome:BDGP5:2L:4007690:4008999:1 gene:FBgn0031581 transcript:FBtr0077507		1.59	1.98
1629256_a_at	•	CG31547 gene product from transcript CG31547-RB		1.53	1.98
1624929_at	•	CG31710 gene product from transcript CG31710-RD		1.22	1.98
1628314_a_at	•	CG6891 gene product from transcript CG6891-RA		1.1	1.98
1634794_at		--- /// Phosphoenolpyruvate carboxykinase		1.08	1.98
1633201_at	•	CG8245 gene product from transcript CG8245-RA		2.6	1.97
1635041_at	•	CG32225 gene product from transcript CG32225-RA		2.24	1.97
1627855_at	•	CG9792 gene product from transcript CG9792-RA		2.07	1.97
1626120_at	•	CG42238 gene product from transcript CG42238-RC		2.06	1.97
1639723_at	•	CG7443 gene product from transcript CG7443-RA		2.05	1.97
1624893_at	•	CG8852 gene product from transcript CG8852-RA		1.86	1.97
1638974_at	•	CG14963 gene product from transcript CG14963-RA		1.84	1.97
1634364_s_at	•	starvin		1.64	1.97
1641434_at	•	CG32695 gene product from transcript CG32695-RA		1.24	1.97
1634667_at	•	CG11099 gene product from transcript CG11099-RA		2.59	1.96
1629804_s_at	•	CG6329 gene product from transcript CG6329-RA		2.21	1.96
1632070_at	•	CG4414 gene product from transcript CG4414-RA		2.13	1.96
1633775_at	•	weary		1.79	1.96
1626874_at	•	Ecdysone-induced protein 63F 1		1.64	1.96
1622990_at	•	CG5381 gene product from transcript CG5381-RC		1.63	1.96
1640163_at	•	Fasciclin 2		1.55	1.96
1631261_at	•	CG1806 gene product from transcript CG1806-RA		1.54	1.96
1633582_at	•	I[[h]] channel		1.49	1.96
1627643_at		--- /// Microsomal glutathione S-transferase-like		1.41	1.96
1625245_at	•	Multicopper oxidase-1		1.04	1.96
1639028_a_at	•	CG30296 gene product from transcript CG30296-RE		2.32	1.95
1639437_s_at	•	CG4945 gene product from transcript CG4945-RA		2.08	1.95
1633492_at	•	homogentisate 1,2-dioxygenase		2.02	1.95
1637662_at	•	CG33548 gene product from transcript CG33548-RB		1.98	1.95
1624636_at	•	CG5712 gene product from transcript CG5712-RB		1.96	1.95
1626965_at	•	CG31743 gene product from transcript CG31743-RA		1.92	1.95
1623709_at	•	CG14854 gene product from transcript CG14854-RB		1.85	1.95
1638143_a_at	•	PDGF- and VEGF-receptor related		1.68	1.95
1630002_s_at	•	Hormone receptor-like in 39		1.64	1.95
1639637_a_at	•	CG3376 gene product from transcript CG3376-RB		1.45	1.95
1636249_at	•	CG1168 gene product from transcript CG1168-RB		2.3	1.94
1625780_a_at	•	CG9812 gene product from transcript CG9812-RB		2.24	1.94
1627529_at	•	CG32726 gene product from transcript CG32726-RA		2.11	1.94
1635651_at	•	CG30195 gene product from transcript CG30195-RA		1.96	1.94
1641104_s_at	•	Excitatory amino acid transporter 1		1.93	1.94
1636865_at	•	CG3250 gene product from transcript CG3250-RB		1.83	1.94
1637772_at	•	Major Facilitator Superfamily Transporter 3		1.78	1.94
1630784_a_at	•	CG9990 gene product from transcript CG9990-RA		1.56	1.94
1622996_at	•	tre oncogene-related protein		1.5	1.94
1639743_s_at	•	Syntrophin-like 2		2.26	1.93
1640912_s_at	•	scarface		2.21	1.93
1638588_at	•	CG15522 gene product from transcript CG15522-RB		2.08	1.93
1640092_a_at	•	Ca[2+]-channel protein alpha[[1]] subunit D		2	1.93
1638612_at	•	obstructor-E		1.89	1.93
1636767_at	•	Lysozyme P		1.62	1.93
1624950_a_at	•	CG14823 gene product from transcript CG14823-RD		1.35	1.93
1625116_at	•	terribly reduced optic lobes		1.13	1.93
1631369_at	•	CG7567 gene product from transcript CG7567-RA		1.08	1.93
1638892_at	•	CG5397 gene product from transcript CG5397-RB		2.11	1.92
1628265_a_at	•	CG42540 gene product from transcript CG42540-RB		1.96	1.92
1623080_at	•	Uracil-DNA degrading factor		1.76	1.92
1625178_at	•	CG31038 gene product from transcript CG31038-RA		1.76	1.92
1625921_at	•	mushroom-body expressed		1.55	1.92
1633949_at	•	CG15152 gene product from transcript CG15152-RA		1.29	1.92
1638858_at	•	CG42235 gene product from transcript CG42235-RE		1.15	1.92
1622970_at	•	formin 3		2.67	1.91
1629897_a_at	•	CG6044 gene product from transcript CG6044-RA		2.16	1.91
1633061_at	•	CG7921 gene product from transcript CG7921-RB		1.99	1.91
1627096_s_at	•	CG16778 gene product from transcript CG16778-RB		1.91	1.91
1624554_at	•	CG3703 gene product from transcript CG3703-RA		1.89	1.91
1640170_at	•	CG10311 gene product from transcript CG10311-RA		1.79	1.91
1628406_s_at		Drosophila melanogaster RH61266 full insert cDNA.		1.78	1.91
1623276_at	•	CG31663 gene product from transcript CG31663-RC		1.57	1.91
1630305_at	•	fork head		1.52	1.91
1633674_at	•	crossveinless d		1.3	1.91
1625624_at	•	CG14105 gene product from transcript CG14105-RA		2.23	1.9
1626298_at	•	CG14958 gene product from transcript CG14958-RA		1.89	1.9
1637322_at	•	polychaetoid		1.72	1.9
1625503_at	•	CG32425 gene product from transcript CG32425-RE		1.7	1.9
1630679_at	•	CG42249 gene product from transcript CG42249-RC		1.7	1.9
1641455_at	•	CG6762 gene product from transcript CG6762-RD		1.68	1.9
1640799_at	•	doublesex		1.6	1.9
1629220_at	•	Insulin-like peptide 2		1.58	1.9
1624797_at	•	CG1637 gene product from transcript CG1637-RC		1.54	1.9
1623244_at	•	Ectoderm-expressed 4		1.5	1.9
1634031_at	•	Bestrophin 2		1.26	1.9
1634684_at	•	CG7272 gene product from transcript CG7272-RA		1.25	1.9
1628258_at	•	CG14526 gene product from transcript CG14526-RC		1.22	1.9
1633589_a_at	•	CG1552 gene product from transcript CG1552-RB		2.33	1.89
1623048_a_at	•	Ligand-gated chloride channel homolog 3		2.23	1.89
1624834_at	•	CG14015 gene product from transcript CG14015-RA		2.23	1.89
1626066_at	•	CG18748 gene product from transcript CG18748-RB		1.78	1.89
1640854_at	•	CG31248 gene product from transcript CG31248-RA		1.64	1.89
1637830_s_at	•	CG31145 gene product from transcript CG31145-RC		1.28	1.89
1632752_at	•	Allatostatin		1.17	1.89
1638409_at	•	UDP-galactose 4'-epimerase		1.01	1.89
1635223_at	•	CG30285 gene product from transcript CG30285-RA		2.77	1.88
1625810_s_at	•	CG13937 gene product from transcript CG13937-RI		2.1	1.88
1637714_a_at	•	CG17988 gene product from transcript CG17988-RB		2.05	1.88
1626174_a_at	•	CG2239 gene product from transcript CG2239-RB		1.91	1.88
1626774_s_at	•	roundabout		1.63	1.88
1627258_at	•	CG42573 gene product from transcript CG42573-RA		1.54	1.88
1626600_at	•	CG30016 gene product from transcript CG30016-RA		1.17	1.88
1630515_s_at	•	Glutactin		1.13	1.88
1632298_s_at	•	midline fasciclin		1.05	1.88
1641053_s_at	•	tolkin		1.03	1.88
1630963_at	•	Odorant-binding protein 84a		2.08	1.87
1639001_a_at	•	alpha-Esterase-9		1.77	1.87
1633407_at	•	CG6959 gene product from transcript CG6959-RA		1.73	1.87
1628942_at	•	CG15385 gene product from transcript CG15385-RA		1.66	1.87
1623063_at	•	CG12191 gene product from transcript CG12191-RA		1.52	1.87
1639109_a_at	•	Collapsin Response Mediator Protein		1.48	1.87
1623393_a_at	•	CG3277 gene product from transcript CG3277-RC		1.29	1.87
1639671_at	•	eiger		1.28	1.87
1641723_a_at	•	Peptidoglycan recognition protein LC		1.16	1.87
1641429_at	•	Glutathione S transferase E2		2.6	1.86
1623935_at	•	sex-specific enzyme 2		2.28	1.86
1634063_a_at	•	CG31317 gene product from transcript CG31317-RC		2.25	1.86
1627430_at	•	CG8888 gene product from transcript CG8888-RA		2.03	1.86
1631371_s_at	•	Phosphodiesterase 8		1.93	1.86
1635963_a_at	•	CG7990 gene product from transcript CG7990-RA		1.9	1.86
1638301_at	•	CG8157 gene product from transcript CG8157-RA		1.85	1.86
1639909_at	•	CG7058 gene product from transcript CG7058-RC		1.82	1.86
1641065_s_at	•	Niemann-Pick type C-2b		1.8	1.86
1629468_at	•	CG9372 gene product from transcript CG9372-RA		1.62	1.86
1631542_a_at	•	defective proventriculus		1.58	1.86
1633359_a_at	•	TNF-receptor-associated factor-like		1.58	1.86
1640365_s_at	•	fuseless		1.55	1.86
1630596_at	•	TweedleG		1.53	1.86
1638469_s_at	•	CG3857 gene product from transcript CG3857-RA		1.51	1.86
1629572_a_at	•	CG6953 gene product from transcript CG6953-RB		1.32	1.86
1630359_at	•	CG31810 gene product from transcript CG31810-RA		1	1.86
1628652_at		cdna:known chromosome:BDGP5:X:10832482:10858079:1 gene:FBgn0030252 transcript:FBtr0273266		2.43	1.85
1631532_at	•	CG5282 gene product from transcript CG5282-RA		2.13	1.85
1638365_at	•	C-type lectin 27kD		2.07	1.85
1624932_at	•	Odorant-binding protein 49a		2.04	1.85
1625724_at	•	CG44007 gene product from transcript CG44007-RG		2.03	1.85
1638280_at	•	CG43102 gene product from transcript CG43102-RF		1.99	1.85
1629228_at	•	Heparan sulfate 3-O sulfotransferase-A		1.59	1.85
1624290_at	•	CG4752 gene product from transcript CG4752-RA		1.47	1.85
1627435_at	•	CG8681 gene product from transcript CG8681-RB		1.47	1.85
1636526_at	•	CG9451 gene product from transcript CG9451-RB		1.36	1.85
1624441_at		cdna:known chromosome:BDGP5:3R:17801348:17837910:1 gene:FBgn0013948 transcript:FBtr0084169		1.18	1.85
1633452_a_at	•	Ryanodine receptor 44F		2.23	1.84
1628261_at	•	CG13067 gene product from transcript CG13067-RA		2.16	1.84
1634315_a_at	•	CG32982 gene product from transcript CG32982-RF		1.87	1.84
1631408_at	•	SoxNeuro		1.75	1.84
1637913_at	•	CG11638 gene product from transcript CG11638-RA		1.73	1.84
1627441_at	•	Octopamine-Tyramine receptor		1.72	1.84
1635047_s_at	•	CG18214 gene product from transcript CG18214-RA		1.67	1.84
1633788_s_at	•	CG15186 gene product from transcript CG15186-RF		1.58	1.84
1625697_at	•	CG8453 gene product from transcript CG8453-RA		1.51	1.84
1637430_s_at	•	CG1572 gene product from transcript CG1572-RA		1.43	1.84
1631529_at	•	Serine protease 12		1.36	1.84
1628177_at	•	juvenile hormone acid methyltransferase		1.1	1.84
1632304_at	•	CG8026 gene product from transcript CG8026-RD		1.8	1.83
1628254_at	•	CG42784 gene product from transcript CG42784-RF		1.51	1.83
1636615_at	•	embryonic lethal abnormal vision		1.49	1.83
1624109_s_at	•	CG31522 gene product from transcript CG31522-RF		1.38	1.83
1636932_at	•	CG9886 gene product from transcript CG9886-RB		1.3	1.83
1636811_at	•	Organic anion transporting polypeptide 33Ea		1.13	1.83
1636545_at	•	Chemosensory protein B 38c		3.26	1.82
1641237_a_at		--- /// SP555		2.28	1.82
1635266_at	•	CG12023 gene product from transcript CG12023-RA		1.89	1.82
1641633_at	•	CG15544 gene product from transcript CG15544-RB		1.83	1.82
1630366_at	•	CG42613 gene product from transcript CG42613-RE		1.65	1.82
1626499_at	•	CG10278 gene product from transcript CG10278-RB		1.56	1.82
1623201_at	•	CG5783 gene product from transcript CG5783-RA		1.3	1.82
1634158_at	•	Niemann-Pick type C-2f		1.06	1.82
1635807_at	•	CG17739 gene product from transcript CG17739-RA		1.97	1.81
1623490_at	•	Tenascin major		1.68	1.81
1629346_at	•	CG1443 gene product from transcript CG1443-RA		1.51	1.81
1632337_at	•	Sulfonylurea receptor		1.51	1.81
1638669_at	•	CG11395 gene product from transcript CG11395-RA		1.46	1.81
1641476_a_at	•	Tissue inhibitor of metalloproteases		1.38	1.81
1637813_at	•	abdominal A		1.26	1.81
1630614_s_at		Drosophila melanogaster SD07683 full length cDNA.		1.04	1.81
1629747_at	•	Cuticular protein 49Ag		2.98	1.8
1633714_at	•	eyes shut		2.22	1.8
1626837_a_at	•	CG42540 gene product from transcript CG42540-RB		1.91	1.8
1626802_a_at	•	Shaker		1.66	1.8
1635591_at	•	Ninjurin A		1.6	1.8
1629542_at	•	CG31821 gene product from transcript CG31821-RA		1.48	1.8
1639862_at	•	Excitatory amino acid transporter 2		2.49	1.79
1637113_s_at	•	another B-box affiliate		2.33	1.79
1629324_at	•	CG6870 gene product from transcript CG6870-RA		2.19	1.79
1626221_at	•	CG9480 gene product from transcript CG9480-RA		1.93	1.79
1632149_at	•	CG17930 gene product from transcript CG17930-RA		1.75	1.79
1626581_s_at	•	CG1607 gene product from transcript CG1607-RA		1.73	1.79
1628859_at	•	shibire		1.69	1.79
1635803_s_at	•	brother of odd with entrails limited		1.62	1.79
1635583_s_at	•	frizzled 2		1.51	1.79
1632974_s_at	•	CG30015 gene product from transcript CG30015-RA		1.47	1.79
1634971_at	•	CG6465 gene product from transcript CG6465-RA		1.32	1.79
1623364_at	•	CG4250 gene product from transcript CG4250-RB		1.27	1.79
1626503_at	•	CG2254 gene product from transcript CG2254-RA		1.23	1.79
1635445_at	•	sallimus		2.56	1.78
1640097_at	•	Peroxidasin		2.18	1.78
1628678_at	•	CG13920 gene product from transcript CG13920-RA		1.92	1.78
1628771_s_at	•	CG32700 gene product from transcript CG32700-RA		1.84	1.78
1636848_at	•	CG6024 gene product from transcript CG6024-RF		1.83	1.78
1636846_at	•	like-AP180		1.81	1.78
1637460_at	•	CG42678 gene product from transcript CG42678-RG		1.81	1.78
1623944_at	•	CG12605 gene product from transcript CG12605-RD		1.61	1.78
1628907_at	•	Type III alcohol dehydrogenase		1.38	1.78
1627862_at	•	down and out		1.35	1.78
1637432_at	•	CG3097 gene product from transcript CG3097-RA		1.29	1.78
1633405_s_at	•	CG4288 gene product from transcript CG4288-RB		1.28	1.78
1640112_at	•	Cystatin-like		1.2	1.78
1632911_at	•	CG33493 gene product from transcript CG33493-RB		1.04	1.78
1639276_at	•	Gag related protein		2.31	1.77
1641228_a_at	•	CG33098 gene product from transcript CG33098-RF		2.15	1.77
1624105_at	•	CG8248 gene product from transcript CG8248-RA		1.99	1.77
1630150_s_at	•	Collagen type IV		1.85	1.77
1640204_at	•	CG31619 gene product from transcript CG31619-RC		1.83	1.77
1625007_a_at		cdna:known chromosome:BDGP5:X:22382558:22406483:-1 gene:FBgn0016976 transcript:FBtr0301618		1.72	1.77
1639406_at	•	late bloomer		1.67	1.77
1627000_s_at	•	CG6231 gene product from transcript CG6231-RC		1.47	1.77
1637795_at	•	CG7778 gene product from transcript CG7778-RA		1.33	1.77
1632541_at	•	CG5249 gene product from transcript CG5249-RB		1.31	1.77
1628489_at		Drosophila melanogaster RH21780 full insert cDNA.		1.3	1.77
1629383_a_at	•	Z band alternatively spliced PDZ-motif protein 66		2.29	1.76
1626094_at	•	CG1941 gene product from transcript CG1941-RA		1.49	1.76
1626949_at	•	CG11158 gene product from transcript CG11158-RA		1.35	1.76
1629937_a_at	•	CG34379 gene product from transcript CG34379-RD		1.31	1.76
1629939_a_at	•	CG1140 gene product from transcript CG1140-RB		1.31	1.76
1635498_at	•	CG9259 gene product from transcript CG9259-RC		1.2	1.76
1640360_at	•	Immune induced molecule 2		1.08	1.76
1639838_at	•	CG8483 gene product from transcript CG8483-RA		2.58	1.75
1623019_a_at	•	CG33519 gene product from transcript CG33519-RC		2.42	1.75
1637000_at	•	Vacuolar H[+] ATPase subunit 68-1		2.13	1.75
1640337_a_at	•	Ankyrin 2		1.85	1.75
1632257_at	•	CG31183 gene product from transcript CG31183-RA		1.68	1.75
1637501_a_at	•	CG1835 gene product from transcript CG1835-RB		1.62	1.75
1623900_a_at	•	Maltase B2		1.61	1.75
1640983_at	•	CG5909 gene product from transcript CG5909-RA		1.51	1.75
1632164_at	•	scribbled		1.48	1.75
1623846_at		Drosophila melanogaster Disco-related protein mRNA, partial cds.		1.43	1.75
1631017_at	•	Cuticular protein 65Au		2.56	1.74
1624485_at	•	CG6867 gene product from transcript CG6867-RA		2.29	1.74
1638232_at		---		1.91	1.74
1627555_s_at		Drosophila melanogaster GM01028 full insert cDNA.		1.88	1.74
1640284_at	•	Choline acetyltransferase		1.87	1.74
1626273_at	•	CG6232 gene product from transcript CG6232-RA		1.81	1.74
1624877_at	•	CG1561 gene product from transcript CG1561-RB		1.78	1.74
1626404_a_at	•	basket		1.77	1.74
1637894_at	•	CG14509 gene product from transcript CG14509-RD		1.68	1.74
1640944_at	•	CG4577 gene product from transcript CG4577-RB		1.55	1.74
1635730_at	•	CG30069 gene product from transcript CG30069-RA		1.24	1.74
1634436_at	•	Allatostatin C		1.17	1.74
1634991_at	•	CG8083 gene product from transcript CG8083-RA		1.16	1.74
1637002_at	•	CG14125 gene product from transcript CG14125-RB		1.12	1.74
1634084_at	•	CG4213 gene product from transcript CG4213-RA		3.27	1.73
1625651_at	•	CG18317 gene product from transcript CG18317-RD		2.24	1.73
1630418_s_at	•	sarcomere length short		2.06	1.73
1635127_at	•	CG34398 gene product from transcript CG34398-RF		2.02	1.73
1626574_at	•	CG9935 gene product from transcript CG9935-RB		1.98	1.73
1628159_a_at	•	CG32206 gene product from transcript CG32206-RE		1.92	1.73
1637016_at		cdna:known chromosome:BDGP5:3R:2232579:2273729:1 gene:FBgn0261972 transcript:FBtr0303789		1.85	1.73
1628646_at	•	CG18507 gene product from transcript CG18507-RC		1.78	1.73
1639913_at	•	Connectin		1.61	1.73
1624060_at	•	bric a brac 2		1.51	1.73
1638862_at	•	CG15553 gene product from transcript CG15553-RC		1.43	1.73
1629869_s_at	•	Fatty acid (long chain) transport protein		1.23	1.73
1633391_at	•	Immune-regulated catalase		1.23	1.73
1632636_at	•	CG2145 gene product from transcript CG2145-RA		1.07	1.73
1631157_at	•	CG7365 gene product from transcript CG7365-RA		1.01	1.73
1635585_at	•	torn and diminished rhabdomeres		2.77	1.72
1639452_at	•	CG14984 gene product from transcript CG14984-RC		2.25	1.72
1640291_at	•	Band4.1 inhibitor LRP interactor		1.96	1.72
1632701_at	•	Peptidyl-alpha-hydroxyglycine-alpha-amidating lyase 2		1.77	1.72
1625852_at	•	golden goal		1.69	1.72
1632392_s_at		Drosophila melanogaster GH16988 full length cDNA.		1.64	1.72
1634296_s_at		Drosophila melanogaster SD03967 full length cDNA.		1.47	1.72
1625967_s_at	•	pasilla		1.42	1.72
1632313_at	•	CG1998 gene product from transcript CG1998-RA		1.29	1.72
1640898_at	•	Deoxyribonuclease II		1.24	1.72
1632570_at	•	CG2052 gene product from transcript CG2052-RC		1.04	1.72
1638374_at	•	Odorant-binding protein 19b		2.99	1.71
1625476_a_at	•	CG1674 gene product from transcript CG1674-RB		2.7	1.71
1625215_s_at	•	nervana 2		2.11	1.71
1635198_at	•	CG10483 gene product from transcript CG10483-RA		2	1.71
1630084_at	•	CG10205 gene product from transcript CG10205-RA		1.88	1.71
1628052_at	•	Cytochrome P450-6a17		1.84	1.71
1632650_at	•	CG5867 gene product from transcript CG5867-RA		1.84	1.71
1625563_s_at	•	CG14253 gene product from transcript CG14253-RB		1.68	1.71
1636240_at	•	Vacuolar H[+] ATPase subunit 100-4		1.49	1.71
1626077_s_at	•	CG43143 gene product from transcript CG43143-RI		1.28	1.71
1634337_s_at		Drosophila melanogaster RH48596 full insert cDNA.		1.24	1.71
1632908_s_at	•	lysosomal enzyme receptor protein		1.21	1.71
1626664_at	•	CG3285 gene product from transcript CG3285-RA		1.07	1.71
1640334_at	•	CG33178 gene product from transcript CG33178-RA		2.14	1.7
1633205_at	•	Dopamine transporter		1.97	1.7
1634449_at	•	CG9459 gene product from transcript CG9459-RA		1.76	1.7
1638049_at	•	CG43340 gene product from transcript CG43340-RH		1.74	1.7
1641192_at	•	CG14523 gene product from transcript CG14523-RA		1.69	1.7
1625428_at	•	CG13707 gene product from transcript CG13707-RB		1.27	1.7
1628018_at	•	Hemolectin		1.26	1.7
1623160_at	•	Matrix metalloproteinase 1		1.04	1.7
1623643_s_at	•	Imaginal disc growth factor 3		1.04	1.7
1629280_at	•	CG12344 gene product from transcript CG12344-RA		2.23	1.69
1623690_at	•	CG17190 gene product from transcript CG17190-RB		1.91	1.69
1631633_a_at	•	Gram-negative bacteria binding protein 2		1.88	1.69
1630897_at	•	CG7535 gene product from transcript CG7535-RK		1.86	1.69
1637750_at	•	CG32139 gene product from transcript CG32139-RA		1.85	1.69
1641460_at	•	Calcineurin B		1.8	1.69
1639907_at	•	CG11951 gene product from transcript CG11951-RB		1.78	1.69
1624854_s_at	•	Lissencephaly-1		1.63	1.69
1639897_at	•	CG3091 gene product from transcript CG3091-RA		1.57	1.69
1637717_at	•	sevenless		1.56	1.69
1634443_a_at	•	CG3320 gene product from transcript CG3320-RA		1.55	1.69
1625533_at	•	basket		1.48	1.69
1632744_a_at	•	inflated		1.48	1.69
1623838_s_at	•	CG4629 gene product from transcript CG4629-RE		1.31	1.69
1635199_at	•	regeneration		1.18	1.69
1637037_at	•	adenosine 3		1.17	1.69
1627145_at	•	CG14457 gene product from transcript CG14457-RA		1.79	1.68
1628875_at	•	painless		1.75	1.68
1640932_s_at	•	CG32626 gene product from transcript CG32626-RI		1.55	1.68
1637625_s_at	•	CG32813 gene product from transcript CG32813-RD		1.42	1.68
1637386_at	•	retinal degeneration C		1.37	1.68
1631121_at	•	CG7267 gene product from transcript CG7267-RB		1.2	1.68
1639837_at	•	Rabphilin		1.15	1.68
1629050_at	•	CG10477 gene product from transcript CG10477-RA		1.11	1.68
1623957_s_at	•	Glutathione S transferase S1		1.04	1.68
1640065_at	•	Glutathione S transferase E7		1	1.68
1626446_a_at	•	Myosin alkali light chain 1		2.06	1.67
1630169_a_at	•	Synapse-associated protein 47kD		1.96	1.67
1626667_at	•	CG1221 gene product from transcript CG1221-RC		1.93	1.67
1628369_at	•	bride of sevenless		1.7	1.67
1626427_a_at	•	CG4821 gene product from transcript CG4821-RA		1.65	1.67
1636605_at	•	CG2816 gene product from transcript CG2816-RB		1.59	1.67
1640655_s_at	•	easily shocked		1.55	1.67
1625719_at	•	Na pump alpha subunit		1.48	1.67
1632700_a_at	•	CG18324 gene product from transcript CG18324-RB		1.35	1.67
1639682_at		Drosophila melanogaster GH13236 full length cDNA.		1.35	1.67
1623200_at	•	fringe		1.24	1.67
1641408_at	•	CG42394 gene product from transcript CG42394-RC		1.23	1.67
1637632_at	•	CG12194 gene product from transcript CG12194-RA		1.15	1.67
1634440_s_at	•	Ecdysone-induced protein 74EF		1.12	1.67
1639944_at	•	CG11466 gene product from transcript CG11466-RA		1.1	1.67
1626204_at	•	CG42246 gene product from transcript CG42246-RA		1.81	1.66
1626166_at	•	CG13082 gene product from transcript CG13082-RA		1.71	1.66
1635144_at	•	klingon		1.7	1.66
1629642_a_at	•	CG17664 gene product from transcript CG17664-RC		1.65	1.66
1635028_s_at	•	alpha-L-fucosidase		1.56	1.66
1634620_a_at	•	stall		1.24	1.66
1639923_at	•	fatty acid 2-hydroylase		1.11	1.66
1624821_at	•	CG8586 gene product from transcript CG8586-RA		1.06	1.66
1627024_s_at	•	CG9164 gene product from transcript CG9164-RC		1.92	1.65
1630589_at	•	CG17734 gene product from transcript CG17734-RA		1.92	1.65
1638193_at	•	CG5612 gene product from transcript CG5612-RA		1.85	1.65
1624862_at	•	CG43117 gene product from transcript CG43117-RB		1.65	1.65
1631981_at	•	CG14457 gene product from transcript CG14457-RA		1.65	1.65
1632498_at	•	CG15629 gene product from transcript CG15629-RA		1.63	1.65
1636693_at	•	Major Facilitator Superfamily Transporter 10		1.49	1.65
1630603_at	•	CG31352 gene product from transcript CG31352-RA		1.43	1.65
1625837_at	•	CG17244 gene product from transcript CG17244-RA		1.38	1.65
1641446_s_at	•	CG5171 gene product from transcript CG5171-RD		1.17	1.65
1635980_s_at	•	CG12991 gene product from transcript CG12991-RE		1.16	1.65
1635403_at	•	shifted		2.24	1.64
1630129_at	•	CG43078 gene product from transcript CG43078-RK		2.1	1.64
1634325_a_at	•	Misexpression suppressor of KSR 2		1.94	1.64
1630456_at	•	Myosin binding subunit		1.74	1.64
1636612_a_at	•	prickle		1.67	1.64
1625620_a_at		cdna:known chromosome:BDGP5:X:6969698:6992086:-1 gene:FBgn0003659 transcript:FBtr0100208		1.6	1.64
1628927_at	•	CG17914 gene product from transcript CG17914-RA		1.59	1.64
1631417_s_at	•	CG6282 gene product from transcript CG6282-RC		1.39	1.64
1628296_at	•	polypeptide GalNAc transferase 4		1.37	1.64
1626052_at	•	Melanization Protease 1		1.36	1.64
1627930_s_at	•	CG32280 gene product from transcript CG32280-RB		1.31	1.64
1634106_at	•	CG11686 gene product from transcript CG11686-RB		1.23	1.64
1626547_at		---		1.22	1.64
1622946_at	•	CG6908 gene product from transcript CG6908-RA		1.03	1.64
1629375_at	•	CG11400 gene product from transcript CG11400-RA		1	1.64
1623197_a_at	•	CG33484 gene product from transcript CG33484-RK		2.07	1.63
1635584_s_at	•	Tropomyosin 1		2	1.63
1629839_a_at	•	G protein gamma 1		1.96	1.63
1637301_a_at	•	slowpoke		1.58	1.63
1626789_at	•	CG13618 gene product from transcript CG13618-RA		1.55	1.63
1637619_s_at	•	Down syndrome cell adhesion molecule		1.55	1.63
1623896_a_at	•	CG34404 gene product from transcript CG34404-RD		1.53	1.63
1634583_s_at	•	CG4822 gene product from transcript CG4822-RE		1.5	1.63
1638417_at	•	CG31373 gene product from transcript CG31373-RA		1.46	1.63
1634083_at	•	Neurofibromin 1		1.42	1.63
1638562_a_at	•	CG3050 gene product from transcript CG3050-RA		1.32	1.63
1638183_at	•	CG13868 gene product from transcript CG13868-RB		1.25	1.63
1625185_at	•	Carbonic anhydrase 2		1.24	1.63
1628268_at	•	CG18249 gene product from transcript CG18249-RB		1.07	1.63
1632712_s_at	•	CG17836 gene product from transcript CG17836-RB		1.05	1.63
1639596_at	•	CG7781 gene product from transcript CG7781-RA		2.05	1.62
1633157_a_at	•	igloo		1.98	1.62
1641496_a_at	•	Gram-positive Specific Serine protease		1.94	1.62
1627852_at	•	CG14655 gene product from transcript CG14655-RA		1.87	1.62
1631307_at	•	CG11438 gene product from transcript CG11438-RA		1.71	1.62
1639545_a_at	•	Arrowhead		1.62	1.62
1628572_s_at	•	slow termination of phototransduction		1.3	1.62
1632533_at	•	Tissue inhibitor of metalloproteases		1.26	1.62
1637626_at	•	CG15412 gene product from transcript CG15412-RB		3.5	1.61
1632762_s_at		--- /// ---		1.94	1.61
1627818_s_at	•	Glutamic acid decarboxylase 1		1.87	1.61
1628888_at	•	CG7180 gene product from transcript CG7180-RA		1.86	1.61
1631522_x_at	•	CG15213 gene product from transcript CG15213-RA		1.68	1.61
1631326_at	•	Z band alternatively spliced PDZ-motif protein 66		1.6	1.61
1633753_at	•	off-track		1.5	1.61
1635370_at	•	Tetraspanin 42El		1.27	1.61
1636923_a_at	•	Acetyl-CoA carboxylase		1.11	1.61
1635361_at	•	Olfactory-specific 9		2.37	1.6
1641022_a_at	•	Cytochrome P450-18a1		2.07	1.6
1623265_at	•	CG10513 gene product from transcript CG10513-RB		2.05	1.6
1641327_at	•	CG9416 gene product from transcript CG9416-RB		2.02	1.6
1641288_at		Odorant-binding protein 57b /// Odorant-binding protein 57c		1.82	1.6
1628105_a_at	•	Paramyosin		1.7	1.6
1628739_at	•	Vesicular monoamine transporter		1.61	1.6
1630072_a_at	•	CG10097 gene product from transcript CG10097-RA		1.61	1.6
1638051_at	•	CG17323 gene product from transcript CG17323-RD		1.6	1.6
1637829_at	•	CG4020 gene product from transcript CG4020-RB		1.36	1.6
1633934_at	•	CG8417 gene product from transcript CG8417-RA		1.3	1.6
1629129_at	•	Tie-like receptor tyrosine kinase		1.2	1.6
1626666_s_at	•	CG7122 gene product from transcript CG7122-RB		1.13	1.6
1632923_at	•	CG14661 gene product from transcript CG14661-RB		1.77	1.59
1630457_s_at	•	blistery		1.66	1.59
1634882_at	•	Accessory gland peptide 63F		1.63	1.59
1625176_at	•	inactivation no afterpotential E		1.5	1.59
1628782_at	•	CG4341 gene product from transcript CG4341-RA		1.5	1.59
1626812_at	•	CG14132 gene product from transcript CG14132-RB		1.47	1.59
1632755_at	•	CG31266 gene product from transcript CG31266-RB		1.45	1.59
1633112_at	•	CG4322 gene product from transcript CG4322-RD		1.38	1.59
1641146_at	•	scarlet		1.33	1.59
1638741_at		Drosophila melanogaster GM05554 full length cDNA.		1.21	1.59
1635283_at	•	nimrod B2		1.11	1.59
1638821_a_at	•	yuri gagarin		1.02	1.59
1635727_a_at	•	CG11715 gene product from transcript CG11715-RA		2.51	1.58
1632203_at	•	CG31706 gene product from transcript CG31706-RB		2.37	1.58
1624435_at	•	Tetraspanin 42Ej		2	1.58
1637666_at	•	CG15651 gene product from transcript CG15651-RA		1.72	1.58
1630402_at	•	lethal (2) 01289		1.71	1.58
1629907_at	•	CG14989 gene product from transcript CG14989-RE		1.62	1.58
1623084_at	•	shaggy		1.55	1.58
1625825_at	•	CG6378 gene product from transcript CG6378-RA		1.41	1.58
1636711_at	•	CG31265 gene product from transcript CG31265-RA		1.41	1.58
1624939_at	•	CG10247 gene product from transcript CG10247-RA		1.39	1.58
1639482_a_at	•	CG32549 gene product from transcript CG32549-RD		1.38	1.58
1623013_s_at	•	CG3907 gene product from transcript CG3907-RB		1.37	1.58
1631471_at	•	CG42342 gene product from transcript CG42342-RH		1.35	1.58
1637422_at	•	CG3246 gene product from transcript CG3246-RA		1.15	1.58
1635728_a_at	•	pasilla		1.14	1.58
1628567_at	•	CG13565 gene product from transcript CG13565-RA		1.13	1.58
1638238_at	•	CG5778 gene product from transcript CG5778-RA		1.12	1.58
1632530_s_at	•	no extended memory		1.11	1.58
1639653_at	•	CG5582 gene product from transcript CG5582-RA		1.06	1.58
1640521_at	•	CG6361 gene product from transcript CG6361-RB		1.05	1.58
1625522_at		cdna:novel chromosome:BDGP5:X:18332929:18334007:1 transcript:SNAP00000021208		2.81	1.57
1623759_at	•	CG13428 gene product from transcript CG13428-RB		2.48	1.57
1633690_at	•	CG8323 gene product from transcript CG8323-RA		1.7	1.57
1633641_a_at	•	CG15611 gene product from transcript CG15611-RB		1.69	1.57
1636838_a_at	•	n-synaptobrevin		1.62	1.57
1641475_at	•	Synaptotagmin 4		1.58	1.57
1627272_at	•	CG30380 gene product from transcript CG30380-RA		1.57	1.57
1633383_at	•	twin of eyg		1.49	1.57
1641701_at	•	RNA-binding protein 6		1.36	1.57
1628207_at	•	CG5065 gene product from transcript CG5065-RA		1.08	1.57
1640867_s_at	•	heartless		1.8	1.56
1628718_at	•	CG11289 gene product from transcript CG11289-RB		1.58	1.56
1624833_a_at	•	muscarinic Acetylcholine Receptor 60C		1.49	1.56
1637435_at	•	kekkon4		1.49	1.56
1631804_s_at	•	CG43462 gene product from transcript CG43462-RC		1.46	1.56
1632448_s_at	•	kelch		1.45	1.56
1625280_at	•	amontillado		1.42	1.56
1631764_a_at	•	Guanine nucleotide exchange factor in mesoderm		1.31	1.56
1639495_at	•	Cytochrome P450-9b1		1.3	1.56
1631524_a_at	•	homothorax		1.21	1.56
1632260_s_at	•	bruno-2		1.12	1.56
1626934_a_at	•	wing blister		1.04	1.56
1637008_at	•	CG14687 gene product from transcript CG14687-RA		2.24	1.55
1625011_at	•	CG11206 gene product from transcript CG11206-RA		1.86	1.55
1634836_a_at	•	CG9317 gene product from transcript CG9317-RA		1.69	1.55
1625960_at	•	no ocelli		1.54	1.55
1629347_at	•	klumpfuss		1.25	1.55
1626842_a_at	•	mustard		1.23	1.55
1624543_s_at		Drosophila melanogaster SD01615 full length cDNA.		1.08	1.55
1636491_at	•	CG3955 gene product from transcript CG3955-RA		1.97	1.54
1623261_at	•	CG31118 gene product from transcript CG31118-RA		1.76	1.54
1639928_a_at	•	Z band alternatively spliced PDZ-motif protein 52		1.74	1.54
1627963_s_at	•	Heat shock protein cognate 1		1.68	1.54
1633286_at	•	larval translucida		1.68	1.54
1631222_at	•	pou domain motif 3		1.64	1.54
1624581_at	•	CG33481 gene product from transcript CG33481-RF		1.59	1.54
1638268_at	•	TAR DNA-binding protein-43 homolog		1.53	1.54
1639335_at	•	pumilio		1.44	1.54
1624124_at	•	Gram-negative bacteria binding protein 1		1.41	1.54
1626730_s_at	•	tonalli		1.24	1.54
1636899_s_at	•	CG1623 gene product from transcript CG1623-RD		1.2	1.54
1627436_s_at	•	PAR-domain protein 1		1.08	1.54
1628187_s_at	•	CG9691 gene product from transcript CG9691-RB		1.03	1.54
1633443_s_at	•	CG2082 gene product from transcript CG2082-RO		1.91	1.53
1633533_at	•	CG6329 gene product from transcript CG6329-RA		1.81	1.53
1636264_at	•	CG32848 gene product from transcript CG32848-RA		1.77	1.53
1630026_s_at	•	decapentaplegic		1.67	1.53
1630045_at	•	Sarcoglycan alpha		1.65	1.53
1634447_at	•	CG31140 gene product from transcript CG31140-RB		1.59	1.53
1625108_a_at	•	CG10699 gene product from transcript CG10699-RF		1.4	1.53
1626846_s_at	•	CG5973 gene product from transcript CG5973-RE		1.18	1.53
1634916_at	•	CG8910 gene product from transcript CG8910-RA		2.02	1.52
1623267_at	•	CG5237 gene product from transcript CG5237-RB		1.81	1.52
1640335_at	•	CG42788 gene product from transcript CG42788-RC		1.81	1.52
1640639_at	•	CG42235 gene product from transcript CG42235-RE		1.79	1.52
1638505_at	•	tan		1.57	1.52
1641349_at	•	retinal degeneration A		1.48	1.52
1623740_at	•	lethal (3) 72Dr		1.17	1.52
1637255_a_at	•	alpha-Esterase-7		1.11	1.52
1632207_a_at	•	CG1212 gene product from transcript CG1212-RD		1.05	1.52
1633639_at	•	CG10833 gene product from transcript CG10833-RA		1.71	1.51
1637294_at	•	nervous wreck		1.66	1.51
1626287_at	•	CG12023 gene product from transcript CG12023-RA		1.63	1.51
1638173_s_at	•	CG2950 gene product from transcript CG2950-RG		1.6	1.51
1628252_at	•	CG17919 gene product from transcript CG17919-RA		1.56	1.51
1627821_s_at	•	CG2381 gene product from transcript CG2381-RB		1.49	1.51
1631372_a_at	•	CG7807 gene product from transcript CG7807-RF		1.47	1.51
1640650_at	•	Iron regulatory protein 1B		1.41	1.51
1629716_a_at	•	CG13284 gene product from transcript CG13284-RD		1.03	1.51
1625336_s_at	•	CG43074 gene product from transcript CG43074-RA		1.01	1.51
1631377_a_at	•	Adenylate kinase-1		1.85	1.5
1639016_at	•	CG8206 gene product from transcript CG8206-RA		1.81	1.5
1634238_a_at	•	CG9628 gene product from transcript CG9628-RA		1.78	1.5
1640729_s_at	•	nervana 3		1.69	1.5
1641083_at	•	CG3257 gene product from transcript CG3257-RB		1.68	1.5
1630261_a_at	•	upheld		1.59	1.5
1625838_at	•	CG7576 gene product from transcript CG7576-RA		1.58	1.5
1633935_at	•	menage a trois		1.58	1.5
1624989_s_at	•	Elongation factor 1alpha100E		1.57	1.5
1632809_at	•	CG14762 gene product from transcript CG14762-RA		1.51	1.5
1623133_a_at	•	CG10508 gene product from transcript CG10508-RK		1.36	1.5
1626439_at	•	CG15353 gene product from transcript CG15353-RA		1.29	1.5
1630509_at	•	Muscle protein 20		1.29	1.5
1634962_s_at	•	hu li tai shao		1.1	1.5
1641589_s_at	•	Abdominal B		1.8	1.49
1631300_at	•	Cytochrome P450-18a1		1.74	1.49
1625272_at	•	CG31030 gene product from transcript CG31030-RB		1.66	1.49
1641558_at	•	CG31005 gene product from transcript CG31005-RA		1.56	1.49
1636356_at	•	CG3927 gene product from transcript CG3927-RA		1.51	1.49
1632391_at	•	CG14234 gene product from transcript CG14234-RA		1.49	1.49
1634988_a_at	•	CG17352 gene product from transcript CG17352-RA		1.38	1.49
1628779_a_at	•	seven up		1.27	1.49
1625388_at	•	CG4893 gene product from transcript CG4893-RA		1.2	1.49
1634597_a_at	•	CG33970 gene product from transcript CG33970-RA		1.13	1.49
1630502_at	•	anachronism		1.04	1.49
1637754_at	•	CG9458 gene product from transcript CG9458-RA		1.02	1.49
1629476_at	•	CG7542 gene product from transcript CG7542-RA		1.01	1.49
1634002_at	•	CG13315 gene product from transcript CG13315-RA		1.01	1.49
1623014_at	•	CG18537 gene product from transcript CG18537-RA		2.54	1.48
1626815_a_at	•	torn and diminished rhabdomeres		2.09	1.48
1641359_at	•	CG2045 gene product from transcript CG2045-RA		1.57	1.48
1638398_at	•	Shaker cognate l		1.48	1.48
1624838_a_at	•	short neuropeptide F precursor		1.4	1.48
1631676_at	•	CG4467 gene product from transcript CG4467-RB		1.36	1.48
1627662_at	•	UDP-glycosyltransferase 35a		1.32	1.48
1638498_s_at	•	CG1600 gene product from transcript CG1600-RA		1.23	1.48
1638708_s_at		cdna:known chromosome:BDGP5:3R:2232579:2271718:1 gene:FBgn0261972 transcript:FBtr0303787		1.18	1.48
1639402_a_at	•	scribbled		1.13	1.48
1625477_a_at	•	CG4797 gene product from transcript CG4797-RA		1.06	1.48
1634187_x_at		cdna:known chromosome:BDGP5:3R:8301058:8303989:-1 gene:FBgn0052865 transcript:FBtr0082678		2.1	1.47
1633771_s_at	•	CG2017 gene product from transcript CG2017-RA		1.97	1.47
1623425_at	•	CG8238 gene product from transcript CG8238-RA		1.49	1.47
1635487_at	•	CG3534 gene product from transcript CG3534-RA		1.08	1.47
1627489_a_at	•	CG10433 gene product from transcript CG10433-RA		1.07	1.47
1638060_at	•	CG10077 gene product from transcript CG10077-RA		1.03	1.47
1626804_at	•	CG5379 gene product from transcript CG5379-RB		1.84	1.46
1630051_at	•	Tetraspanin 42Ec		1.26	1.46
1625338_at	•	CG16761 gene product from transcript CG16761-RA		1.03	1.46
1637576_s_at	•	CG8839 gene product from transcript CG8839-RA		1.02	1.46
1623536_s_at	•	CG11347 gene product from transcript CG11347-RE		1.8	1.45
1639980_s_at	•	Muscle LIM protein at 84B		1.71	1.45
1632067_at	•	Ectoderm-expressed 4		1.55	1.45
1630170_at	•	CG15077 gene product from transcript CG15077-RA		1.54	1.45
1639443_at	•	CG13631 gene product from transcript CG13631-RA		1.38	1.45
1626223_at	•	CG2543 gene product from transcript CG2543-RA		1.35	1.45
1640547_at	•	multiple edematous wings		1.12	1.45
1628984_s_at	•	HMG protein Z		1.1	1.45
1631327_at	•	M-spondin		1.67	1.44
1627744_at	•	CG15209 gene product from transcript CG15209-RA		1.61	1.44
1630036_at	•	CG13594 gene product from transcript CG13594-RA		1.55	1.44
1637321_at	•	nicotinic Acetylcholine Receptor beta 64B		1.49	1.44
1634725_at	•	CG10152 gene product from transcript CG10152-RB		1.48	1.44
1634452_s_at	•	endophilin A		1.45	1.44
1635442_a_at	•	Gonadotropin-releasing hormone receptor		1.41	1.44
1623144_at	•	cubitus interruptus		1.38	1.44
1633281_at	•	CG42541 gene product from transcript CG42541-RE		1.25	1.44
1625065_s_at	•	small conductance calcium-activated potassium channel		1.21	1.44
1638199_s_at	•	CG32555 gene product from transcript CG32555-RG		1.18	1.44
1632757_a_at	•	CG8116 gene product from transcript CG8116-RB		1.11	1.44
1639498_a_at	•	apterous		1.05	1.44
1640043_s_at	•	CG31688 gene product from transcript CG31688-RD		1.91	1.43
1629048_s_at	•	CG9674 gene product from transcript CG9674-RD		1.68	1.43
1640976_at	•	CG1515 gene product from transcript CG1515-RA		1.47	1.43
1630430_a_at	•	laccase 2		1.41	1.43
1626831_at	•	CG6579 gene product from transcript CG6579-RB		1.34	1.43
1633143_s_at	•	CG40478 gene product from transcript CG40478-RE		1.26	1.43
1638267_s_at	•	CG11546 gene product from transcript CG11546-RB		1.09	1.43
1633386_s_at	•	methuselah-like 8		1.03	1.43
1639774_at	•	CG15202 gene product from transcript CG15202-RB		2.72	1.42
1636028_at	•	CG6723 gene product from transcript CG6723-RA		2.61	1.42
1624417_a_at	•	CG10186 gene product from transcript CG10186-RH		1.66	1.42
1637290_at	•	Drosulfakinin		1.54	1.42
1628885_at	•	CG32698 gene product from transcript CG32698-RB		1.51	1.42
1641578_at	•	argos		1.49	1.42
1638154_at	•	CG2187 gene product from transcript CG2187-RA		1.43	1.42
1625985_at	•	CG31446 gene product from transcript CG31446-RB		1.3	1.42
1628712_at	•	CG17754 gene product from transcript CG17754-RC		1.3	1.42
1628915_s_at	•	Ephexin		1.18	1.42
1637496_at		--- /// ---		1.11	1.42
1640399_at	•	CG3775 gene product from transcript CG3775-RA		1.02	1.42
1628272_a_at		Drosophila melanogaster GH12380 full length cDNA.		2.59	1.41
1626058_at	•	ladybird late		1.51	1.41
1628930_at	•	CG14485 gene product from transcript CG14485-RA		1.33	1.41
1624101_at	•	CG10242 gene product from transcript CG10242-RA		1.14	1.41
1635280_at	•	Succinic semialdehyde dehydrogenase		1.05	1.41
1623565_at	•	CG17278 gene product from transcript CG17278-RA		1.03	1.41
1635644_at	•	CG33203 gene product from transcript CG33203-RE		1.93	1.4
1629046_a_at	•	CG4716 gene product from transcript CG4716-RA		1.75	1.4
1637635_at	•	CG4766 gene product from transcript CG4766-RA		1.63	1.4
1623006_at	•	Serotonin transporter		1.57	1.4
1638486_at	•	RNA-binding protein 1		1.56	1.4
1629431_at	•	CG18747 gene product from transcript CG18747-RB		1.54	1.4
1631207_at	•	elbow B		1.48	1.4
1626397_at	•	bent		1.45	1.4
1638939_at	•	Calpain-A		1.45	1.4
1625581_at	•	CG10011 gene product from transcript CG10011-RA		1.43	1.4
1628668_at	•	CG13639 gene product from transcript CG13639-RA		1.4	1.4
1633498_at	•	Bax Inhibitor-1		1.4	1.4
1638037_a_at	•	CG31361 gene product from transcript CG31361-RA		1.4	1.4
1629678_a_at	•	APP-like protein interacting protein 1		1.39	1.4
1637703_a_at	•	Suppressor of cytokine signaling at 36E		1.28	1.4
1640472_at		Drosophila melanogaster GH06422 full length cDNA.		1.12	1.4
1623036_a_at	•	CG10249 gene product from transcript CG10249-RG		1.11	1.4
1635813_at	•	meiosis I arrest		2.08	1.39
1634210_at	•	CG15649 gene product from transcript CG15649-RB		1.4	1.39
1636329_at	•	CG11333 gene product from transcript CG11333-RA		1.39	1.39
1635470_at	•	Gram-negative bacteria binding protein 3		1.3	1.39
1623756_at	•	CG17239 gene product from transcript CG17239-RB		1.09	1.39
1630248_at	•	CG5346 gene product from transcript CG5346-RA		1.09	1.39
1638653_a_at	•	CG9932 gene product from transcript CG9932-RE		1.05	1.39
1641337_at	•	CG11617 gene product from transcript CG11617-RA		2.35	1.38
1637869_at	•	reduced ocelli		1.87	1.38
1628381_at	•	CG42361 gene product from transcript CG42361-RA		1.7	1.38
1634170_a_at	•	jitterbug		1.56	1.38
1638079_at	•	quasimodo		1.51	1.38
1639439_at	•	CG2471 gene product from transcript CG2471-RC		1.49	1.38
1640747_s_at	•	CG8547 gene product from transcript CG8547-RC		1.49	1.38
1634787_at	•	CG32638 gene product from transcript CG32638-RB		1.35	1.38
1635126_a_at	•	Ectoderm-expressed 4		1.34	1.38
1628245_at	•	senseless-2		1.28	1.38
1640496_at	•	Niemann-Pick type C-1a		1.28	1.38
1638050_s_at	•	Sox box protein 14		1.2	1.38
1623325_at	•	CG6847 gene product from transcript CG6847-RA		1.15	1.38
1627802_s_at	•	CG5407 gene product from transcript CG5407-RA		1.06	1.38
1630447_at	•	CG3078 gene product from transcript CG3078-RA		1.49	1.37
1628229_at	•	Serpin 27A		1.36	1.37
1626438_at		Drosophila melanogaster MIP02859 full insert cDNA.		1.35	1.37
1636953_a_at	•	Limpet		1.33	1.37
1634102_at	•	sallimus		1.17	1.37
1632666_at	•	Laminin B2		1.16	1.37
1634305_at	•	Chemosensory protein B 42b		2.49	1.36
1631351_s_at	•	CG12118 gene product from transcript CG12118-RB		1.86	1.36
1634856_at	•	Histidine decarboxylase		1.74	1.36
1640715_at	•	CG5376 gene product from transcript CG5376-RA		1.6	1.36
1626442_at	•	CG7224 gene product from transcript CG7224-RB		1.55	1.36
1624405_a_at	•	CG7059 gene product from transcript CG7059-RA		1.49	1.36
1641618_at	•	Guanylyl cyclase alpha-subunit at 99B		1.43	1.36
1638742_at	•	Cuticular protein 67Fb		1.36	1.36
1638343_at	•	CG1143 gene product from transcript CG1143-RB		1.22	1.36
1627736_at	•	Activin-beta		1.21	1.36
1626984_at	•	Glucose dehydrogenase		1.18	1.36
1638528_at	•	CG15531 gene product from transcript CG15531-RA		1.08	1.36
1632204_at	•	Matrix metalloproteinase 1		1.04	1.36
1625859_at	•	CTP:phosphocholine cytidylyltransferase 2		1.82	1.35
1625743_at	•	neither inactivation nor afterpotential B		1.78	1.35
1626200_s_at	•	temperature-induced paralytic E		1.68	1.35
1624510_at	•	sprite		1.32	1.35
1638556_s_at	•	Octopamine receptor in mushroom bodies		1.3	1.35
1638285_a_at	•	Glycerol kinase		1.21	1.35
1637353_at	•	Dopamine N acetyltransferase		1.17	1.35
1636775_at	•	CG18622 gene product from transcript CG18622-RA		1.16	1.35
1639415_at	•	Trehalose-6-phosphate synthase 1		1.07	1.35
1636579_s_at	•	midway		1.06	1.35
1639539_at	•	Cytochrome P450-4e1		2.1	1.34
1639400_at	•	CG31207 gene product from transcript CG31207-RA		1.63	1.34
1634213_at	•	lowfat		1.45	1.34
1635360_at	•	CG10830 gene product from transcript CG10830-RA		1.44	1.34
1631181_a_at	•	CG3294 gene product from transcript CG3294-RB		1.43	1.34
1633793_at	•	CG32381 gene product from transcript CG32381-RC		1.25	1.34
1641232_s_at		--- /// ---		1.08	1.34
1634186_a_at	•	CG17119 gene product from transcript CG17119-RA		1.06	1.34
1639733_s_at	•	CG14275 gene product from transcript CG14275-RA		1.03	1.34
1641236_s_at	•	CG5758 gene product from transcript CG5758-RC		1.49	1.33
1639229_at	•	viking		1.46	1.33
1631252_a_at	•	CG12023 gene product from transcript CG12023-RA		1.45	1.33
1628539_at	•	CG31174 gene product from transcript CG31174-RB		1.34	1.33
1631197_at	•	CG8534 gene product from transcript CG8534-RA		1.28	1.33
1625457_at	•	CG10031 gene product from transcript CG10031-RA		1.27	1.33
1637684_at	•	CG8566 gene product from transcript CG8566-RH		1.21	1.33
1627735_at		cdna:known chromosome:BDGP5:3L:987211:992464:1 gene:FBgn0035178 transcript:FBtr0072618		1.19	1.33
1623744_at	•	CG30411 gene product from transcript CG30411-RA		1.17	1.33
1641657_s_at	•	caskin		1.16	1.33
1635928_a_at	•	cAMP-dependent protein kinase 3		1.15	1.33
1624059_at		Drosophila melanogaster SD04822 full length cDNA.		1	1.33
1624808_at	•	Chemosensory protein A 75a		2.58	1.32
1630570_at	•	CG13003 gene product from transcript CG13003-RC		2.02	1.32
1638906_at	•	CG32052 gene product from transcript CG32052-RC		1.91	1.32
1631167_at	•	CG5023 gene product from transcript CG5023-RA		1.67	1.32
1632889_at	•	CG33485 gene product from transcript CG33485-RA		1.58	1.32
1626414_at	•	Juvenile hormone epoxide hydrolase 1		1.33	1.32
1631193_at	•	CG3014 gene product from transcript CG3014-RA		1.31	1.32
1628658_at	•	glass bottom boat		1.28	1.32
1629453_at	•	CG6869 gene product from transcript CG6869-RA		1.24	1.32
1631405_at	•	CG42370 gene product from transcript CG42370-RA		1.12	1.32
1635406_at	•	cGMP-dependent protein kinase 21D		1.12	1.32
1636377_at	•	CG44099 gene product from transcript CG44099-RL		1.74	1.31
1624273_at	•	CG8034 gene product from transcript CG8034-RA		1.46	1.31
1625891_at	•	CG17111 gene product from transcript CG17111-RB		1.25	1.31
1637380_s_at	•	Calcium/calmodulin-dependent protein kinase I		1.13	1.31
1628469_a_at	•	Histone gene-specific Epigenetic Repressor in late S phase		1	1.31
1637188_s_at	•	CG43340 gene product from transcript CG43340-RH		1	1.31
1639592_at	•	CG3624 gene product from transcript CG3624-RA		1	1.31
1629597_a_at	•	Aspartyl beta-hydroxylase		1.76	1.3
1635292_at	•	CG34396 gene product from transcript CG34396-RC		1.76	1.3
1638378_at	•	CG13116 gene product from transcript CG13116-RA		1.64	1.3
1633821_at	•	CG10851 gene product from transcript CG10851-RN		1.44	1.3
1635900_at	•	CG8846 gene product from transcript CG8846-RA		1.4	1.3
1628758_at	•	CG1774 gene product from transcript CG1774-RA		1.39	1.3
1638022_at	•	CG7971 gene product from transcript CG7971-RC		1.32	1.3
1630376_at	•	CG1922 gene product from transcript CG1922-RB		1.26	1.3
1627861_s_at	•	Aldehyde dehydrogenase type III		1.2	1.3
1636089_at	•	commissureless		1.2	1.3
1626966_s_at		---		1.08	1.3
1636607_at	•	CG3269 gene product from transcript CG3269-RA		1.05	1.3
1640167_s_at		--- /// Tequila		1.84	1.29
1633795_a_at	•	CG17124 gene product from transcript CG17124-RB		1.44	1.29
1628543_a_at	•	Fasciclin 3		1.35	1.29
1631606_at	•	CG14285 gene product from transcript CG14285-RA		1.29	1.29
1623624_at	•	CG14869 gene product from transcript CG14869-RB		1.2	1.29
1634487_at	•	CG31057 gene product from transcript CG31057-RB		1.15	1.29
1625623_at	•	Neurexin 1		1.13	1.29
1624881_at	•	CG11448 gene product from transcript CG11448-RB		1.09	1.29
1627964_s_at	•	CG7888 gene product from transcript CG7888-RC		1.06	1.29
1635610_at	•	Vacuolar H[+] ATPase subunit 36-3		1.06	1.29
1631728_s_at	•	CG4993 gene product from transcript CG4993-RB		1.05	1.29
1640324_at	•	Annexin IX		1.03	1.29
1640122_at	•	Selenoprotein G		1.79	1.28
1639353_at	•	CG17032 gene product from transcript CG17032-RA		1.4	1.28
1625008_at		Drosophila melanogaster MIP14010 full insert cDNA.		1.36	1.28
1634246_at	•	CG11319 gene product from transcript CG11319-RA		1.34	1.28
1635238_s_at	•	Myosin binding subunit		1.24	1.28
1624731_s_at		Drosophila melanogaster RH24480 full insert cDNA.		1.23	1.28
1639961_at	•	Diuretic hormone 44 receptor 2		1.23	1.28
1628147_at	•	CG13772 gene product from transcript CG13772-RB		1.14	1.28
1626884_a_at	•	Ataxin-2 binding protein 1		1.49	1.27
1638852_at	•	CG10675 gene product from transcript CG10675-RA		1.22	1.27
1632114_at	•	CG6042 gene product from transcript CG6042-RA		1.11	1.27
1640736_at	•	black		2.73	1.26
1624297_at	•	derailed		1.69	1.26
1625880_at		cdna:known chromosome:BDGP5:3R:18552691:18558084:1 gene:FBgn0039014 transcript:FBtr0113268		1.42	1.26
1631356_at	•	CG33522 gene product from transcript CG33522-RD		1.3	1.26
1635738_at	•	Cyclic-nucleotide-gated ion channel protein		1.28	1.26
1624362_at	•	Neuropeptide-like precursor 4		1.12	1.26
1623212_s_at	•	CG4057 gene product from transcript CG4057-RA		1.11	1.26
1625370_s_at	•	gemini		1	1.26
1634636_at	•	CG6426 gene product from transcript CG6426-RA		1	1.26
1637811_s_at	•	CG5273 gene product from transcript CG5273-RA		1.71	1.25
1639483_s_at	•	Neprilysin 1		1.56	1.25
1627799_at	•	Proteasome beta2R2 subunit		1.24	1.25
1638774_at	•	CG16904 gene product from transcript CG16904-RA		1.15	1.25
1626001_at	•	Neuroglian		1.12	1.25
1627599_at	•	Protein tyrosine phosphatase 4E		1.06	1.25
1624841_s_at	•	CG13585 gene product from transcript CG13585-RA		1.03	1.25
1639269_a_at	•	Photoreceptor dehydrogenase		2.1	1.24
1636914_at	•	Cdk5 activator-like protein		1.62	1.24
1629152_at		cdna:known chromosome:BDGP5:3R:19809068:19810287:1 gene:FBgn0051451 transcript:FBtr0305042		1.49	1.24
1627859_at	•	CG31646 gene product from transcript CG31646-RA		1.35	1.24
1635135_at		---		1.18	1.24
1625148_s_at	•	CG17870 gene product from transcript CG17870-RE		1.16	1.24
1636564_at	•	CG14757 gene product from transcript CG14757-RA		2.16	1.23
1632072_at	•	CG34134 gene product from transcript CG34134-RA		1.51	1.23
1630361_at	•	naked cuticle		1.41	1.23
1627472_at	•	Annexin X		1.28	1.23
1631114_a_at	•	serine-arginine protein kinase at 79D		1.28	1.23
1623923_a_at	•	glass		1.16	1.23
1641339_at	•	CG10137 gene product from transcript CG10137-RA		1.13	1.23
1627856_at	•	CG2525 gene product from transcript CG2525-RA		1.76	1.22
1636338_at	•	CG15021 gene product from transcript CG15021-RA		1.52	1.22
1636378_a_at	•	Synapsin		1.5	1.22
1624004_s_at	•	rolling pebbles		1.47	1.22
1632515_a_at	•	CG18619 gene product from transcript CG18619-RD		1.47	1.22
1639223_a_at	•	stripe		1.4	1.22
1628708_at	•	stanley-cup		1.37	1.22
1632465_s_at	•	CG6424 gene product from transcript CG6424-RA		1.24	1.22
1624036_at	•	CG9307 gene product from transcript CG9307-RA		1.11	1.22
1632238_at	•	CG13248 gene product from transcript CG13248-RA		1.61	1.21
1625587_at	•	Juvenile hormone epoxide hydrolase 3		1.35	1.21
1630761_at	•	CG11854 gene product from transcript CG11854-RB		1.22	1.21
1640817_at	•	CG33484 gene product from transcript CG33484-RK		1.19	1.21
1638630_at	•	CG1983 gene product from transcript CG1983-RA		1.14	1.21
1640409_at	•	wishful thinking		1.09	1.21
1629269_at	•	CG32204 gene product from transcript CG32204-RB		1.08	1.21
1639825_at	•	comatose		1.07	1.21
1631604_at	•	CG42369 gene product from transcript CG42369-RA		1.88	1.2
1636168_s_at	•	CG13101 gene product from transcript CG13101-RB		1.45	1.2
1630083_at	•	CG8287 gene product from transcript CG8287-RA		1.43	1.2
1634140_a_at	•	CG11155 gene product from transcript CG11155-RD		1.35	1.2
1641448_a_at	•	Dystroglycan		1.05	1.2
1633983_a_at	•	CG42268 gene product from transcript CG42268-RI		1.02	1.2
1634767_at	•	CG6126 gene product from transcript CG6126-RA		1	1.2
1625970_at	•	expanded		1.42	1.19
1624702_s_at	•	CG32057 gene product from transcript CG32057-RB		1.39	1.19
1641164_s_at	•	CG11163 gene product from transcript CG11163-RD		1.36	1.19
1631216_a_at	•	Ankyrin-repeat, SH3-domain, and Proline-rich-region containing Protein		1.28	1.19
1628087_s_at	•	CG10200 gene product from transcript CG10200-RA		1.23	1.19
1629808_at	•	CG12004 gene product from transcript CG12004-RC		1.2	1.19
1629387_s_at	•	arouser		1.19	1.19
1633382_s_at	•	CG8920 gene product from transcript CG8920-RB		1.13	1.19
1631380_s_at	•	CG7123 gene product from transcript CG7123-RA		1.08	1.19
1635030_at	•	CG12868 gene product from transcript CG12868-RB		1.05	1.19
1625752_at	•	Troponin C at 41C		2.22	1.18
1632653_at	•	CG11000 gene product from transcript CG11000-RC		1.94	1.18
1638880_at	•	CMP-sialic acid synthase		1.83	1.18
1624772_at	•	CG14186 gene product from transcript CG14186-RA		1.59	1.18
1636274_at	•	wengen		1.42	1.18
1627829_at	•	Rhodopsin 3		1.23	1.18
1630702_at	•	CG14590 gene product from transcript CG14590-RA		1.23	1.18
1629885_at	•	Muscle LIM protein at 60A		1.2	1.18
1631497_at	•	Tetraspanin 42Eo		1.2	1.18
1630403_s_at	•	CG12746 gene product from transcript CG12746-RD		1.19	1.18
1627884_at	•	CG5281 gene product from transcript CG5281-RA		1.17	1.18
1637077_s_at	•	CG3777 gene product from transcript CG3777-RB		1.13	1.18
1631142_a_at	•	Calcium activated protein for secretion		1.04	1.18
1637109_s_at	•	CG3961 gene product from transcript CG3961-RC		1	1.18
1633752_at	•	Na,K-ATPase Interacting		1.74	1.17
1624262_at	•	phyllopod		1.39	1.17
1635460_a_at		cdna:known chromosome:BDGP5:2L:16766737:16788766:1 gene:FBgn0086783 transcript:FBtr0080895		1.35	1.17
1636742_at		--- /// --- /// nord		1.26	1.17
1635396_at	•	CG30203 gene product from transcript CG30203-RB		1.2	1.17
1636242_at	•	Insulin-like peptide 6		1.2	1.17
1626192_at		Drosophila melanogaster HL05735 full insert cDNA.		1.18	1.17
1625012_s_at	•	virus-induced RNA 1		1.14	1.17
1637049_at	•	bifid		1.14	1.17
1636603_a_at	•	CG9297 gene product from transcript CG9297-RC		1.87	1.16
1641697_at	•	NMDA receptor 1		1.64	1.16
1632121_a_at	•	Z band alternatively spliced PDZ-motif protein 66		1.62	1.16
1627288_a_at	•	Calphotin		1.41	1.16
1634297_at	•	CG1786 gene product from transcript CG1786-RA		1.39	1.16
1640222_s_at	•	CG13124 gene product from transcript CG13124-RE		1.33	1.16
1633345_at	•	Sex combs reduced		1.31	1.16
1630223_at	•	sickle		1.25	1.16
1625491_at	•	brain washing		1.24	1.16
1633985_at	•	CG6364 gene product from transcript CG6364-RD		1.24	1.16
1628909_at	•	CG9686 gene product from transcript CG9686-RA		1.23	1.16
1636198_at	•	CG1265 gene product from transcript CG1265-RB		1.19	1.16
1623689_a_at	•	CG14642 gene product from transcript CG14642-RA		1.17	1.16
1629473_at	•	center divider		1.17	1.16
1637521_at	•	CG13449 gene product from transcript CG13449-RB		1.17	1.16
1637928_at		CG6070 /// Organic anion transporting polypeptide 58Db		1.15	1.16
1623597_s_at		cdna:known chromosome:BDGP5:2RHet:609230:1005217:-1 gene:FBgn0040017 transcript:FBtr0300103		1.39	1.15
1629898_s_at	•	CG10737 gene product from transcript CG10737-RS		1.39	1.15
1635078_at	•	Synaptotagmin 12		1.22	1.15
1637538_s_at	•	CG9485 gene product from transcript CG9485-RF		1.21	1.15
1633584_at	•	CG17843 gene product from transcript CG17843-RA		1.2	1.15
1637438_at	•	Wnt oncogene analog 2		1.19	1.15
1635495_a_at	•	Dopamine receptor 2		1.16	1.15
1624759_s_at	•	Antennapedia		1.07	1.15
1639292_at	•	Frequenin 1		1.07	1.15
1641108_at	•	CG17928 gene product from transcript CG17928-RA		1.02	1.15
1637076_at	•	CG8861 gene product from transcript CG8861-RB		1.37	1.14
1627704_a_at	•	TNF-receptor-associated factor 4		1.21	1.14
1635519_at	•	CG13950 gene product from transcript CG13950-RA		1.16	1.14
1638489_at	•	CG43109 gene product from transcript CG43109-RA		1.14	1.14
1632646_at	•	Prothoracicotropic hormone		1.12	1.14
1639902_at	•	CG33200 gene product from transcript CG33200-RB		1.05	1.14
1630004_at	•	beaten path Ib		1.03	1.14
1633020_at	•	unkempt		1.03	1.14
1627327_at	•	Drosomycin-like 5		1.62	1.13
1628963_at	•	CG4716 gene product from transcript CG4716-RA		1.48	1.13
1640479_at	•	CG9519 gene product from transcript CG9519-RA		1.4	1.13
1632339_s_at	•	cheerio		1.29	1.13
1625588_s_at	•	procollagen lysyl hydroxylase		1.26	1.13
1633869_at	•	Deformed		1.18	1.13
1637870_a_at	•	CG5308 gene product from transcript CG5308-RA		1.18	1.13
1636804_at	•	CG14629 gene product from transcript CG14629-RA		1.11	1.13
1627015_at	•	sniffer		1.04	1.13
1638818_at	•	Muscle LIM protein at 60A		1.01	1.13
1636488_at		Drosophila melanogaster GH25417 full insert cDNA.		1.2	1.12
1634466_at	•	CG9507 gene product from transcript CG9507-RA		1.17	1.12
1633207_at	•	Na[+]-driven anion exchanger 1		1.16	1.12
1639408_a_at	•	shaking B		1.12	1.12
1633573_a_at		alternative testis transcripts /// alternative testis transcripts		1.1	1.12
1632341_at	•	CG13559 gene product from transcript CG13559-RA		1.09	1.12
1629443_at	•	CG12655 gene product from transcript CG12655-RB		1.08	1.12
1629857_at	•	CG10359 gene product from transcript CG10359-RE		1.03	1.12
1632890_at	•	Sine oculis-binding protein		1.59	1.11
1639904_at	•	O-6-alkylguanine-DNA alkyltransferase		1.49	1.11
1633483_a_at	•	CG14207 gene product from transcript CG14207-RB		1.31	1.11
1633536_at	•	CG4630 gene product from transcript CG4630-RB		1.25	1.11
1638697_at	•	CG5597 gene product from transcript CG5597-RA		1.2	1.11
1633333_a_at	•	CG7231 gene product from transcript CG7231-RE		1.19	1.11
1633882_at		Rgk1		1.18	1.11
1636391_at	•	Eps15 homology domain containing protein-binding protein 1		1.17	1.11
1633357_at	•	CG7910 gene product from transcript CG7910-RA		1.14	1.11
1626756_a_at		Drosophila melanogaster rho guanine nucleotide exchange factor 3 (rhoGEF3) mRNA, complete cds.		1.1	1.11
1627581_at	•	CG8080 gene product from transcript CG8080-RC		1.08	1.11
1640781_a_at	•	Ecdysone-induced protein 75B		1.03	1.11
1636780_at	•	CG14233 gene product from transcript CG14233-RA		1.63	1.1
1641191_s_at	•	CG17932 gene product from transcript CG17932-RB		1.47	1.1
1627516_at	•	CG6834 gene product from transcript CG6834-RA		1.2	1.1
1636345_s_at	•	Synaptotagmin 1		1.18	1.1
1627649_at	•	CG7649 gene product from transcript CG7649-RC		1.12	1.1
1636088_at	•	Distal-less		1.08	1.1
1638088_at	•	CG30172 gene product from transcript CG30172-RA		1.48	1.09
1630642_at	•	PDGF- and VEGF-related factor 2		1.43	1.09
1627785_at	•	Tetraspanin 42En		1.25	1.09
1639176_at	•	CG1545 gene product from transcript CG1545-RB		1.25	1.09
1639629_at	•	CG3129 gene product from transcript CG3129-RA		1.24	1.09
1624568_at	•	CG7985 gene product from transcript CG7985-RB		1.15	1.09
1638198_at	•	CG12768 gene product from transcript CG12768-RD		1.08	1.09
1639640_at	•	CG32485 gene product from transcript CG32485-RA		1.02	1.09
1626057_a_at	•	CG9368 gene product from transcript CG9368-RD		1.01	1.09
1627955_a_at	•	CG11533 gene product from transcript CG11533-RI		1	1.09
1627384_at	•	CG6225 gene product from transcript CG6225-RB		1.46	1.08
1625072_s_at	•	CG1506 gene product from transcript CG1506-RA		1.28	1.08
1631491_at	•	CG9335 gene product from transcript CG9335-RA		1.22	1.08
1633745_a_at	•	short stop		1.06	1.08
1635005_a_at	•	Resistant to dieldrin		1.05	1.08
1635961_at	•	quiver		1.02	1.08
1626147_s_at	•	withered		1	1.08
1635318_at	•	Ornithine decarboxylase 1		1.74	1.07
1630149_at	•	CG6290 gene product from transcript CG6290-RA		1.63	1.07
1625246_at	•	HES-related		1.5	1.07
1632081_s_at	•	CG32626 gene product from transcript CG32626-RI		1.41	1.07
1634121_at	•	Odorant-binding protein 57c		1.36	1.07
1634570_at	•	CG5375 gene product from transcript CG5375-RB		1.15	1.07
1636149_at	•	CG31705 gene product from transcript CG31705-RA		1.11	1.07
1636247_at	•	CG32354 gene product from transcript CG32354-RA		1.1	1.07
1630434_a_at	•	CG31064 gene product from transcript CG31064-RB		1.02	1.07
1636594_at	•	Lithium-inducible SLC6 transporter		1	1.07
1636112_s_at	•	CG33521 gene product from transcript CG33521-RC		1.63	1.06
1624412_at	•	apterous		1.32	1.06
1628190_at	•	CG6355 gene product from transcript CG6355-RA		1.29	1.06
1629097_at	•	knirps		1.28	1.06
1641310_at	•	knockout		1.26	1.06
1628009_at	•	faint sausage		1.13	1.06
1635566_s_at	•	karyopherin alpha3		1.1	1.06
1633770_at	•	Carbonic anhydrase beta		1.08	1.06
1641442_a_at	•	terribly reduced optic lobes		1.07	1.06
1628345_at	•	Cytochrome P450-6a9		1.05	1.06
1633126_at	•	CG4596 gene product from transcript CG4596-RA		1.05	1.06
1633179_at	•	CG11391 gene product from transcript CG11391-RA		1	1.06
1640310_at	•	CG9444 gene product from transcript CG9444-RB		1.01	1.05
1640339_at	•	lethal (1) G0136		1.4	1.04
1638789_at	•	CG6544 gene product from transcript CG6544-RG		1.18	1.04
1639203_at	•	chascon		1.14	1.04
1634855_s_at	•	CG9813 gene product from transcript CG9813-RC		1.07	1.04
1624701_at	•	CG14050 gene product from transcript CG14050-RB		1.04	1.04
1626472_at	•	CG30340 gene product from transcript CG30340-RA		1.04	1.04
1637641_at	•	Mitogen-activated protein kinase phosphatase 3		1.04	1.04
1625633_a_at	•	Arginine kinase		1.28	1.03
1624119_at	•	CG32486 gene product from transcript CG32486-RD		1.24	1.03
1627446_at	•	CG11450 gene product from transcript CG11450-RB		1.22	1.03
1633459_a_at	•	CG6544 gene product from transcript CG6544-RG		1.15	1.03
1632932_a_at	•	multiplexin		1.14	1.03
1641428_at	•	Cytochrome P450-9c1		1.06	1.03
1633300_at	•	CG13282 gene product from transcript CG13282-RB		1.05	1.03
1630145_s_at	•	Tetraspanin 42Ea		1.01	1.03
1639144_a_at	•	CG7908 gene product from transcript CG7908-RB		1.01	1.03
1629401_s_at	•	CG1814 gene product from transcript CG1814-RC		1.6	1.02
1632226_at	•	Fire exit		1.3	1.02
1641095_at	•	Forkhead box P		1.16	1.02
1640276_a_at	•	Flotillin-1		1.05	1.02
1631700_at	•	Mucin 68Ca		1.03	1.02
1634519_at	•	CG34217 gene product from transcript CG34217-RA		1.02	1.02
1634200_a_at	•	CG9413 gene product from transcript CG9413-RA		1.01	1.02
1631349_s_at		Drosophila melanogaster RE36839 full insert cDNA.		2.27	1.01
1638893_at	•	CG7029 gene product from transcript CG7029-RB		1.34	1.01
1632277_a_at	•	CG6170 gene product from transcript CG6170-RA		1.12	1.01
1626624_s_at	•	Paxillin		1.09	1.01
1629277_at	•	CG31475 gene product from transcript CG31475-RA		1.05	1.01
1624225_at	•	distal antenna-related		1.03	1.01
1637366_at	•	nimrod C4		1.02	1.01
1626766_s_at	•	dawdle		1.58	1
1633341_s_at	•	dachshund		1.5	1
1627518_at	•	CG10219 gene product from transcript CG10219-RA		1.29	1
1630635_s_at	•	CG7720 gene product from transcript CG7720-RB		1.19	1
1632731_at	•	CG8613 gene product from transcript CG8613-RA		1.19	1
1640139_at	•	BarH2		1.03	1
1627507_at	•	CG5704 gene product from transcript CG5704-RA		-1.21	-1
1623430_at	•	Peptidylglycine-alpha-hydroxylating monooxygenase		-1.19	-1.01
1640808_at	•	CG11180 gene product from transcript CG11180-RA		-1.02	-1.03
1634092_at	•	Jumonji, AT rich interactive domain 2		-1.01	-1.04
1628937_s_at	•	rasputin		-1.13	-1.04
1634037_s_at	•	Sequence-specific single-stranded DNA-binding protein		-1.01	-1.05
1635356_at	•	Adenylate kinase 6		-1.09	-1.05
1628198_at	•	okra		-1.1	-1.05
1625940_s_at	•	single-minded		-1.48	-1.05
1632602_s_at	•	Argonaute-1		-1	-1.06
1640557_at	•	Ef1alpha-like factor		-1.04	-1.07
1631251_at	•	CG32708 gene product from transcript CG32708-RA		-1.05	-1.07
1641369_at	•	CG33217 gene product from transcript CG33217-RA		-1.06	-1.07
1639794_at	•	CG31812 gene product from transcript CG31812-RB		-1.13	-1.07
1630827_s_at	•	CG11727 gene product from transcript CG11727-RA		-1.16	-1.07
1631069_a_at		cdna:known chromosome:BDGP5:3L:15502545:15503937:1 gene:FBgn0028377 transcript:FBtr0091756		-1.01	-1.08
1641529_s_at	•	barricade		-1.02	-1.08
1640653_at	•	Eukaryotic initiation factor 4B		-1.05	-1.08
1634779_at	•	CG40080 gene product from transcript CG40080-RA		-1.06	-1.08
1625856_at	•	diminutive		-1.08	-1.08
1628701_a_at	•	CG14798 gene product from transcript CG14798-RA		-1.1	-1.08
1632105_a_at	•	ciboulot		-1	-1.09
1636336_at	•	CG14618 gene product from transcript CG14618-RA		-1.02	-1.09
1637917_s_at	•	tramtrack		-1.14	-1.09
1624889_a_at	•	Regulator of eph expression		-1.25	-1.09
1630952_at	•	CG11586 gene product from transcript CG11586-RA		-1.1	-1.1
1636544_at	•	CG7011 gene product from transcript CG7011-RA		-1.16	-1.1
1637866_at	•	CG9246 gene product from transcript CG9246-RA		-1.01	-1.11
1629933_at	•	CG4202 gene product from transcript CG4202-RA		-1.04	-1.11
1630174_s_at	•	CG4908 gene product from transcript CG4908-RB		-1.14	-1.11
1629875_a_at	•	Cytochrome P450-4d1		-1.58	-1.11
1627431_at	•	CG8155 gene product from transcript CG8155-RA		-1.01	-1.12
1636722_at		Drosophila melanogaster RE52596 full length cDNA.		-1.03	-1.12
1622909_at	•	CG2699 gene product from transcript CG2699-RE		-1.05	-1.12
1632134_s_at	•	Axin		-1.05	-1.12
1632475_at	•	misshapen		-1.05	-1.12
1636107_at	•	CG14440 gene product from transcript CG14440-RA		-1.05	-1.12
1636033_at	•	CG31368 gene product from transcript CG31368-RD		-1.09	-1.12
1626845_at	•	CG8351 gene product from transcript CG8351-RA		-1.01	-1.13
1625109_at	•	Recombination repair protein 1		-1.01	-1.14
1631309_at	•	CG7280 gene product from transcript CG7280-RA		-1.01	-1.14
1639435_at	•	CG12359 gene product from transcript CG12359-RA		-1.02	-1.14
1631755_at	•	CG1236 gene product from transcript CG1236-RA		-1.03	-1.14
1635587_s_at	•	CG4050 gene product from transcript CG4050-RA		-1.05	-1.14
1628623_at	•	CG9904 gene product from transcript CG9904-RA		-1.06	-1.14
1634954_at	•	SIN3-associated polypeptide 30		-1.15	-1.14
1628148_at	•	CG1659 gene product from transcript CG1659-RA		-1.03	-1.15
1628579_at		Drosophila melanogaster GH15538 full insert cDNA.		-1.1	-1.15
1626514_at	•	CG5013 gene product from transcript CG5013-RA		-1.3	-1.15
1626096_at	•	CG5220 gene product from transcript CG5220-RA		-1.06	-1.16
1641078_s_at	•	CG8182 gene product from transcript CG8182-RA		-1.06	-1.16
1638306_at	•	CG5038 gene product from transcript CG5038-RA		-1.07	-1.16
1635099_at	•	CG3590 gene product from transcript CG3590-RA		-1.14	-1.16
1634588_at	•	CG18405 gene product from transcript CG18405-RD		-1.15	-1.16
1638927_at	•	CG3279 gene product from transcript CG3279-RA		-1.2	-1.16
1630997_at	•	CG7429 gene product from transcript CG7429-RA		-1	-1.17
1633331_at	•	domino		-1	-1.17
1634700_at	•	CG8258 gene product from transcript CG8258-RA		-1.06	-1.17
1632166_at	•	Phospholipase A2 activator protein		-1.12	-1.17
1639193_a_at	•	CG1971 gene product from transcript CG1971-RA		-1.59	-1.17
1635250_at	•	CG31120 gene product from transcript CG31120-RB		-1	-1.18
1636877_at	•	Mitochondrial E3 ubiquitin protein ligase 1 homologue		-1.06	-1.18
1628075_at	•	CG14489 gene product from transcript CG14489-RA		-1.08	-1.18
1640761_at	•	mitochondrial ribosomal protein L50		-1.11	-1.18
1624539_at	•	O-GlcNAcase		-1.12	-1.18
1629963_at	•	sugar transporter 1		-1.16	-1.18
1637570_at	•	CG4679 gene product from transcript CG4679-RA		-1	-1.19
1634616_at	•	Transcription factor IIEbeta		-1.04	-1.19
1639136_s_at	•	pipsqueak		-1.04	-1.19
1638970_at	•	CG14543 gene product from transcript CG14543-RA		-1.1	-1.19
1628830_at	•	verrocchio		-1.22	-1.19
1634756_at		type=mRNA; loc=3L:join(23199769..23200119,23203952..23204260,23209163..23209207,23220538..23220647,23231937..23232117,23255808..23255923,23256899..23257067,23257134..23257270,23257321..23257464,23262504..23262623,23271316..23271562,23276833..23280229); ID=FBtr0300118; name=nAcRalpha-80B-RC; dbxref=FlyBase:FBtr0300118,REFSEQ:NM_001104199,REFSEQ:NM_001104199,FlyBase_Annotation_IDs:CG12414-RC; score…		-1.32	-1.19
1634592_at	•	CG10610 gene product from transcript CG10610-RA		-1.02	-1.2
1634218_at	•	CG17270 gene product from transcript CG17270-RA		-1.04	-1.2
1626621_at	•	CG1407 gene product from transcript CG1407-RB		-1.06	-1.2
1628299_at	•	CG5339 gene product from transcript CG5339-RA		-1.1	-1.2
1630247_at	•	CG4554 gene product from transcript CG4554-RA		-1.1	-1.2
1627488_at	•	twinfilin		-1.11	-1.2
1635849_at	•	CG9804 gene product from transcript CG9804-RA		-1.15	-1.2
1626115_at	•	PSEA-binding protein 95kD		-1.2	-1.2
1634020_at	•	CG12218 gene product from transcript CG12218-RB		-1.21	-1.2
1633412_s_at		Drosophila melanogaster GM14014 full length cDNA.		-1.23	-1.2
1638476_s_at	•	minibrain		-1.23	-1.2
1623424_a_at	•	baboon		-1.27	-1.2
1623794_at	•	CG7928 gene product from transcript CG7928-RA		-1.03	-1.21
1626972_at	•	alpha Mannosidase Ib		-1.04	-1.21
1630781_at	•	female sterile (2) ltoPP43		-1.05	-1.21
1636246_a_at	•	CG8009 gene product from transcript CG8009-RB		-1.05	-1.21
1624812_at	•	CG11070 gene product from transcript CG11070-RA		-1.06	-1.21
1634975_at	•	CG6987 gene product from transcript CG6987-RB		-1.07	-1.21
1639438_at	•	male-specific lethal 1		-1.08	-1.21
1625640_a_at	•	Tetraspanin 97E		-1.09	-1.21
1632835_at	•	CG9376 gene product from transcript CG9376-RA		-1.1	-1.21
1636265_s_at	•	Btk family kinase at 29A		-1	-1.22
1624614_at	•	CG14894 gene product from transcript CG14894-RB		-1.01	-1.22
1635743_at	•	Van Gogh		-1.03	-1.22
1635568_at	•	mahjong		-1.05	-1.22
1637747_s_at	•	CG8841 gene product from transcript CG8841-RC		-1.05	-1.22
[truncated: 2,901 more rows]

## Sheet: 3wDvs1wN
LIMMA analysis (contrast d_3wD_1wN, 4624 genes with q-value < 0.05 and |FC| >= 2)
• probe annotations in italics have poor annotation (only in Illumina manifest)
							Links to databases
CG_ID	SYMBOL	GENENAME	logFC	p-value	FDR (q-value)	probe ID	FLYBASE	ENTREZ	ENSEMBL	EC
CG34040	CG34040	CG34040 gene product from transcript CG34040-RA	9.18	3.7e-07	1.4e-05	1630800_s_at	•	3885655	•
CG16963	Cry	Crystallin	8.73	3e-05	0.00019	1623757_at	•	34604	•
CG3234	tim	timeless	8.62	1.2e-14	2.3e-10	1631468_a_at	•	33571	•
CG34040	CG34040	CG34040 gene product from transcript CG34040-RA	7.95	6.2e-07	1.9e-05	1630568_at	•	3885655	•
CG6806	Lsp2	Larval serum protein 2	7.88	0.00091	0.0028	1641634_at	•	45326	•
CG4835	CG4835	CG4835 gene product from transcript CG4835-RB	7.55	7.5e-08	6.6e-06	1633214_at	•	38619	•
CG9434	Fst	Frost	7.42	5.2e-09	1.9e-06	1630600_at	•
CG10725	CG10725	CG10725 gene product from transcript CG10725-RB	7.36	4.3e-07	1.5e-05	1638716_a_at	•	39510	•
CG17234	CG17234	CG17234 gene product from transcript CG17234-RA	7.12	0.00018	0.0007	1623211_at	•	59225	•
CG7216	Acp1	Adult cuticle protein 1	6.8	3.1e-08	4.2e-06	1641474_s_at	•
CG7298	CG7298	CG7298 gene product from transcript CG7298-RA	6.45	3.7e-06	5.1e-05	1628405_at	•	40210	•
CG6188	CG6188	CG6188 gene product from transcript CG6188-RA	6.32	4.2e-08	4.8e-06	1634551_at	•	41561	•	•
CG7214	CG7214	CG7214 gene product from transcript CG7214-RA	6.15	1.3e-08	2.8e-06	1635072_at	•	34053	•
CG7629	AttD	Attacin-D	6.11	0.00035	0.0012	1631475_at	•	42122	•
CG6933	CG6933	CG6933 gene product from transcript CG6933-RA	5.87	7.9e-08	6.7e-06	1632076_a_at	•	40214	•
CG10962	CG10962	CG10962 gene product from transcript CG10962-RB	5.78	1.2e-08	2.8e-06	1628935_at	•	31824	•
CG8093	CG8093	CG8093 gene product from transcript CG8093-RA	5.77	3.8e-06	5.2e-05	1634515_at	•	36686	•	•
CG18179	CG18179	CG18179 gene product from transcript CG18179-RA	5.75	1.2e-07	8.3e-06	1630598_at	•	39124	•
CG31148	CG31148	CG31148 gene product from transcript CG31148-RA	5.72	0.00019	0.00075	1637647_at	•	42796	•	•
CG7592	Obp99b	Odorant-binding protein 99b	5.45	0.00013	0.00055	1623675_at	•	43497	•
CG10352	CG10352	CG10352 gene product from transcript CG10352-RB	5.44	2.7e-07	1.2e-05	1638778_at	•	32147	•
CG40198	CG40198	CG40198 gene product from transcript CG40198-RC	5.32	3.1e-09	1.6e-06	1634162_at	•	3354922	•
CG8823	Lip3	CG8823 gene product from transcript CG8823-RA	5.28	5e-05	0.00027	1628076_at	•	41643	•
CG31508	TotC	Turandot C	5.26	7.3e-05	0.00036	1639323_at	•	117462	•
CG11459	CG11459	CG11459 gene product from transcript CG11459-RA	5.25	1.2e-06	2.7e-05	1637072_at	•	40741	•	•
CG18095	CG18095	CG18095 gene product from transcript CG18095-RB	5.17	9.1e-08	7.2e-06	1631274_at	•	34823	•
CG8515	Cpr49Ah	Cuticular protein 49Ah	5.17	2.5e-09	1.6e-06	1633647_at	•	36354	•
CG10659	CG10659	CG10659 gene product from transcript CG10659-RA	5.07	3.7e-08	4.8e-06	1633147_at	•	35285	•
CG15449	CG15449	CG15449 gene product from transcript CG15449-RA	4.99	2.3e-06	3.9e-05	1637516_at	•	33079	•
CG9120	LysX	Lysozyme X	4.95	0.0059	0.015	1632720_at	•	38122	•
CG15829	CG15829	CG15829 gene product from transcript CG15829-RA	4.95	0.00061	0.002	1633251_at	•	38782	•
CG10207	NaPi-T	Na[+]-dependent inorganic phosphate cotransporter	4.92	9.1e-09	2.4e-06	1623035_at	•	36651	•
CG32368	CG32368	CG32368 gene product from transcript CG32368-RA	4.87	0.00037	0.0013	1636566_at	•	317997	•
CG13833	CG13833	CG13833 gene product from transcript CG13833-RA	4.86	1.9e-05	0.00014	1637462_at	•	42718	•
CG8028	CG8028	CG8028 gene product from transcript CG8028-RC	4.85	4.3e-11	1.2e-07	1637575_at	•	32923
CG9438	Cyp6a2	Cytochrome P450-6a2	4.82	5.5e-07	1.8e-05	1626401_at	•	35587	•	•
	1627236_s_at	Drosophila melanogaster SD06908 full insert cDNA.	4.81	2.9e-08	4.1e-06	1627236_s_at
CG12045	Cpr100A	Cuticular protein 100A	4.8	8.4e-09	2.3e-06	1629919_at	•	43657	•
	1635270_at	cdna:known chromosome:BDGP5:2R:14075227:14075794:1 gene:FBgn0034317 transcript:FBtr0086751	4.8	0.021	0.047	1635270_at
CG10962	CG10962	CG10962 gene product from transcript CG10962-RB	4.79	4.7e-09	1.9e-06	1622908_a_at	•	31824	•
CG1092	CG1092	CG1092 gene product from transcript CG1092-RC	4.75	1.3e-08	2.8e-06	1638567_at	•	40538	•
CG42807	CG42807	CG42807 gene product from transcript CG42807-RA	4.69	2.8e-06	4.3e-05	1637275_a_at	•	36511	•
CG32279	Drsl2	Drosomycin-like 2	4.63	0.00034	0.0012	1629230_at	•	38408	•
CG3212	Sr-CIV	Scavenger receptor class C, type IV	4.6	2.7e-08	4e-06	1624817_at	•	33576	•
	1627899_at	Drosophila melanogaster RE31004 full length cDNA.	4.6	1.5e-07	9.3e-06	1627899_at
CG13905	CG13905	CG13905 gene product from transcript CG13905-RB	4.59	2.6e-07	1.2e-05	1637224_at	•	38107	•
CG9564	Try29F	Trypsin 29F	4.58	0.00014	0.0006	1636611_at	•	34226	•	•
CG13026	CG13026	CG13026 gene product from transcript CG13026-RB	4.55	1.9e-12	8.7e-09	1625401_at	•	39868	•
CG16820	CG16820	CG16820 gene product from transcript CG16820-RA	4.55	1e-07	7.7e-06	1641042_at	•	34730	•
CG10248	Cyp6a8	Cytochrome P450-6a8	4.54	3.8e-06	5.2e-05	1640755_at	•	36666	•	•
CG42269	CG42269	CG42269 gene product from transcript CG42269-RE	4.49	3.2e-09	1.6e-06	1639720_at	•	38689	•
CG3513	CG3513	CG3513 gene product from transcript CG3513-RA	4.47	2.8e-05	0.00018	1628107_at	•	33590	•
CG4347	UGP	CG4347 gene product from transcript CG4347-RE	4.47	8.3e-07	2.2e-05	1633218_a_at	•	39065	•	•
CG18367	CG18367	CG18367 gene product from transcript CG18367-RA	4.46	6.7e-09	2e-06	1634399_at	•	37255	•
CG13324	CG13324	CG13324 gene product from transcript CG13324-RA	4.43	1.1e-06	2.5e-05	1639268_at	•	36434	•
	1625050_s_at	Drosophila melanogaster SD26211 full insert cDNA.	4.38	6.6e-08	6.1e-06	1625050_s_at
CG1171	Akh	Adipokinetic hormone	4.38	1.3e-06	2.7e-05	1631816_at	•	38495	•
CG16762	CG16762	CG16762 gene product from transcript CG16762-RA	4.36	5.2e-07	1.7e-05	1640881_at	•	38310	•
CG33282	CG33282	CG33282 gene product from transcript CG33282-RB	4.32	3e-10	4.4e-07	1625342_at	•	2768939	•
CG11012	Ugt37a1	UDP-glycosyltransferase 37a1	4.32	4.9e-06	6e-05	1630616_at	•	35307	•	•
CG13977	Cyp6a18	CG13977 gene product from transcript CG13977-RA	4.31	8.3e-08	6.9e-06	1633947_at	•	43304	•	•
CG31509	TotA	Turandot A	4.3	2.3e-05	0.00016	1635549_at	•	44121	•
CG6186	Tsf1	Transferrin 1	4.3	8.1e-05	0.00039	1639442_a_at	•	32821	•
CG6821	Lsp1gamma	Larval serum protein 1 gamma	4.27	0.00012	0.00052	1626429_at	•	38015	•
CG14031	Cyp4ac3	CG14031 gene product from transcript CG14031-RA	4.27	9.4e-07	2.3e-05	1638739_at	•	33756	•	•
CG14027	TotM	Turandot M	4.26	0.0043	0.011	1623635_at	•	33764	•
CG5178	Act88F	Actin 88F	4.24	9.3e-06	9e-05	1626700_at	•	41885	•
CG30090	CG30090	CG30090 gene product from transcript CG30090-RA	4.23	0.00033	0.0012	1636154_at	•	246448	•
CG8501	CG8501	CG8501 gene product from transcript CG8501-RA	4.2	9.4e-11	2e-07	1638959_at	•	36347	•
CG3599	Btd	Biotinidase	4.19	1.2e-09	1.2e-06	1627262_at	•	31552	•
CG31193	TotX	Turandot X	4.16	1.3e-05	0.00011	1625164_at	•	117460	•
CG32284	CG32284	CG32284 gene product from transcript CG32284-RA	4.16	1.2e-05	0.00011	1639457_at	•	317956	•
CG2958	lectin-24Db	CG2958 gene product from transcript CG2958-RA	4.15	9.7e-07	2.4e-05	1630256_at	•	53550	•
CG8221	Amyrel	CG8221 gene product from transcript CG8221-RA	4.13	6.9e-06	7.4e-05	1623601_at	•	36863	•	•
CG7390	smp-30	Senescence marker protein-30	4.12	5.1e-08	5.3e-06	1635450_a_at	•	41786	•
CG32850	CG32850	CG32850 gene product from transcript CG32850-RB	4.11	4.2e-07	1.5e-05	1636015_s_at	•	318246	•
CG2647	per	period	4.11	4.8e-09	1.9e-06	1638452_at	•	31251	•
CG18548	GstD10	Glutathione S transferase D10	4.07	6.9e-06	7.4e-05	1627890_at	•	59240	•	•
CG1441	CG1441	CG1441 gene product from transcript CG1441-RB	4.06	6.5e-08	6.1e-06	1625474_s_at	•	36029	•
CG33281	CG33281	CG33281 gene product from transcript CG33281-RA	4.06	1.9e-09	1.5e-06	1637123_a_at	•	2768938	•
CG12780	CG12780	CG12780 gene product from transcript CG12780-RA	4.04	3.8e-07	1.4e-05	1623018_at	•	35834	•
CG7017	CG7017	CG7017 gene product from transcript CG7017-RB	4.04	0.00013	0.00057	1623981_at	•	40213	•
CG4139	Karl	CG4139 gene product from transcript CG4139-RB	4.04	1.2e-08	2.8e-06	1633385_at	•	32131	•
CG6081	Cyp28d2	CG6081 gene product from transcript CG6081-RA	4.03	2.7e-07	1.2e-05	1624911_at	•	33748	•	•
CG6738	CG6738	CG6738 gene product from transcript CG6738-RA	4.02	3.2e-07	1.4e-05	1630933_at	•	42732	•	•
	1641587_at	--- /// ---	4.02	5.7e-07	1.8e-05	1641587_at
CG1208	CG1208	CG1208 gene product from transcript CG1208-RB	4.01	1.4e-07	9e-06	1629070_at	•	40727	•
CG34316	CG34316	CG34316 gene product from transcript CG34316-RA	3.96	4e-07	1.5e-05	1636524_at	•	5740757	•
CG9192	CG9192	CG9192 gene product from transcript CG9192-RA	3.96	4e-14	3.7e-10	1640057_at	•	38134	•
CG32850	CG32850	CG32850 gene product from transcript CG32850-RB	3.92	5.3e-07	1.7e-05	1641464_s_at	•	318246	•
CG11822	nAcRbeta-21C	nicotinic acetylcholine receptor beta 21C	3.91	2.9e-08	4.1e-06	1625023_a_at	•	33228	•
CG34005	CG34005	CG34005 gene product from transcript CG34005-RB	3.9	2.4e-05	0.00016	1626455_s_at	•	3885597	•
CG4739	Ugt86Dc	CG4739 gene product from transcript CG4739-RA	3.9	7.6e-08	6.6e-06	1628449_at	•	53508	•
CG11186	toy	twin of eyeless	3.88	2.3e-05	0.00016	1633512_at	•	43833	•
	1636495_at	---	3.87	1.3e-07	8.7e-06	1636495_at
CG7497	CG7497	CG7497 gene product from transcript CG7497-RB	3.85	9.5e-08	7.4e-06	1637097_at	•	39966	•
CG18066	Cpr57A	Cuticular protein 57A	3.84	1.4e-06	2.8e-05	1626386_at	•	37319	•
CG4190	Hsp67Bc	Heat shock gene 67Bc	3.84	1.5e-07	9.4e-06	1638484_at	•	39071	•
CG11671	CG11671	CG11671 gene product from transcript CG11671-RA	3.79	7e-07	2e-05	1632882_at	•	40976	•
CG33281	CG33281	CG33281 gene product from transcript CG33281-RA	3.79	7.5e-08	6.6e-06	1634418_at	•	2768938	•
	1632699_s_at	cdna:known chromosome:BDGP5:2L:14615555:14618902:1 gene:FBgn0000056 transcript:FBtr0006151	3.75	1.9e-07	1.1e-05	1632699_s_at
CG4139	Karl	CG4139 gene product from transcript CG4139-RB	3.74	6.3e-09	2e-06	1628715_a_at	•	32131	•
CG15515	CG15515	CG15515 gene product from transcript CG15515-RA	3.73	6e-08	5.9e-06	1635140_at	•	43538	•
CG7390	smp-30	Senescence marker protein-30	3.72	3.6e-07	1.4e-05	1636973_at	•	41786	•
CG7724	CG7724	CG7724 gene product from transcript CG7724-RA	3.71	1.8e-07	1e-05	1630999_at	•	39918	•	• •
CG1139	CG1139	CG1139 gene product from transcript CG1139-RA	3.7	1.4e-06	2.8e-05	1636631_at	•	38264	•
CG1429	Mef2	Myocyte enhancer factor 2	3.69	8.6e-08	7.1e-06	1626392_s_at	•	36032	•
CG9095	CG9095	CG9095 gene product from transcript CG9095-RA	3.69	1.3e-06	2.8e-05	1631280_at	•	32447	•
CG9989	CG9989	CG9989 gene product from transcript CG9989-RA	3.69	2.8e-05	0.00018	1634674_at	•	43390	•
CG9449	CG9449	CG9449 gene product from transcript CG9449-RH	3.67	4.5e-06	5.7e-05	1628150_a_at	•	40117	•	•
CG10226	CG10226	CG10226 gene product from transcript CG10226-RA	3.67	2.9e-06	4.4e-05	1632500_at	•	38725	•
CG4950	CG4950	CG4950 gene product from transcript CG4950-RC	3.67	9.2e-07	2.3e-05	1640681_at	•	39783	•
CG1803	regucalcin	CG1803 gene product from transcript CG1803-RA	3.66	2.1e-08	3.7e-06	1629430_s_at	•	32165	•
CG11765	Prx2540-2	Peroxiredoxin 2540-2	3.66	3.2e-07	1.4e-05	1633471_at	•	36098	•	•
CG1942	CG1942	CG1942 gene product from transcript CG1942-RA	3.64	1.7e-07	1e-05	1641125_at	•	35719	•
CG7171	Uro	Urate oxidase	3.61	1.5e-07	9.3e-06	1625436_at	•	34060	•	•
CG16885	CG16885	CG16885 gene product from transcript CG16885-RA	3.61	6.5e-09	2e-06	1631302_at	•	34811	•
CG15210	CG15210	CG15210 gene product from transcript CG15210-RA	3.61	4.1e-07	1.5e-05	1635688_at	•	50323	•
CG3999	CG3999	CG3999 gene product from transcript CG3999-RA	3.6	3.8e-05	0.00022	1624695_at	•	41253	•	•
CG6124	eater	CG6124 gene product from transcript CG6124-RC	3.6	3e-09	1.6e-06	1627746_at	•	43262	•
CG32024	CG32024	CG32024 gene product from transcript CG32024-RA	3.6	1.4e-07	9e-06	1633197_at	•	317828	•
CG9664	CG9664	CG9664 gene product from transcript CG9664-RA	3.6	9.7e-07	2.4e-05	1634180_s_at	•	33540	•
CG31681	CG31681	CG31681 gene product from transcript CG31681-RA	3.59	3.2e-10	4.4e-07	1627162_at	•	318882	•
CG16873	nimB5	nimrod B5	3.59	3.4e-07	1.4e-05	1630412_at	•	34815	•
CG4740	AttC	Attacin-C	3.59	0.016	0.037	1641419_at	•	36484
CG42309	Mlp60A	Muscle LIM protein at 60A	3.58	8.6e-07	2.3e-05	1626709_at	•	37853	•
CG5361	CG5361	CG5361 gene product from transcript CG5361-RB	3.58	6.1e-09	2e-06	1638253_at	•	41236	•	•
	1624236_at	--- /// ---	3.57	6.9e-07	2e-05	1624236_at
CG14439	CG14439	CG14439 gene product from transcript CG14439-RB	3.57	1.1e-07	8e-06	1627293_at	•	31614	•
CG9360	CG9360	CG9360 gene product from transcript CG9360-RA	3.56	3.2e-07	1.4e-05	1624688_at	•	32128	•
CG6901	CG6901	CG6901 gene product from transcript CG6901-RA	3.56	1.1e-06	2.6e-05	1635674_at	•	41977	•
CG40305	FucTC	CG40305 gene product from transcript CG40305-RB	3.55	1.9e-08	3.5e-06	1625341_at	•	3355171
CG12824	CG12824	CG12824 gene product from transcript CG12824-RA	3.55	6.9e-08	6.3e-06	1633707_at	•	35727	•
CG7768	CG7768	CG7768 gene product from transcript CG7768-RA	3.55	6.1e-07	1.8e-05	1639564_a_at	•	39573	•
CG15865	CG15865	CG15865 gene product from transcript CG15865-RA	3.54	4.1e-06	5.4e-05	1634892_at	•	32641	•
CG15530	CG15530	CG15530 gene product from transcript CG15530-RB	3.54	5.9e-07	1.8e-05	1639218_s_at	•	43589	•
CG31704	CG31704	CG31704 gene product from transcript CG31704-RB	3.53	1.4e-06	2.8e-05	1623540_at	•	318906	•
CG18302	CG18302	CG18302 gene product from transcript CG18302-RA	3.53	1.2e-05	0.0001	1627678_at	•	34452	•
CG11878	CG11878	CG11878 gene product from transcript CG11878-RA	3.53	3.9e-07	1.5e-05	1634591_at	•	43050	•
CG6435	CG6435	CG6435 gene product from transcript CG6435-RA	3.52	1.1e-06	2.5e-05	1630289_at	•	36894	•
CG10181	Mdr65	Multiple drug resistance 65	3.51	4.7e-07	1.6e-05	1631925_at	•	38726	•
CG6283	CG6283	CG6283 gene product from transcript CG6283-RA	3.51	7.6e-07	2.1e-05	1636343_at	•	43250	•
CG34227	CG34227	CG34227 gene product from transcript CG34227-RA	3.49	2.6e-05	0.00017	1634525_at	•	36186	•
CG34198	CG34198	CG34198 gene product from transcript CG34198-RA	3.48	5.2e-08	5.4e-06	1625557_at	•	5740481	•
CG11340	CG11340	CG11340 gene product from transcript CG11340-RA	3.48	1.2e-07	8.3e-06	1638649_at	•	43703	•
	1630520_s_at	Drosophila melanogaster RH09485 full insert cDNA.	3.47	1.2e-07	8.3e-06	1630520_s_at
CG3603	CG3603	CG3603 gene product from transcript CG3603-RB	3.46	3.4e-09	1.6e-06	1639654_at	•	31289	•
CG10621	CG10621	CG10621 gene product from transcript CG10621-RA	3.45	7.2e-06	7.6e-05	1626086_at	•	35152	•	•
CG7191	CG7191	CG7191 gene product from transcript CG7191-RA	3.45	3.5e-05	0.00021	1627069_at	•	34058	•
CG12766	CG12766	CG12766 gene product from transcript CG12766-RA	3.45	3.4e-07	1.4e-05	1635410_at	•	38462	•	•
CG12310	CG12310	CG12310 gene product from transcript CG12310-RA	3.45	2.5e-06	4e-05	1640683_at	•	39634	•
CG4105	Cyp4e3	Cytochrome P450-4e3	3.44	2.1e-07	1.1e-05	1623068_at	•	34291	•	•
	1641365_s_at	Drosophila melanogaster SD27140 full insert cDNA.	3.43	5.4e-07	1.7e-05	1641365_s_at
	1623741_at	--- /// scully	3.42	2.4e-06	3.9e-05	1623741_at
CG40485	CG40485	CG40485 gene product from transcript CG40485-RB	3.42	2.9e-06	4.4e-05	1627167_a_at	•	3355165	•
CG14246	CG14246	CG14246 gene product from transcript CG14246-RA	3.41	3.1e-10	4.4e-07	1623446_a_at	•	3772140	•
CG17116	Lip2	Lipase 2	3.41	1.2e-06	2.6e-05	1633667_at	•	43980	•
CG1889	CG1889	CG1889 gene product from transcript CG1889-RA	3.4	1.3e-06	2.7e-05	1641240_a_at	•	31928	•
	1641367_at	---	3.4	2.1e-06	3.7e-05	1641367_at
CG8348	Dh44	Diuretic hormone 44	3.38	0.0023	0.0064	1634957_at	•	41170	•
CG4962	CG4962	CG4962 gene product from transcript CG4962-RA	3.37	1.6e-07	9.5e-06	1623517_at	•	39793	•
CG15199	CG15199	CG15199 gene product from transcript CG15199-RA	3.37	2.2e-05	0.00015	1623687_at	•	32051	•
	1627274_at	Drosophila melanogaster SD09455 full insert cDNA.	3.35	3.8e-13	2.4e-09	1627274_at
CG13086	CG13086	CG13086 gene product from transcript CG13086-RB	3.35	4.1e-08	4.8e-06	1627741_at	•	35208	•
CG15358	CG15358	CG15358 gene product from transcript CG15358-RA	3.35	1.2e-08	2.8e-06	1628020_at	•	33366	•
CG31189	CG31189	CG31189 gene product from transcript CG31189-RB	3.35	1e-05	9.4e-05	1631584_at	•	42487	•
CG9665	Cpr73D	Cuticular protein 73D	3.35	1.1e-06	2.5e-05	1635623_at	•	39897	•
CG14993	Faa	Fumarylacetoacetase	3.35	2.5e-07	1.2e-05	1638810_at	•	45577	•	•
CG4741	CG4741	CG4741 gene product from transcript CG4741-RB	3.34	4.2e-09	1.8e-06	1624704_at	•	37939	•
CG12268	CG12268	CG12268 gene product from transcript CG12268-RB	3.34	2.9e-06	4.4e-05	1629551_s_at	•	42833	•	•
CG8630	CG8630	CG8630 gene product from transcript CG8630-RA	3.33	6.4e-06	7.1e-05	1624398_at	•	41629	•	•
CG7496	PGRP-SD	CG7496 gene product from transcript CG7496-RA	3.33	1.5e-07	9.3e-06	1633545_at	•	38858	•
CG3739	CG3739	CG3739 gene product from transcript CG3739-RA	3.33	2.4e-06	3.9e-05	1639272_at	•	42320	•
CG10912	CG10912	CG10912 gene product from transcript CG10912-RA	3.33	1.7e-07	1e-05	1639454_at	•	37059	•
CG7300	CG7300	CG7300 gene product from transcript CG7300-RB	3.31	8.7e-06	8.6e-05	1630419_a_at	•	34472	•
CG13935	Cpr62Bb	Cuticular protein 62Bb	3.31	1.5e-06	3e-05	1638472_at	•	38240	•
CG6041	CG6041	CG6041 gene product from transcript CG6041-RA	3.3	4.8e-08	5.1e-06	1627432_at	•	31527	•
CG16772	CG16772	CG16772 gene product from transcript CG16772-RA	3.3	1.3e-06	2.7e-05	1631691_at	•	35281	•
CG1979	CG1979	CG1979 gene product from transcript CG1979-RA	3.3	7.5e-06	7.8e-05	1640714_at	•	40837	•
CG31087	CG31087	CG31087 gene product from transcript CG31087-RA	3.29	4.9e-06	6e-05	1624569_at	•	43062	•
CG13075	CG13075	CG13075 gene product from transcript CG13075-RB	3.28	0.0012	0.0035	1627771_at	•	39756	•
CG9672	CG9672	CG9672 gene product from transcript CG9672-RA	3.28	3.7e-07	1.4e-05	1635525_at	•	32651	•
CG34284	CG34284	CG34284 gene product from transcript CG34284-RA	3.27	3.2e-07	1.4e-05	1638809_at	•	5740234	•
CG1869	Cht7	CG1869 gene product from transcript CG1869-RA	3.27	2.9e-07	1.3e-05	1639636_at	•	38370	•	•
CG17524	GstE3	Glutathione S transferase E3	3.26	1.1e-07	8e-06	1637129_at	•	37108	•	•
	1624497_at	cdna:known chromosome:BDGP5:3R:1094803:1095232:1 gene:FBgn0037309 transcript:FBtr0078783	3.25	4.6e-07	1.6e-05	1624497_at
CG33012	CG33012	CG33012 gene product from transcript CG33012-RC	3.24	7.2e-06	7.6e-05	1638879_a_at	•	36342
CG42397	CG42397	CG42397 gene product from transcript CG42397-RA	3.23	2.3e-07	1.2e-05	1627552_at	•	8673976	•
CG11501	Diedel	CG11501 gene product from transcript CG11501-RA	3.23	0.003	0.0082	1638812_at	•	43474	•
CG8424	Jhedup	Juvenile hormone esterase duplication	3.23	2.9e-05	0.00019	1640923_at	•	36779	•	•
CG6698	NtR	CG6698 gene product from transcript CG6698-RA	3.22	8.6e-07	2.3e-05	1625140_at	•	43935	•
CG11160	CG11160	CG11160 gene product from transcript CG11160-RC	3.22	6.3e-07	1.9e-05	1634842_a_at	•	32034	•
CG1455	CanA1	Calcineurin A1	3.2	2.5e-06	4.1e-05	1632216_at	•	43670	•	•
CG1386	antdh	CG1386 gene product from transcript CG1386-RA	3.2	9.7e-06	9.2e-05	1634831_at	•	32058	•
CG9084	CG9084	CG9084 gene product from transcript CG9084-RB	3.2	3.4e-07	1.4e-05	1636175_a_at	•	36172	•
CG11550	CG11550	CG11550 gene product from transcript CG11550-RA	3.2	4.7e-06	5.9e-05	1638277_at	•	43731	•
CG9629	CG9629	CG9629 gene product from transcript CG9629-RA	3.19	4.1e-07	1.5e-05	1623216_s_at	•	40097	•	• • •
CG13654	CG13654	CG13654 gene product from transcript CG13654-RA	3.19	1.5e-06	3e-05	1635362_at	•	43028	•
	1625671_at	lectin-37Da /// lectin-37Db	3.18	4.8e-07	1.7e-05	1625671_at
CG11841	CG11841	CG11841 gene product from transcript CG11841-RA	3.18	9.8e-07	2.4e-05	1625828_at	•	43430	•
CG14680	Cyp12e1	CG14680 gene product from transcript CG14680-RC	3.18	6.1e-06	6.9e-05	1626022_at	•	41272	•
CG33273	Ilp5	Insulin-like peptide 5	3.17	9e-07	2.3e-05	1624745_at	•	2768992	•
CG42825	CG42825	CG42825 gene product from transcript CG42825-RA	3.17	2.7e-05	0.00018	1633009_a_at	•	39179	•
CG11425	CG11425	CG11425 gene product from transcript CG11425-RA	3.17	0.001	0.0031	1633796_at	•	40472	•	•
CG13311	CG13311	CG13311 gene product from transcript CG13311-RA	3.17	2.9e-06	4.4e-05	1634064_at	•	39008	•
CG31157	CG31157	CG31157 gene product from transcript CG31157-RD	3.17	2e-07	1.1e-05	1637465_at	•	318608	•
CG7464	CS-2	Chitin synthase 2	3.16	1.8e-06	3.4e-05	1630206_at	•	40442	•	•
CG31321	CG31321	CG31321 gene product from transcript CG31321-RB	3.16	3.3e-06	4.8e-05	1637195_at	•	318681	•
CG31901	Mur29B	Mucin related 29B	3.15	0.0002	0.00078	1623790_at	•	319014	•
CG10843	Cyp4p3	CG10843 gene product from transcript CG10843-RA	3.15	1.4e-06	2.8e-05	1634731_at	•	35948	•	•
CG9837	CG9837	CG9837 gene product from transcript CG9837-RF	3.14	5.5e-05	0.00029	1639101_at	•	41057	•
CG9766	CG9766	CG9766 gene product from transcript CG9766-RB	3.13	1.2e-06	2.6e-05	1631666_s_at	•	40539	•
CG4058	Nep4	Neprilysin 4	3.12	5.4e-06	6.4e-05	1628288_s_at	•	42449	•
CG14957	CG14957	CG14957 gene product from transcript CG14957-RA	3.1	8.1e-05	0.00039	1629738_at	•	38386	•
CG8299	CG8299	CG8299 gene product from transcript CG8299-RA	3.1	0.0031	0.0083	1633031_at	•	36751	•
CG11852	CG11852	CG11852 gene product from transcript CG11852-RA	3.1	1.4e-05	0.00012	1637900_at	•	43035	•
CG17778	CG17778	CG17778 gene product from transcript CG17778-RA	3.09	6.3e-06	7e-05	1625951_at	•	30996	•
CG4484	Slc45-1	Slc45 ortholog 1	3.09	1.8e-07	1e-05	1639110_at	•	39055	•
	1626734_at	--- /// --- /// Jonah 65A	3.08	6.1e-08	5.9e-06	1626734_at
CG31431	CG31431	CG31431 gene product from transcript CG31431-RC	3.08	1.1e-07	7.9e-06	1627176_at	•	326138	•
CG7665	Lgr1	CG7665 gene product from transcript CG7665-RB	3.07	2e-06	3.5e-05	1631104_s_at	•	42133	•
CG34376	CG34376	CG34376 gene product from transcript CG34376-RB	3.07	1.2e-06	2.6e-05	1633067_at	•	42638	•
CG18550	yellow-f	CG18550 gene product from transcript CG18550-RC	3.07	3.6e-07	1.4e-05	1637370_at	•	41595	•
CG6910	CG6910	CG6910 gene product from transcript CG6910-RC	3.07	2.3e-06	3.9e-05	1639424_at	•	39391	•	•
CG17760	CG17760	CG17760 gene product from transcript CG17760-RB	3.07	1.1e-07	8e-06	1639956_at	•	36385	•
CG4804	Spn31A	Serpin 31A	3.06	5.6e-07	1.8e-05	1628964_at	•	34339	•
CG15870	CG15870	CG15870 gene product from transcript CG15870-RA	3.06	3.9e-06	5.3e-05	1641479_at	•	36446	•
CG3699	CG3699	CG3699 gene product from transcript CG3699-RA	3.05	1.3e-06	2.7e-05	1629853_at	•	31046	•
CG8249	CG8249	CG8249 gene product from transcript CG8249-RC	3.05	6e-08	5.9e-06	1640126_at	•	36742	•
CG6641	Obp28a	Odorant-binding protein 28a	3.04	3.6e-06	5e-05	1622902_at	•	34031	•
CG14946	CG14946	CG14946 gene product from transcript CG14946-RD	3.04	7.5e-07	2.1e-05	1623103_at	•	34627	•
CG18188	Damm	Death associated molecule related to Mch2	3.04	3.9e-06	5.3e-05	1627463_at	•	36266	•
CG3114	ewg	erect wing	3.04	4.7e-07	1.6e-05	1629064_at	•	30975	•
CG16965	CG16965	CG16965 gene product from transcript CG16965-RC	3.04	3.4e-07	1.4e-05	1635812_at	•	34607	•
CG8216	CG8216	CG8216 gene product from transcript CG8216-RA	3.04	2.4e-06	4e-05	1640058_at	•	35901	•
CG1461	CG1461	CG1461 gene product from transcript CG1461-RA	3.04	4.7e-07	1.6e-05	1641454_at	•	32381	•	•
CG11842	CG11842	CG11842 gene product from transcript CG11842-RA	3.04	9e-06	8.8e-05	1641534_at	•	43431	•
CG8539	CG8539	CG8539 gene product from transcript CG8539-RB	3.03	0.00011	0.00051	1628226_at	•	38842	•
CG8094	Hex-C	Hexokinase C	3.03	1.8e-06	3.4e-05	1630147_at	•	44008	•	•
CG33346	CG33346	CG33346 gene product from transcript CG33346-RB	3.03	5.5e-07	1.8e-05	1630555_at	•	2768690	•
CG31300	CG31300	CG31300 gene product from transcript CG31300-RA	3.02	1e-07	7.7e-06	1635379_at	•	326132	•
CG17127	CG17127	CG17127 gene product from transcript CG17127-RB	3.02	1.6e-08	3.2e-06	1640469_at	•	34489	•
CG3987	CG3987	CG3987 gene product from transcript CG3987-RA	3.01	8.3e-08	6.9e-06	1627047_at	•	41822	•
CG9455	Spn42Dc	Serpin 42Dc	3.01	1e-06	2.5e-05	1634958_at	•	35600	•
CG3884	CG3884	CG3884 gene product from transcript CG3884-RA	3.01	1.7e-06	3.3e-05	1638816_at	•	36429	•
CG6385	CG6385	CG6385 gene product from transcript CG6385-RA	3.01	1.2e-05	0.0001	1639819_at	•	37026	•	•
CG1791	CG1791	CG1791 gene product from transcript CG1791-RC	3	6.9e-06	7.4e-05	1627669_at	•	31927	•
CG34112	CG34112	CG34112 gene product from transcript CG34112-RB	3	5e-08	5.2e-06	1630404_at	•	4379842	•
	1631628_s_at	AOP2-related /// peroxiredoxin 2540 /// Peroxiredoxin	3	3.1e-07	1.4e-05	1631628_s_at
CG6186	Tsf1	Transferrin 1	3	2.5e-05	0.00016	1632430_at	•	32821	•
CG9312	CG9312	CG9312 gene product from transcript CG9312-RA	3	9.7e-06	9.2e-05	1635294_at	•	41686	•
CG42329	CG42329	CG42329 gene product from transcript CG42329-RA	3	1.2e-06	2.7e-05	1637590_at	•	33312	•
CG1982	Sodh-1	Sorbitol dehydrogenase 1	3	8.5e-06	8.5e-05	1639892_at	•	40836	•	•
CG17052	obst-A	obstructor-A	3	1.8e-05	0.00013	1640107_at	•	33022	•
CG1544	CG1544	CG1544 gene product from transcript CG1544-RA	3	2.1e-08	3.7e-06	1641199_a_at	•	43689	•
CG11073	CG11073	CG11073 gene product from transcript CG11073-RD	2.99	6.4e-06	7.1e-05	1623429_at	•	37519	•
CG17759	Galpha49B	G protein alpha49B	2.99	2.7e-05	0.00017	1630524_at	•	36384	•
CG2444	CG2444	CG2444 gene product from transcript CG2444-RA	2.99	1.1e-05	0.0001	1633607_at	•	32121	•
CG18031	CG18031	CG18031 gene product from transcript CG18031-RA	2.99	5.2e-06	6.2e-05	1637291_at	•	45707	•
CG6429	CG6429	CG6429 gene product from transcript CG6429-RA	2.99	1.1e-07	7.9e-06	1641698_at	•	36893	•
CG42670	ps	pasilla	2.98	6.9e-06	7.4e-05	1626554_at	•	44258	•
CG3986	Cht4	Chitinase 4	2.98	0.00026	0.00095	1631472_at	•	49815	•	•
CG14606	CG14606	CG14606 gene product from transcript CG14606-RB	2.98	9.7e-06	9.2e-05	1640556_at	•	40866	•
CG13222	Cpr47Ee	Cuticular protein 47Ee	2.97	3.1e-07	1.4e-05	1631631_at	•	36193	•
CG32557	CG32557	CG32557 gene product from transcript CG32557-RA	2.97	1.4e-07	9e-06	1635207_at	•	326221	•
CG14291	CG14291	CG14291 gene product from transcript CG14291-RA	2.97	2.6e-07	1.2e-05	1639834_at	•	42266	•	•
CG2184	Mlc2	Myosin light chain 2	2.96	2.4e-06	3.9e-05	1625071_a_at	•	43587	•
CG11909	tobi	target of brain insulin	2.95	2.2e-06	3.8e-05	1623521_at	•	43072	•
CG2157	CG2157	CG2157 gene product from transcript CG2157-RA	2.95	2.3e-06	3.9e-05	1634136_at	•	32018	•
CG31199	CG31199	CG31199 gene product from transcript CG31199-RA	2.95	6.5e-07	1.9e-05	1636567_at	•	42456	•
	1624819_s_at	cdna:novel chromosome:BDGP5:Uextra:24197253:24212603:-1 transcript:SNAP00000004968	2.94	1.3e-06	2.7e-05	1624819_s_at
CG43079	nrm	neuromusculin	2.94	6.8e-06	7.3e-05	1637057_at	•	40515	•
CG2297	Obp44a	Odorant-binding protein 44a	2.94	1.4e-07	9e-06	1639597_at	•	35789	•
CG16775	CG16775	CG16775 gene product from transcript CG16775-RB	2.93	2.6e-06	4.1e-05	1623884_at	•	39993	•
	1625614_at	cdna:known chromosome:BDGP5:2L:5621602:5623760:-1 gene:FBgn0031726 transcript:FBtr0100853	2.93	1.3e-11	4.9e-08	1625614_at
CG14528	CG14528	CG14528 gene product from transcript CG14528-RA	2.93	2e-06	3.5e-05	1639530_at	•	43410	•
CG5770	CG5770	CG5770 gene product from transcript CG5770-RA	2.92	0.00061	0.002	1632531_at	•	37054	•
CG10913	Spn55B	Serpin 55B	2.92	4.4e-07	1.6e-05	1632613_at	•	49803	•
CG6571	rdgC	retinal degeneration C	2.92	1.4e-05	0.00011	1634061_a_at	•	40224	•	•
CG15546	CG15546	CG15546 gene product from transcript CG15546-RA	2.92	4e-06	5.4e-05	1634877_at	•	43659	•
CG6798	nAcRbeta-96A	nicotinic Acetylcholine Receptor beta 96A	2.92	4.7e-05	0.00026	1635349_a_at	•	42920	•
CG11413	CG11413	CG11413 gene product from transcript CG11413-RA	2.92	6.1e-06	6.9e-05	1635793_at	•	37920	•
CG15117	CG15117	CG15117 gene product from transcript CG15117-RA	2.91	3.9e-06	5.3e-05	1624466_a_at	•	37197	•	•
CG42235	CG42235	CG42235 gene product from transcript CG42235-RE	2.91	5e-06	6e-05	1628100_at	•	43136	•
CG7079	CG7079	CG7079 gene product from transcript CG7079-RA	2.91	1.8e-06	3.4e-05	1636487_at	•	42488	•
CG12224	CG12224	CG12224 gene product from transcript CG12224-RC	2.91	9.7e-05	0.00044	1639971_at	•	41453	•
CG9497	CG9497	CG9497 gene product from transcript CG9497-RB	2.9	4.6e-05	0.00026	1627801_at	•	33884	•
CG5011	CG5011	CG5011 gene product from transcript CG5011-RB	2.9	3.4e-07	1.4e-05	1634657_at	•	50196	•
CG44014	CG44014	CG44014 gene product from transcript CG44014-RA	2.89	1.5e-05	0.00012	1631715_at	•	41893	•
CG31272	CG31272	CG31272 gene product from transcript CG31272-RA	2.89	4.2e-06	5.6e-05	1639934_at	•	326130	•
	1623027_s_at	--- /// ---	2.88	3.1e-07	1.4e-05	1623027_s_at
CG12843	Tsp42Ei	Tetraspanin 42Ei	2.88	2.1e-06	3.7e-05	1623094_at	•	35618	•
CG7554	comm2	CG7554 gene product from transcript CG7554-RA	2.88	3.3e-06	4.8e-05	1635336_at	•	39716	•
CG4927	CG4927	CG4927 gene product from transcript CG4927-RC	2.88	3.2e-05	0.0002	1637794_at	•	36852	•
CG13965	CG13965	CG13965 gene product from transcript CG13965-RA	2.88	6.1e-07	1.9e-05	1640768_at	•	35280	•
CG33265	Muc68E	Mucin 68E	2.87	1.5e-05	0.00012	1623416_at	•	2768990	•
CG17012	Send1	Spermathecal endopeptidase 1	2.87	2e-08	3.7e-06	1627542_at	•	33407	•
CG14298	CG14298	CG14298 gene product from transcript CG14298-RB	2.87	1e-05	9.6e-05	1629667_at	•	42259	•
CG4607	CG4607	CG4607 gene product from transcript CG4607-RA	2.87	9.7e-09	2.5e-06	1631561_s_at	•	31653	•
CG14945	CG14945	CG14945 gene product from transcript CG14945-RB	2.87	2.9e-07	1.3e-05	1633227_s_at	•	34623	•
CG6337	CG6337	CG6337 gene product from transcript CG6337-RA	2.87	1.4e-06	2.8e-05	1633749_at	•	36530	•
CG18314	DopEcR	Dopamine/Ecdysteroid receptor	2.87	4.8e-05	0.00026	1637636_at	•	38539	•
CG43064	CG43064	CG43064 gene product from transcript CG43064-RA	2.86	0.0011	0.0033	1630700_at	•	12798207	•
CG9449	CG9449	CG9449 gene product from transcript CG9449-RH	2.86	8.5e-06	8.5e-05	1633200_at	•	40117	•	•
	1623777_s_at	Drosophila melanogaster MIP14896 full insert cDNA.	2.85	3.1e-07	1.4e-05	1623777_s_at
CG3767	JhI-26	Juvenile hormone-inducible protein 26	2.85	2.3e-06	3.9e-05	1632802_at	•	36819	•
CG3978	pnr	pannier	2.85	5.9e-07	1.8e-05	1634370_a_at	•	44849	•
CG8497	Rhp	Rhophilin	2.85	1.9e-05	0.00014	1634557_at	•	32531	•
CG10244	Cad96Ca	Cadherin 96Ca	2.84	9.2e-06	8.9e-05	1623418_at	•	43026	•
CG10723	Kua	CG10723 gene product from transcript CG10723-RD	2.84	8.3e-05	0.0004	1629215_at	•	35300	•
CG15221	CG15221	CG15221 gene product from transcript CG15221-RB	2.84	7.4e-06	7.7e-05	1631969_at	•	32127	•
CG11317	CG11317	CG11317 gene product from transcript CG11317-RA	2.84	4.3e-06	5.6e-05	1636385_at	•	43676	•
CG10618	CHKov1	CG10618 gene product from transcript CG10618-RB	2.83	2.8e-06	4.3e-05	1624272_at	•	43067	•
	1624802_at	Drosophila melanogaster IP07509 full insert cDNA.	2.83	3e-05	0.00019	1624802_at
CG17975	sut2	sugar transporter 2	2.83	3.3e-05	0.0002	1625307_at	•	44269	•
CG18039	KaiRIA	CG18039 gene product from transcript CG18039-RA	2.83	5.2e-05	0.00028	1631710_at	•	44483	•
CG30360	Mal-A6	Maltase A6	2.83	3.4e-07	1.4e-05	1637567_at	•	246565	•
CG13091	CG13091	CG13091 gene product from transcript CG13091-RB	2.82	0.00034	0.0012	1630532_at	•	34188	•
CG9512	CG9512	CG9512 gene product from transcript CG9512-RA	2.82	1.8e-06	3.4e-05	1631072_at	•	32419	•
CG31720	mthl15	methuselah-like 15	2.82	2.9e-06	4.4e-05	1637306_at	•	318914	•
CG7160	Cpr78E	Cuticular protein 78E	2.82	1.4e-05	0.00012	1638017_at	•	40408	•
CG18609	CG18609	CG18609 gene product from transcript CG18609-RA	2.82	9.1e-07	2.3e-05	1640006_at	•	37158	•
CG34136	CG34136	CG34136 gene product from transcript CG34136-RA	2.81	1.4e-05	0.00012	1626759_at	•	4379892	•
CG11142	obst-E	obstructor-E	2.81	4.9e-07	1.7e-05	1628498_at	•	33806	•
CG8693	Mal-A4	Maltase A4	2.8	1.9e-05	0.00014	1631806_at	•	35827	•	•
CG6271	CG6271	CG6271 gene product from transcript CG6271-RA	2.8	6.9e-08	6.3e-06	1635045_at	•	43252	•
	1635886_s_at	Drosophila melanogaster SD06908 full insert cDNA.	2.8	3.2e-07	1.4e-05	1635886_s_at
CG8051	CG8051	CG8051 gene product from transcript CG8051-RA	2.8	1.3e-05	0.00011	1636747_at	•	32925	•
CG16857	CG16857	CG16857 gene product from transcript CG16857-RA	2.79	4.5e-05	0.00025	1624256_at	•	33635	•
CG31202	CG31202	CG31202 gene product from transcript CG31202-RA	2.79	1.4e-08	2.9e-06	1628126_at	•	318624	•	•
CG7219	Spn28Dc	Serpin 28Dc	2.79	1.7e-05	0.00013	1636145_at	•	34091	•
CG13325	CG13325	CG13325 gene product from transcript CG13325-RA	2.78	0.0013	0.0039	1625235_at	•	36437	•
CG32277	CG32277	CG32277 gene product from transcript CG32277-RA	2.78	2.8e-07	1.3e-05	1638955_at	•	38393	•
CG9682	CG9682	CG9682 gene product from transcript CG9682-RA	2.77	5.4e-06	6.3e-05	1633631_at	•	43602	•
CG10006	CG10006	CG10006 gene product from transcript CG10006-RB	2.75	5e-06	6.1e-05	1626609_at	•	39626	•
CG32054	CG32054	CG32054 gene product from transcript CG32054-RA	2.75	4.8e-07	1.7e-05	1630056_at	•	326185	•
	1630299_at	Drosophila melanogaster RH02271 full length cDNA.	2.75	2.5e-05	0.00017	1630299_at
CG9358	Phk-3	Pherokine 3	2.75	5.1e-06	6.2e-05	1632591_at	•	37997	•
CG11422	Obp83b	Odorant-binding protein 83b	2.75	2.8e-05	0.00018	1638066_at	•	40738	•
CG14567	CG14567	CG14567 gene product from transcript CG14567-RA	2.75	1.5e-07	9.4e-06	1640978_at	•	40420	•
CG10131	CG10131	CG10131 gene product from transcript CG10131-RA	2.74	2.7e-06	4.2e-05	1623555_at	•	36624	•	•
CG5910	CG5910	CG5910 gene product from transcript CG5910-RA	2.74	1.4e-06	2.8e-05	1623928_at	•	40264	•
CG30456	CG30456	CG30456 gene product from transcript CG30456-RB	2.74	6e-07	1.8e-05	1625227_at	•	36929	•
CG32198	CG32198	CG32198 gene product from transcript CG32198-RB	2.74	1.2e-06	2.7e-05	1636183_at	•	317909	•
CG5246	CG5246	CG5246 gene product from transcript CG5246-RA	2.74	4.5e-05	0.00025	1640355_at	•	42072	•
CG9510	CG9510	CG9510 gene product from transcript CG9510-RC	2.74	3.6e-06	5e-05	1640488_a_at	•	3771738	•	•
CG15772	CG15772	CG15772 gene product from transcript CG15772-RA	2.74	7.9e-06	8.1e-05	1640707_at	•	31498	•
CG12758	sano	serrano	2.73	4.4e-05	0.00025	1627971_s_at	•	37185	•
CG11709	PGRP-SA	Peptidoglycan recognition protein SA	2.73	7.6e-07	2.1e-05	1628884_at	•	32099	•
CG8193	proPO45	prophenoloxidase 45	2.73	6.5e-06	7.2e-05	1633048_at	•	35910	•
CG2081	Vago	CG2081 gene product from transcript CG2081-RC	2.73	1.3e-05	0.00011	1639476_at	•	32040	•
CG31041	CG31041	CG31041 gene product from transcript CG31041-RA	2.72	8.7e-06	8.6e-05	1624805_at	•	318567	•
CG7549	mtg	mind the gap	2.72	9.2e-07	2.3e-05	1625321_a_at	•	40970	•
CG32335	CG32335	CG32335 gene product from transcript CG32335-RB	2.72	2.7e-06	4.3e-05	1625657_at	•	261663	•
CG3665	Fas2	Fasciclin 2	2.72	1.2e-05	0.0001	1630160_at	•	31364	•
CG6602	CG6602	CG6602 gene product from transcript CG6602-RA	2.72	5.4e-06	6.4e-05	1632874_at	•	38691	•
CG14968	CG14968	CG14968 gene product from transcript CG14968-RB	2.72	6.2e-07	1.9e-05	1634145_s_at	•	38406	•
CG13482	CG13482	CG13482 gene product from transcript CG13482-RA	2.72	1.9e-06	3.5e-05	1636798_at	•	39577	•
CG34120	CG34120	CG34120 gene product from transcript CG34120-RC	2.72	6.8e-07	2e-05	1640473_at	•	318066	•
CG44014	CG44014	CG44014 gene product from transcript CG44014-RA	2.71	9.2e-07	2.3e-05	1623028_at	•	41893	•
CG30479	CG30479	CG30479 gene product from transcript CG30479-RA	2.71	4.4e-06	5.7e-05	1626750_at	•	36631	•
CG2196	salt	salty dog	2.71	8.9e-07	2.3e-05	1633002_at	•	43742	•
CG1385	Def	Defensin	2.71	8.2e-06	8.3e-05	1634271_at	•	36047	•
CG2239	jdp	CG2239 gene product from transcript CG2239-RB	2.7	8.6e-05	0.00041	1623514_a_at	•	43630	•
CG7068	Tep3	Thioester-containing protein 3	2.7	1.2e-05	0.0001	1623753_at	•	34045	•
CG5493	CG5493	CG5493 gene product from transcript CG5493-RB	2.7	6.6e-06	7.2e-05	1627912_at	•	37139	•	•
CG42347	sqa	spaghetti-squash activator	2.7	5.9e-06	6.7e-05	1633881_at	•	36002	•
CG4115	CG4115	CG4115 gene product from transcript CG4115-RA	2.7	3.4e-06	4.8e-05	1638554_at	•	41499	•
CG15695	CG15695	CG15695 gene product from transcript CG15695-RA	2.69	3.9e-06	5.3e-05	1634503_at	•	42468	•
CG40485	CG40485	CG40485 gene product from transcript CG40485-RB	2.69	1e-06	2.4e-05	1639594_at	•	3355165	•
	1624608_s_at	cdna:known chromosome:BDGP5:3R:13757595:13840454:1 gene:FBgn0000363 transcript:FBtr0083534	2.68	1.3e-05	0.00011	1624608_s_at
CG10436	Obp69a	Odorant-binding protein 69a	2.68	1.4e-05	0.00012	1627385_at	•	39411	•
CG15678	pirk	poor Imd response upon knock-in	2.68	1.5e-07	9.4e-06	1632964_at	•	37468	•
	1635258_s_at	cdna:novel chromosome:BDGP5:3L:23166093:23171606:-1 transcript:SNAP00000000377	2.68	5.3e-06	6.3e-05	1635258_s_at
CG18745	CG18745	CG18745 gene product from transcript CG18745-RA	2.68	1.1e-06	2.5e-05	1637062_at	•	59141	•
CG1299	CG1299	CG1299 gene product from transcript CG1299-RA	2.67	2.2e-08	3.8e-06	1623016_at	•	38496	•
CG10440	CG10440	CG10440 gene product from transcript CG10440-RB	2.67	1.8e-06	3.3e-05	1626470_at	•	37456	•
CG15556	CG15556	CG15556 gene product from transcript CG15556-RA	2.67	6.8e-06	7.3e-05	1626577_at	•	43681	•
CG14029	vri	vrille	2.67	3.3e-07	1.4e-05	1639273_s_at	•	33759	•
CG11912	CG11912	CG11912 gene product from transcript CG11912-RA	2.67	1.7e-05	0.00013	1639338_at	•	33205	•
CG3352	ft	fat	2.66	2.3e-05	0.00016	1624125_at	•	33627	•
	1625672_s_at	Drosophila melanogaster GH06422 full length cDNA.	2.66	0.00055	0.0018	1625672_s_at
	1626133_s_at	Drosophila melanogaster GH06606 full insert cDNA.	2.66	3.5e-06	4.9e-05	1626133_s_at
CG10564	Ac78C	Adenylyl cyclase 78C	2.66	1.3e-06	2.8e-05	1628412_at	•	40333	•	•
CG11672	CG11672	CG11672 gene product from transcript CG11672-RB	2.66	3e-06	4.5e-05	1630159_at	•	40977	•
CG18480	CG18480	CG18480 gene product from transcript CG18480-RA	2.66	8.7e-07	2.3e-05	1640344_at	•	34920	•
CG17929	CG17929	CG17929 gene product from transcript CG17929-RB	2.65	4.8e-06	5.9e-05	1624770_at	•	41978	•
CG9819	CanA-14F	Calcineurin A at 14F	2.65	2.1e-05	0.00015	1625316_s_at	•	8674098	•	•
CG1909	CG1909	CG1909 gene product from transcript CG1909-RA	2.65	0.00016	0.00067	1632023_s_at	•	43800	•
CG6687	Spn88Eb	Serpin 88Eb	2.65	1.8e-07	1e-05	1636946_at	•	41829	•
	1640790_at	Drosophila melanogaster GH02327 full insert cDNA.	2.65	0.00057	0.0019	1640790_at
CG18473	CG18473	CG18473 gene product from transcript CG18473-RA	2.64	2.9e-05	0.00019	1623903_at	•	41116	•
CG4099	Sr-CI	Scavenger receptor class C, type I	2.64	2.7e-06	4.2e-05	1631821_at	•	33621	•
CG15784	CG15784	CG15784 gene product from transcript CG15784-RA	2.64	2.1e-06	3.7e-05	1640884_at	•	31461	•
CG42276	Pde9	Phosphodiesterase 9	2.63	4.9e-08	5.2e-06	1626165_at	•	32233	•	•
CG8694	Mal-A2	Maltase A2	2.63	6.8e-07	2e-05	1627464_at	•	35825	•	•
	1633959_s_at	--- /// --- /// ---	2.63	1.2e-06	2.7e-05	1633959_s_at
CG6421	CG6421	CG6421 gene product from transcript CG6421-RA	2.63	2.4e-06	4e-05	1636426_at	•	46813	•
CG31345	CG31345	CG31345 gene product from transcript CG31345-RA	2.63	2.7e-05	0.00018	1639363_at	•	41576	•
CG42253	Ndae1	Na[+]-driven anion exchanger 1	2.63	1.1e-05	0.0001	1640301_a_at	•	34005	•
CG10553	CG10553	CG10553 gene product from transcript CG10553-RA	2.62	3.5e-06	4.9e-05	1625312_at	•	43064	•
CG3380	Oatp58Dc	Organic anion transporting polypeptide 58Dc	2.62	2.4e-06	4e-05	1627078_at	•	37545	•
CG5644	CG5644	CG5644 gene product from transcript CG5644-RA	2.62	5.5e-06	6.4e-05	1632376_at	•	39029	•
CG11303	TM4SF	Transmembrane 4 superfamily	2.62	1.6e-05	0.00013	1633696_at	•	37786	•
CG6675	CG6675	CG6675 gene product from transcript CG6675-RB	2.62	4e-06	5.4e-05	1635188_at	•	35439	•
CG10697	Ddc	Dopa decarboxylase	2.62	8.2e-06	8.3e-05	1639320_a_at	•	35190	•	•
CG5430	a5	antennal protein 5	2.61	3e-06	4.5e-05	1628647_at	•	33317	•
CG15624	hoe2	hoepel2	2.61	1.7e-06	3.3e-05	1634295_at	•	33700	•
CG4377	CG4377	CG4377 gene product from transcript CG4377-RA	2.6	1.4e-06	2.8e-05	1624993_at	•	37489	•
CG8837	CG8837	CG8837 gene product from transcript CG8837-RA	2.6	9.5e-06	9.1e-05	1626081_at	•	33545	•
CG14075	CG14075	CG14075 gene product from transcript CG14075-RA	2.6	3.3e-07	1.4e-05	1626605_at	•	40071	•
CG14153	CG14153	CG14153 gene product from transcript CG14153-RA	2.6	3.1e-06	4.5e-05	1629553_at	•	39208	•
CG30441	CG30441	CG30441 gene product from transcript CG30441-RB	2.6	6.6e-08	6.1e-06	1630985_at	•	246616	•
CG1732	CG1732	CG1732 gene product from transcript CG1732-RA	2.6	0.00063	0.002	1633033_s_at	•	43805	•
CG12581	CG12581	CG12581 gene product from transcript CG12581-RB	2.6	1.5e-06	3e-05	1633280_s_at	•	40522	•
CG34359	IP3K2	Inositol 1,4,5-triphosphate kinase 2	2.6	1.4e-06	2.9e-05	1633654_s_at	•	32285	•	•
CG14196	CG14196	CG14196 gene product from transcript CG14196-RA	2.6	1.1e-05	9.7e-05	1638282_at	•	32915	•
CG1220	Kaz1-ORFB	CG1220 gene product from transcript CG1220-RE	2.59	1.5e-05	0.00012	1623848_a_at	•	3772691	•
CG3400	Pfrx	6-phosphofructo-2-kinase	2.59	2.4e-06	4e-05	1633454_s_at	•	32938	•	• •
CG12858	CG12858	CG12858 gene product from transcript CG12858-RB	2.59	4.5e-05	0.00025	1635705_at	•	36634	•
CG11440	laza	lazaro	2.59	4e-06	5.4e-05	1635757_at	•	40468	•	•
CG9640	CG9640	CG9640 gene product from transcript CG9640-RB	2.59	3.6e-06	5e-05	1637103_at	•	36916	•
CG7047	Vdup1	Vitamin D[[3]] up-regulated protein 1	2.59	0.00012	0.00053	1641167_s_at	•	38023	•
CG9572	CG9572	CG9572 gene product from transcript CG9572-RA	2.58	8.9e-06	8.7e-05	1636057_at	•	33013	•
CG5481	lea	leak	2.58	8.3e-07	2.2e-05	1636905_at	•	44522	•
CG11149	CG11149	CG11149 gene product from transcript CG11149-RD	2.58	7.5e-07	2.1e-05	1638973_s_at	•	33800	•	•
CG8345	Cyp6w1	CG8345 gene product from transcript CG8345-RA	2.57	0.0001	0.00047	1634143_at	•	35543	•	•
CG3254	pgant2	polypeptide GalNAc transferase 2	2.57	7e-07	2e-05	1639535_at	•	33556	•	•
CG13796	CG13796	CG13796 gene product from transcript CG13796-RD	2.57	4e-07	1.5e-05	1640224_s_at	•	34051	•
CG10943	CG10943	CG10943 gene product from transcript CG10943-RA	2.56	0.00062	0.002	1623812_at	•	39462	•
CG32183	Ccn	CG32183 gene product from transcript CG32183-RB	2.56	0.00032	0.0012	1624151_a_at	•	39972	•
CG34331	CG34331	CG34331 gene product from transcript CG34331-RB	2.56	1.1e-06	2.5e-05	1624599_at	•	33011	•
CG3665	Fas2	Fasciclin 2	2.56	5.4e-06	6.3e-05	1624774_a_at	•	31364	•
CG5080	CG5080	CG5080 gene product from transcript CG5080-RB	2.56	9.4e-07	2.3e-05	1624982_s_at	•	33299	•
CG7571	Oatp74D	Organic anion transporting polypeptide 74D	2.56	1.1e-06	2.6e-05	1625041_at	•	39954	•
CG33115	nimB4	nimrod B4	2.56	1.1e-05	0.0001	1625611_at	•	34814	•
CG6012	CG6012	CG6012 gene product from transcript CG6012-RA	2.56	4.7e-05	0.00026	1632808_at	•	35022	•
CG1698	CG1698	CG1698 gene product from transcript CG1698-RA	2.55	0.00048	0.0016	1623083_at	•	36006	•
CG31106	CG31106	CG31106 gene product from transcript CG31106-RB	2.55	6.7e-06	7.3e-05	1625193_at	•	318594	•
CG43442	Nha2	Na[+]/H[+] hydrogen antiporter 2	2.55	2.9e-05	0.00019	1625975_at	•	42710	•
CG8807	lush	CG8807 gene product from transcript CG8807-RA	2.55	3.5e-05	0.00021	1626882_at	•	40136	•
CG4306	CG4306	CG4306 gene product from transcript CG4306-RA	2.55	3e-06	4.5e-05	1627007_at	•	40017	•
CG10062	CG10062	CG10062 gene product from transcript CG10062-RC	2.55	5.1e-06	6.1e-05	1631555_at	•	37224	•
CG30092	jbug	jitterbug	2.55	1.4e-05	0.00011	1633144_at	•	43997	•
CG17838	Syp	Syncrip	2.55	1.5e-05	0.00012	1634792_s_at	•	42460	•
CG32155	l(3)72Dp	lethal (3) 72Dp	2.55	1.8e-07	1e-05	1637997_at	•	317887	•
CG4370	Irk2	Inwardly rectifying potassium channel 2	2.55	1.2e-05	0.0001	1638466_a_at	•	42770	•
CG11326	Tsp	Thrombospondin	2.55	2.9e-05	0.00019	1641490_s_at	•	33941	•
CG11121	so	sine oculis	2.55	2.3e-08	3.8e-06	1641675_at	•	35662	•
CG14686	Desi	Desiccate	2.55	0.00014	0.00059	1641731_at	•	41292	•
CG3879	Mdr49	Multi drug resistance 49	2.54	1.5e-06	3e-05	1628659_at	•	36428	•
CG7582	CG7582	CG7582 gene product from transcript CG7582-RB	2.54	1.9e-05	0.00014	1633427_at	•	43492	•
CG14356	CG14356	CG14356 gene product from transcript CG14356-RA	2.54	4.5e-06	5.8e-05	1636879_at	•	41722	•
CG4829	CG4829	CG4829 gene product from transcript CG4829-RB	2.54	1.4e-06	2.8e-05	1638807_s_at	•	32672	•
CG6217	knk	knickkopf	2.53	2.3e-09	1.6e-06	1624121_at	•	47137	•
CG4182	yellow-c	CG4182 gene product from transcript CG4182-RA	2.53	3.1e-07	1.4e-05	1625405_at	•	34879	•
CG3540	Cyp4d14	CG3540 gene product from transcript CG3540-RA	2.53	9.1e-05	0.00043	1627180_at	•	45706	•	•
	1634201_at	--- /// ---	2.53	5.3e-06	6.3e-05	1634201_at
CG18088	CG18088	CG18088 gene product from transcript CG18088-RC	2.53	1.6e-05	0.00012	1638462_at	•	34219	•
CG42846	CG42846	CG42846 gene product from transcript CG42846-RA	2.52	1.6e-06	3.1e-05	1626074_at	•	10178831	•
CG17027	CG17027	CG17027 gene product from transcript CG17027-RB	2.52	1e-07	7.8e-06	1628821_at	•	39742	•
CG8708	CG8708	CG8708 gene product from transcript CG8708-RC	2.52	8.6e-06	8.6e-05	1630723_a_at	•	35792	•
CG8317	CG8317	CG8317 gene product from transcript CG8317-RA	2.52	1.8e-05	0.00013	1631225_at	•	36853	•
CG10086	CG10086	CG10086 gene product from transcript CG10086-RA	2.52	3e-06	4.5e-05	1636398_at	•	40920	•
	1639019_s_at	--- /// Immune induced molecule 10	2.52	6.9e-05	0.00034	1639019_s_at
CG15884	Cpr97Eb	Cuticular protein 97Eb	2.52	7.7e-06	8e-05	1639351_at	•	43259	•
CG7881	CG7881	CG7881 gene product from transcript CG7881-RA	2.51	3.7e-05	0.00022	1623229_at	•	35521	•
CG31410	Npc2e	Niemann-Pick type C-2e	2.51	0.0021	0.0059	1623732_at	•	326136	•
	1625997_s_at	Drosophila melanogaster GH03753 full length cDNA.	2.51	4.4e-05	0.00025	1625997_s_at
CG15444	ine	inebriated	2.51	4.8e-05	0.00027	1627041_s_at	•	33659	•
CG10560	CG10560	CG10560 gene product from transcript CG10560-RA	2.51	1.4e-05	0.00012	1627144_at	•	43065	•
CG12295	stj	straightjacket	2.51	0.00019	0.00076	1627533_at	•	36526	•
CG1915	sls	sallimus	2.51	0.00043	0.0015	1628671_a_at	•	44013	•
CG5630	CG5630	CG5630 gene product from transcript CG5630-RB	2.51	3.5e-06	5e-05	1635375_at	•	42478	•
CG11212	Ptr	Patched-related	2.51	1.4e-05	0.00012	1636728_at	•	35546	•
CG33528	Vmat	Vesicular monoamine transporter	2.51	0.00014	0.00059	1637393_at	•	3346192	•
	1630487_s_at	heat shock protein hsp22 /// Gene 2	2.5	0.00013	0.00054	1630487_s_at
	1633109_at	Drosophila melanogaster RE33791 full insert cDNA.	2.5	6.3e-05	0.00032	1633109_at
CG33110	CG33110	CG33110 gene product from transcript CG33110-RA	2.5	5e-06	6.1e-05	1634318_at	•	42659	•
CG6214	MRP	Multidrug-Resistance like Protein 1	2.5	4.7e-06	5.8e-05	1636634_a_at	•	34686	•
CG17029	CG17029	CG17029 gene product from transcript CG17029-RB	2.5	1.3e-06	2.7e-05	1639911_at	•	39740	•	•
CG6705	tsl	torso-like	2.5	3.6e-06	5e-05	1641143_s_at	•	42564	•
CG17264	CG17264	CG17264 gene product from transcript CG17264-RA	2.49	0.005	0.013	1628315_at	•	33511	•
CG32282	Drsl4	Drosomycin-like 4	2.49	7.4e-06	7.7e-05	1628617_at	•	317954	•
CG12926	CG12926	CG12926 gene product from transcript CG12926-RA	2.49	1.6e-06	3.1e-05	1628625_at	•	35996	•
CG2065	CG2065	CG2065 gene product from transcript CG2065-RB	2.49	8.8e-05	0.00042	1630212_at	•	35707	•
CG4181	GstD2	Glutathione S transferase D2	2.49	0.02	0.046	1630258_at	•	48335	•	•
CG12370	Dh44-R2	Diuretic hormone 44 receptor 2	2.49	4e-05	0.00023	1631164_a_at	•	36368	•
CG11147	CG11147	CG11147 gene product from transcript CG11147-RA	2.49	2.3e-06	3.8e-05	1635031_s_at	•	33803	•
CG16898	CG16898	CG16898 gene product from transcript CG16898-RA	2.48	1.9e-05	0.00014	1625053_at	•	37276	•
CG17026	CG17026	CG17026 gene product from transcript CG17026-RA	2.48	1.4e-05	0.00012	1633637_at	•	39739	•	•
CG8012	CG8012	CG8012 gene product from transcript CG8012-RB	2.48	6.3e-06	7e-05	1636423_at	•	50305	•
CG16834	lectin-33A	CG16834 gene product from transcript CG16834-RB	2.48	0.003	0.0083	1637561_at	•	53516	•
CG9363	GstZ2	Glutathione S transferase Z2	2.48	5.4e-05	0.00029	1637752_a_at	•	41133	•	• •
CG31558	Obp83g	Odorant-binding protein 83g	2.48	2e-06	3.5e-05	1637914_at	•	170878	•
CG7722	Spn47C	Serpin 47C	2.47	2.6e-06	4.1e-05	1623612_at	•	36163	•
CG13488	CG13488	CG13488 gene product from transcript CG13488-RB	2.47	2.3e-05	0.00015	1624171_at	•	37496	•
CG14734	Tk	Tachykinin	2.47	1.1e-05	9.8e-05	1633651_at	•	41456	•
CG5162	CG5162	CG5162 gene product from transcript CG5162-RA	2.47	3.6e-06	5.1e-05	1634257_at	•	32709	•
CG14934	Mal-B1	Maltase B1	2.47	3.6e-05	0.00021	1638508_at	•	34597	•	•
CG33470	CG33470	CG33470 gene product from transcript CG33470-RA	2.46	1.7e-05	0.00013	1626319_a_at	•	2768831	• •
CG6514	TpnC25D	Troponin C at 25D	2.46	3.1e-05	0.00019	1632633_at	•	33752	•
CG32627	NnaD	Drosophila Nna1 ortholog	2.46	0.00014	0.00059	1637246_a_at	•	32329	•
CG10918	CG10918	CG10918 gene product from transcript CG10918-RA	2.46	4.4e-05	0.00025	1637902_at	•	33123	•
CG11669	Mal-A7	Maltase A7	2.46	1.2e-06	2.6e-05	1639262_at	•	35829	•	•
CG43092	CG43092	CG43092 gene product from transcript CG43092-RA	2.46	4e-07	1.5e-05	1639680_at	•	12798515
CG2010	CG2010	CG2010 gene product from transcript CG2010-RB	2.45	3.7e-07	1.4e-05	1623151_a_at	•	43475	•
CG33307	CG33307	CG33307 gene product from transcript CG33307-RA	2.45	1.1e-05	0.0001	1623813_at	•	2768914	•
CG9914	CG9914	CG9914 gene product from transcript CG9914-RA	2.45	3.9e-06	5.3e-05	1627854_at	•	32592	•	•
CG33528	Vmat	Vesicular monoamine transporter	2.45	9.2e-06	8.9e-05	1636275_a_at	•	3346192	•
CG17148	Est-P	Esterase P	2.45	2e-09	1.5e-06	1637674_at	•	39393	•	•
CG31103	CG31103	CG31103 gene product from transcript CG31103-RB	2.45	0.00035	0.0012	1638583_at	•	43030	•
CG34395	nub	nubbin	2.45	1.1e-05	0.0001	1639500_at	•	34669	•
CG10078	Prat2	Phosphoribosylamidotransferase 2	2.44	3.7e-06	5.1e-05	1624586_a_at	•	38753	•	•
CG12355	CG12355	CG12355 gene product from transcript CG12355-RD	2.44	8.9e-06	8.7e-05	1624995_at	•	2768954	•
CG7378	CG7378	CG7378 gene product from transcript CG7378-RB	2.44	4.4e-05	0.00025	1628882_at	•	32888	•
CG9504	Eo	Ecdysone oxidase	2.44	0.00097	0.003	1632812_at	•	32423	•	•
CG11275	CG11275	CG11275 gene product from transcript CG11275-RA	2.44	2.2e-06	3.8e-05	1637513_at	•	37534	•
CG15422	CG15422	CG15422 gene product from transcript CG15422-RA	2.44	5.1e-07	1.7e-05	1640827_at	•	33615	•
CG11748	Obp19a	Odorant-binding protein 19a	2.43	0.00015	0.00062	1623636_at	•	33037	•
CG7702	CG7702	CG7702 gene product from transcript CG7702-RB	2.43	1.1e-06	2.5e-05	1627420_s_at	•	42242	•
CG5527	CG5527	CG5527 gene product from transcript CG5527-RA	2.43	2.3e-07	1.2e-05	1627837_at	•	43356	•
CG3441	Nplp1	Neuropeptide-like precursor 1	2.43	5e-05	0.00027	1628450_at	•	38003	•
CG11889	CG11889	CG11889 gene product from transcript CG11889-RA	2.43	9.5e-05	0.00044	1630429_s_at	•	3772506	•
CG5697	CG5697	CG5697 gene product from transcript CG5697-RA	2.43	2.3e-05	0.00016	1632045_at	•	42483	•
CG9042	Gpdh	Glycerol 3 phosphate dehydrogenase	2.43	4.6e-07	1.6e-05	1634893_at	•	33824	•	•
CG11421	Obp83a	Odorant-binding protein 83a	2.43	1.5e-05	0.00012	1641200_at	•	40737	•
CG7589	CG7589	CG7589 gene product from transcript CG7589-RB	2.42	2.2e-05	0.00015	1624670_at	•	39949	•
CG11192	CG11192	CG11192 gene product from transcript CG11192-RB	2.42	2.7e-05	0.00018	1626013_at	•	37309	•
CG31676	CG31676	CG31676 gene product from transcript CG31676-RA	2.42	2.7e-06	4.2e-05	1630255_at	•	35351	•
	1632295_s_at	cdna:novel chromosome:BDGP5:Uextra:8300480:8300788:1 transcript:SNAP00000001497	2.42	0.0046	0.012	1632295_s_at
CG31104	CG31104	CG31104 gene product from transcript CG31104-RA	2.42	5.9e-07	1.8e-05	1634815_at	•	43054	•
CG18869	CG18869	CG18869 gene product from transcript CG18869-RA	2.42	6.2e-06	6.9e-05	1635046_at	•	59217	•
CG1268	VhaM9.7-a	Vacuolar H[+] ATPase subunit M9.7-a	2.42	2.6e-05	0.00017	1635300_at	•	38521	•	•
CG1838	myo	myoglianin	2.42	4.5e-06	5.8e-05	1637161_s_at	•	43811	•
CG1397	rtv	retroactive	2.42	6.5e-07	1.9e-05	1641039_at	•	32056	•
CG12844	Tsp42Eh	Tetraspanin 42Eh	2.42	9.8e-05	0.00045	1641508_s_at	•	35617	•
CG8956	Ahcy89E	Adenosylhomocysteinase 89E	2.41	8.3e-05	0.0004	1624017_at	•	42043	•	•
CG1147	NPFR1	neuropeptide F receptor	2.41	2.7e-05	0.00018	1628982_at	•	40754	•
CG10660	CG10660	CG10660 gene product from transcript CG10660-RD	2.41	0.0001	0.00046	1630113_at	•	39422	•
CG6642	a10	antennal protein 10	2.41	5.5e-05	0.00029	1633913_at	•	39906	•
CG14032	Cyp4ac1	CG14032 gene product from transcript CG14032-RA	2.41	7e-07	2e-05	1634640_at	•	33754	•	•
CG6234	CG6234	CG6234 gene product from transcript CG6234-RA	2.41	4.3e-05	0.00024	1640342_at	•	41558	•
CG4781	CG4781	CG4781 gene product from transcript CG4781-RA	2.4	5.7e-07	1.8e-05	1625816_at	•	37943	•
CG31380	CG31380	CG31380 gene product from transcript CG31380-RA	2.4	1.4e-05	0.00011	1626164_at	•	318701	•
CG10287	Gasp	CG10287 gene product from transcript CG10287-RB	2.4	5.9e-05	0.00031	1626893_at	•	40745	•
CG42335	CG42335	CG42335 gene product from transcript CG42335-RC	2.4	1.9e-05	0.00014	1635601_at	•	42558	•
CG9279	CG9279	CG9279 gene product from transcript CG9279-RB	2.4	3.8e-06	5.2e-05	1635802_s_at	•	40124	•
CG7936	mex1	midgut expression 1	2.4	3.2e-07	1.4e-05	1636570_at	•	39677	•
CG11796	CG11796	CG11796 gene product from transcript CG11796-RA	2.4	1.8e-05	0.00014	1637229_a_at	•	40263	•	•
CG43388	Hk	Hyperkinetic	2.4	6.1e-05	0.00032	1637853_a_at	•	31955	•
CG7642	ry	rosy	2.4	2e-05	0.00014	1638882_at	•	41605	•	• •
CG9380	CG9380	CG9380 gene product from transcript CG9380-RG	2.4	0.00016	0.00065	1639529_at	•	38011	•
	1640162_at	cdna:known chromosome:BDGP5:2R:11346436:11358613:1 gene:FBgn0034020 transcript:FBtr0087325	2.4	0.00016	0.00066	1640162_at
CG1028	Antp	Antennapedia	2.4	2e-05	0.00014	1640208_s_at	•	40835	•
CG10016	drm	drumstick	2.39	2.2e-05	0.00015	1627100_s_at	•	49638	•
CG4984	CG4984	CG4984 gene product from transcript CG4984-RD	2.39	0.00017	0.00067	1628766_at	•	37017	•
CG13318	CG13318	CG13318 gene product from transcript CG13318-RA	2.39	0.00054	0.0018	1629491_at	•	41048	•
CG1220	Kaz1-ORFB	CG1220 gene product from transcript CG1220-RE	2.39	2.2e-06	3.8e-05	1629906_s_at	•	3772691	•
CG14879	CG14879	CG14879 gene product from transcript CG14879-RC	2.39	0.0013	0.0039	1630938_a_at	•	41982	•
CG17525	GstE4	Glutathione S transferase E4	2.39	0.00038	0.0013	1632539_at	•	37109	•	•
CG5157	CG5157	CG5157 gene product from transcript CG5157-RA	2.39	0.0059	0.015	1635736_at	•	39771	•
CG14495	CG14495	CG14495 gene product from transcript CG14495-RA	2.39	0.00033	0.0012	1636005_at	•	37056	•
CG32702	CG32702	CG32702 gene product from transcript CG32702-RB	2.39	4.4e-06	5.7e-05	1641037_at	•	326235	•
CG3191	CG3191	CG3191 gene product from transcript CG3191-RA	2.38	6.3e-05	0.00032	1623743_at	•	31209	•
CG18607	CG18607	CG18607 gene product from transcript CG18607-RA	2.38	7.3e-06	7.7e-05	1623840_at	•	37213	•
CG17028	CG17028	CG17028 gene product from transcript CG17028-RA	2.38	1.2e-05	0.00011	1624975_at	•	39741	•	•
CG14259	CG14259	CG14259 gene product from transcript CG14259-RA	2.38	4.6e-06	5.8e-05	1625604_at	•	43261	•
CG17110	CG17110	CG17110 gene product from transcript CG17110-RA	2.38	2.2e-05	0.00015	1628839_at	•	42729	•	•
CG1803	regucalcin	CG1803 gene product from transcript CG1803-RA	2.38	4e-08	4.8e-06	1629889_s_at	•	32165	•
CG33126	NLaz	Neural Lazarillo	2.38	6.4e-07	1.9e-05	1630593_at	•	33324	•
CG17725	Pepck	Phosphoenolpyruvate carboxykinase	2.38	0.00043	0.0015	1633599_a_at	•	37131	•	•
CG13659	CG13659	CG13659 gene product from transcript CG13659-RA	2.38	2.3e-06	3.9e-05	1633857_at	•	43059	•
CG12408	TpnC4	Troponin C isoform 4	2.38	6.3e-05	0.00032	1634310_at	•	35498	•
CG3830	vg	vestigial	2.38	0.00018	0.00073	1641470_s_at	•	36421	•
CG34236	CG34236	CG34236 gene product from transcript CG34236-RB	2.37	0.0012	0.0037	1623532_at	•	5740183	•
CG11315	Npc2h	Niemann-Pick type C-2h	2.37	6.3e-07	1.9e-05	1624409_a_at	•	43649	•
CG10910	CG10910	CG10910 gene product from transcript CG10910-RB	2.37	6.9e-05	0.00034	1624945_a_at	•	37052	•
CG2121	CG2121	CG2121 gene product from transcript CG2121-RB	2.37	2.5e-05	0.00017	1626452_at	•	35814	•
CG8925	CG8925	CG8925 gene product from transcript CG8925-RA	2.37	9.2e-07	2.3e-05	1629455_at	•	41963	•
CG4301	CG4301	CG4301 gene product from transcript CG4301-RC	2.37	2.3e-06	3.9e-05	1630471_at	•	32610	•
CG8524	NK7.1	CG8524 gene product from transcript CG8524-RC	2.37	2.2e-05	0.00015	1631303_s_at	•	41747	•
CG17378	CG17378	CG17378 gene product from transcript CG17378-RA	2.37	0.00026	0.00097	1638828_a_at	•	33951	•
CG11044	CG11044	CG11044 gene product from transcript CG11044-RA	2.36	0.00051	0.0017	1623662_at	•	37281	•
CG1747	Sk1	Sphingosine kinase 1	2.36	6.2e-07	1.9e-05	1624404_a_at	•	32089	•	•
CG31240	repo	reversed polarity	2.36	8.5e-05	0.00041	1625431_at	•	47285	•
CG2330	Neurochondrin	CG2330 gene product from transcript CG2330-RA	2.36	6.9e-05	0.00034	1629837_at	•	40796	•
CG12814	CG12814	CG12814 gene product from transcript CG12814-RC	2.36	6.1e-05	0.00031	1629944_at	•	41246	•
CG5682	Edem2	CG5682 gene product from transcript CG5682-RA	2.36	2.9e-06	4.4e-05	1630203_at	•	34714	•
CG9456	Spn42Dd	Serpin 42Dd	2.36	6.7e-06	7.3e-05	1630619_at	•	49808	•
CG7088	bnb	bangles and beads	2.36	4.9e-07	1.7e-05	1632734_s_at	•	32872	•
CG12449	Gfat1	Glutamine:fructose-6-phosphate aminotransferase 1	2.36	8.2e-06	8.3e-05	1634707_s_at	•	3354921	•	•
CG6332	CG6332	CG6332 gene product from transcript CG6332-RA	2.36	1e-05	9.6e-05	1635129_at	•	42585	•
CG11124	sPLA2	secretory Phospholipase A2	2.35	2.2e-06	3.8e-05	1631228_a_at	•	35665	•	•
CG4690	Tsp5D	Tetraspanin 5D	2.35	3.9e-05	0.00023	1631285_at	•	31540	•
CG10160	ImpL3	Ecdysone-inducible gene L3	2.35	0.00028	0.001	1635227_at	•	45880	•	•
CG10300	CG10300	CG10300 gene product from transcript CG10300-RA	2.35	4.3e-05	0.00024	1636387_at	•	42798	•
CG4067	pug	pugilist	2.35	1.2e-06	2.7e-05	1637444_s_at	•	41279	•	• • •
CG33950	trol	terribly reduced optic lobes	2.35	0.00029	0.0011	1640223_a_at	•	45320	•
CG6125	CG6125	CG6125 gene product from transcript CG6125-RB	2.34	4.5e-06	5.8e-05	1625022_a_at	•	41882	•
CG31004	CG31004	CG31004 gene product from transcript CG31004-RC	2.34	9.9e-06	9.4e-05	1625278_s_at	•	43688	•
CG2679	gol	goliath	2.34	3.2e-05	0.0002	1627719_at	•	38006	•
CG6680	Spn77Ba	Serpin 77Ba	2.34	2.2e-05	0.00015	1631179_s_at	•	40234	•
CG15043	CG15043	CG15043 gene product from transcript CG15043-RA	2.34	0.00026	0.00096	1635446_at	•	32835	•
CG11748	Obp19a	Odorant-binding protein 19a	2.34	3e-05	0.00019	1637454_a_at	•	33037	•
CG32406	CG32406	CG32406 gene product from transcript CG32406-RA	2.34	3.9e-06	5.3e-05	1640533_at	•	38677	•
CG6987	SF2	CG6987 gene product from transcript CG6987-RB	2.33	2e-05	0.00014	1629409_s_at	•	53443	•
CG9649	CG9649	CG9649 gene product from transcript CG9649-RA	2.33	2.7e-05	0.00017	1629789_at	•	41727	•
CG7052	Tep2	Thioester-containing protein 2	2.33	2.6e-06	4.1e-05	1630067_a_at	•	34044	•
CG16771	CG16771	CG16771 gene product from transcript CG16771-RE	2.33	2.6e-05	0.00017	1630977_at	•	35218	•	•
CG9270	CG9270	CG9270 gene product from transcript CG9270-RC	2.33	3.1e-06	4.5e-05	1632582_at	•	35366	•
CG16799	CG16799	CG16799 gene product from transcript CG16799-RA	2.33	3.5e-07	1.4e-05	1634207_at	•	37340	•
CG17795	mthl2	methuselah-like 2	2.33	5.9e-06	6.8e-05	1636333_a_at	•	38636	•
CG32843	Dh31-R1	Diuretic hormone 31 receptor 1	2.33	0.00042	0.0014	1636608_at	•	36475	•
CG10755	Cyp4ae1	Cytochrome P450-4ae1	2.33	4e-07	1.5e-05	1640667_at	•	31193	•	•
CG30158	CG30158	CG30158 gene product from transcript CG30158-RA	2.33	0.0005	0.0017	1641077_at	•	50149	•
CG7708	CG7708	CG7708 gene product from transcript CG7708-RA	2.32	0.00049	0.0016	1624129_s_at	•	42245	•
CG17577	Cyp9h1	CG17577 gene product from transcript CG17577-RA	2.32	0.00031	0.0011	1624159_at	•	36412	•	•
CG32042	PGRP-LA	Peptidoglycan recognition protein LA	2.32	1e-05	9.6e-05	1625486_a_at	•	39062	•
CG4321	Cyp4d8	Cytochrome P450-4d8	2.32	7.4e-06	7.7e-05	1626198_at	•	38841	•	•
CG4019	CG4019	CG4019 gene product from transcript CG4019-RA	2.32	3.4e-06	4.8e-05	1626308_s_at	•	37739	•
CG9964	Cyp309a1	CG9964 gene product from transcript CG9964-RC	2.32	6.5e-06	7.2e-05	1626324_at	•	33438	•
CG3597	CG3597	CG3597 gene product from transcript CG3597-RA	2.32	2.2e-05	0.00015	1628013_at	•	33420	•
CG9411	CG9411	CG9411 gene product from transcript CG9411-RA	2.32	2.1e-05	0.00015	1629458_at	•	32392	•
CG15745	CG15745	CG15745 gene product from transcript CG15745-RB	2.32	1.3e-07	8.5e-06	1630173_a_at	•	32283	•
CG31313	CG31313	CG31313 gene product from transcript CG31313-RA	2.32	4e-06	5.4e-05	1631761_at	•	318677	•
CG10804	CG10804	CG10804 gene product from transcript CG10804-RB	2.32	8.4e-05	0.0004	1632629_a_at	•	31317	•
CG42670	ps	pasilla	2.32	1.1e-05	0.0001	1633612_at	•	44258	•
CG15528	CG15528	CG15528 gene product from transcript CG15528-RB	2.32	1.1e-05	9.9e-05	1638101_at	•	43575	•
CG3665	Fas2	Fasciclin 2	2.32	1.4e-05	0.00011	1638956_at	•	31364	•
CG4462	CG4462	CG4462 gene product from transcript CG4462-RA	2.32	8.6e-07	2.3e-05	1640896_at	•	42376	•
CG42334	comm3	CG42334 gene product from transcript CG42334-RC	2.31	3.9e-05	0.00023	1623544_at	•	39696	•
CG2759	w	white	2.31	0.0021	0.006	1624393_at	•	31271	•
CG14109	CG14109	CG14109 gene product from transcript CG14109-RB	2.31	0.00011	0.00051	1627568_at	•	39512	•
CG18507	CG18507	CG18507 gene product from transcript CG18507-RC	2.31	7.8e-07	2.1e-05	1627961_a_at	•	34775	•
CG1070	Alh	Alhambra	2.31	7e-06	7.4e-05	1630415_at	•	40850	•
CG2727	emp	epithelial membrane protein	2.31	7.9e-07	2.1e-05	1636991_s_at	•	37999	•
CG6415	CG6415	CG6415 gene product from transcript CG6415-RA	2.3	2.8e-06	4.4e-05	1623839_at	•	34474	•	•
CG3385	nvy	nervy	2.3	6e-06	6.8e-05	1623977_at	•	37886	•
CG31760	CG31760	CG31760 gene product from transcript CG31760-RC	2.3	0.0027	0.0075	1624667_at	•	34642	•
CG8864	Cyp28a5	CG8864 gene product from transcript CG8864-RA	2.3	7.6e-06	7.9e-05	1629009_at	•	34817	•	•
CG31370	CG31370	CG31370 gene product from transcript CG31370-RB	2.3	2.9e-06	4.4e-05	1630263_at	•	43060	•
CG9701	CG9701	CG9701 gene product from transcript CG9701-RA	2.3	2.1e-05	0.00015	1633834_at	•	39872	•
CG31445	CG31445	CG31445 gene product from transcript CG31445-RB	2.3	2.4e-06	4e-05	1633991_at	•	326140	•
CG6172	vnd	ventral nervous system defective	2.3	3.5e-05	0.00021	1635383_at	•	31003	•
CG42280	ome	omega	2.3	2.3e-06	3.9e-05	1640918_at	•	44297	•
CG17839	CG17839	CG17839 gene product from transcript CG17839-RB	2.29	7.5e-06	7.8e-05	1623767_at	•	39616	•
CG4123	Mipp1	Multiple inositol polyphosphate phosphatase 1	2.29	1.7e-06	3.3e-05	1626990_s_at	•	39841	•
	1629565_s_at	--- /// tetraspanin 42E	2.29	0.00093	0.0029	1629565_s_at
	1630934_at	cdna:novel chromosome:BDGP5:Uextra:15714903:15715265:1 transcript:SNAP00000007611	2.29	0.00012	0.00052	1630934_at
CG31720	mthl15	methuselah-like 15	2.29	4e-06	5.4e-05	1632145_a_at	•	318914	•
CG31719	RluA-1	CG31719 gene product from transcript CG31719-RD	2.29	1.8e-06	3.4e-05	1637054_s_at	•	34438	•
CG32407	CG32407	CG32407 gene product from transcript CG32407-RA	2.29	0.00012	0.00052	1637155_at	•	38667	•
CG42673	CG42673	CG42673 gene product from transcript CG42673-RD	2.29	0.00012	0.00053	1638703_a_at	•	39111	•
CG42865	trh	trachealess	2.28	0.0001	0.00046	1623736_at	•	38065	•
CG15883	Obp18a	Odorant-binding protein 18a	2.28	7.6e-07	2.1e-05	1625531_at	•	32897	•
CG34043	CG34043	CG34043 gene product from transcript CG34043-RB	2.28	8.4e-06	8.4e-05	1630667_at	•	3885606	•
CG14307	fru	fruitless	2.28	0.00015	0.00062	1631498_a_at	•	42226	•
CG33196	dp	dumpy	2.28	7.1e-06	7.5e-05	1634075_at	•	318824	•
CG44162	Strn-Mlck	Stretchin-Mlck	2.28	1.2e-05	0.00011	1634574_a_at	•	36753	•
CG6836	CG6836	CG6836 gene product from transcript CG6836-RA	2.28	2.3e-05	0.00016	1635196_at	•	40070	•
	1635507_at	--- /// ---	2.28	0.0074	0.019	1635507_at
CG3541	pio	piopio	2.28	1.6e-05	0.00012	1638681_at	•	37929	•
CG9952	ppa	partner of paired	2.28	3.9e-06	5.3e-05	1639677_at	•	37602	•
CG15917	Gbp	Growth-blocking peptide	2.28	1.5e-06	3e-05	1641623_at	•	36936	•
CG10175	CG10175	CG10175 gene product from transcript CG10175-RA	2.27	9.5e-07	2.4e-05	1624700_a_at	•	42773	•
CG10877	CG10877	CG10877 gene product from transcript CG10877-RA	2.27	8.9e-07	2.3e-05	1625369_at	•	42432	•
CG6464	salm	spalt major	2.27	7.3e-05	0.00036	1627881_at	•	34569	•
CG33258	CG33258	CG33258 gene product from transcript CG33258-RB	2.27	2.4e-06	4e-05	1634514_at	•	3885664	•
CG12846	Tsp42Ed	Tetraspanin 42Ed	2.27	4e-06	5.3e-05	1635191_at	•	35613	•
CG31102	CG31102	CG31102 gene product from transcript CG31102-RA	2.26	2.1e-05	0.00015	1624395_at	•	326118	•
CG2467	pot	papillote	2.26	3.3e-05	0.0002	1625154_s_at	•	32154	•
CG17572	CG17572	CG17572 gene product from transcript CG17572-RA	2.26	6e-05	0.00031	1625764_at	•	35182	•
CG9427	CG9427	CG9427 gene product from transcript CG9427-RB	2.26	1e-05	9.6e-05	1627645_at	•	41164	•
CG10178	CG10178	CG10178 gene product from transcript CG10178-RB	2.26	1.1e-06	2.6e-05	1628950_at	•	35105	•	•
CG11910	alrm	astrocytic leucine-rich repeat molecule	2.26	6.8e-05	0.00034	1629996_at	•	43074	•
CG6417	Oatp33Eb	Organic anion transporting polypeptide 33Eb	2.26	1.4e-05	0.00012	1630804_at	•	34662	•
	1632679_s_at	Drosophila melanogaster mRNA for LIM domain protein (espinas gene).	2.26	6.7e-06	7.3e-05	1632679_s_at
CG17108	CG17108	CG17108 gene product from transcript CG17108-RA	2.26	3.2e-07	1.4e-05	1635073_at	•	34471	•
CG8510	Cpr49Af	Cuticular protein 49Af	2.26	0.0072	0.018	1635331_at	•	36352	•
CG13704	CG13704	CG13704 gene product from transcript CG13704-RA	2.26	4.8e-07	1.6e-05	1636910_at	•	38588	•
CG31116	ClC-a	Chloride channel-a	2.25	1.7e-05	0.00013	1629786_a_at	•	41428	•
CG4133	CG4133	CG4133 gene product from transcript CG4133-RC	2.25	6.6e-06	7.2e-05	1631360_at	•	33221	•
CG9008	CG9008	CG9008 gene product from transcript CG9008-RA	2.25	4.4e-06	5.7e-05	1632019_s_at	•	34779	•	•
CG6340	CG6340	CG6340 gene product from transcript CG6340-RE	2.25	1e-05	9.5e-05	1634931_at	•	32482	•
CG7532	l(2)34Fc	lethal (2) 34Fc	2.25	1.5e-06	3e-05	1635161_at	•	34838	•
CG7445	fln	flightin	2.25	0.00065	0.0021	1637335_at	•	40185	•
CG6667	dl	dorsal	2.24	0.00046	0.0016	1623415_at	•	35047	•
CG16791	CG16791	CG16791 gene product from transcript CG16791-RA	2.24	2.5e-06	4e-05	1625033_at	•	42531	•
CG8358	CG8358	CG8358 gene product from transcript CG8358-RA	2.24	9.4e-05	0.00043	1626377_at	•	41172	•
CG7084	CG7084	CG7084 gene product from transcript CG7084-RB	2.24	3.9e-05	0.00023	1630335_s_at	•	42606	•
CG7635	Mec2	CG7635 gene product from transcript CG7635-RA	2.24	5.7e-06	6.6e-05	1630375_at	•	32905	•
CG43091	CG43091	CG43091 gene product from transcript CG43091-RA	2.24	1.2e-05	0.00011	1630915_at	•	12798514	•
CG7930	TpnC73F	Troponin C at 73F	2.24	4.7e-05	0.00026	1631217_a_at	•	39916	•
CG1056	5-HT2	Serotonin receptor 2	2.24	1.5e-06	2.9e-05	1633198_a_at	•	40575	•
CG6367	psh	persephone	2.24	1.1e-05	9.9e-05	1636266_at	•	32832	•
CG6706	GABA-B-R2	metabotropic GABA-B receptor subtype 2	2.24	1e-05	9.5e-05	1637420_a_at	•	42561	•
CG34387	futsch	CG34387 gene product from transcript CG34387-RF	2.24	0.00096	0.003	1638205_s_at	•	5740544	•
CG8942	nimC1	nimrod C1	2.24	0.00025	0.00092	1639502_at	•	34816	•
CG9232	Galt	Galactose-1-phosphate uridylyltransferase	2.24	1.9e-06	3.4e-05	1641647_at	•	33935	•
CG8306	CG8306	CG8306 gene product from transcript CG8306-RA	2.23	1.3e-05	0.00011	1624760_at	•	36857	•
CG32032	CG32032	CG32032 gene product from transcript CG32032-RA	2.23	1.2e-05	0.00011	1629205_at	•	192535	•
CG13085	CG13085	CG13085 gene product from transcript CG13085-RB	2.23	3.8e-07	1.4e-05	1631382_at	•	35219	•
CG5767	CG5767	CG5767 gene product from transcript CG5767-RA	2.23	2.2e-06	3.8e-05	1633532_at	•	37055	•
CG14777	CG14777	CG14777 gene product from transcript CG14777-RB	2.23	5.7e-06	6.6e-05	1635661_at	•	31099	•
CG3505	CG3505	CG3505 gene product from transcript CG3505-RA	2.23	4.1e-06	5.5e-05	1636410_at	•	41777	•
CG15423	CG15423	CG15423 gene product from transcript CG15423-RA	2.23	1.4e-06	2.8e-05	1637589_at	•	33616	•
CG3301	CG3301	CG3301 gene product from transcript CG3301-RB	2.23	8.6e-07	2.3e-05	1637721_at	•	42528	•
CG2736	CG2736	CG2736 gene product from transcript CG2736-RA	2.23	5.3e-06	6.3e-05	1638481_at	•	37998	•
CG9542	KFase	Kynurenine formamidase	2.23	1.4e-05	0.00011	1638866_at	•	33907	•
CG5955	CG5955	CG5955 gene product from transcript CG5955-RA	2.22	4.6e-06	5.8e-05	1625052_at	•	40268	•
CG1108	alpha-Est6	alpha-Esterase-6	2.22	3.8e-06	5.2e-05	1625629_at	•	40902	•	•
CG8740	CG8740	CG8740 gene product from transcript CG8740-RD	2.22	6.3e-05	0.00032	1628426_s_at	•	35866	•
CG42314	PMCA	plasma membrane calcium ATPase	2.22	3.2e-05	0.0002	1632285_at	•	43787	•
	1635578_at	Drosophila melanogaster MIP05263 full insert cDNA.	2.22	1.2e-05	0.00011	1635578_at
CG17124	CG17124	CG17124 gene product from transcript CG17124-RB	2.22	6.6e-05	0.00034	1640465_at	•	34485	•
CG3270	CG3270	CG3270 gene product from transcript CG3270-RA	2.21	1.3e-05	0.00011	1625434_at	•	35575	•
CG14704	PGRP-LB	Peptidoglycan recognition protein LB	2.21	4.1e-07	1.5e-05	1630741_s_at	•	41379	•
CG8256	Gpo-1	Glycerophosphate oxidase-1	2.21	8.7e-05	0.00041	1631474_s_at	•	47611	•	•
CG8353	CG8353	CG8353 gene product from transcript CG8353-RB	2.21	0.0017	0.005	1632345_at	•	34123	•	•
CG2397	Cyp6a13	CG2397 gene product from transcript CG2397-RA	2.21	3.6e-07	1.4e-05	1635110_at	•	35837	•	•
CG42639	proPO-A1	prophenol oxidase A1	2.21	8.6e-05	0.00041	1635494_at	•	37044	•	•
CG11853	to	takeout	2.21	4.9e-05	0.00027	1635636_at	•	43036	•
CG17109	CG17109	CG17109 gene product from transcript CG17109-RB	2.21	0.00015	0.00064	1639391_at	•	42730	•	•
CG4761	knrl	knirps-like	2.2	2.9e-05	0.00019	1626059_at	•	40285	•
CG18547	CG18547	CG18547 gene product from transcript CG18547-RA	2.2	4.2e-07	1.5e-05	1626248_at	•	41452	•
CG17475	CG17475	CG17475 gene product from transcript CG17475-RA	2.2	2.3e-05	0.00015	1628608_at	•	42069	•
CG34288	CG34288	CG34288 gene product from transcript CG34288-RB	2.2	7e-06	7.4e-05	1628826_at	•	5740644	•
CG9657	CG9657	CG9657 gene product from transcript CG9657-RA	2.2	5.9e-05	0.00031	1633432_at	•	31674	•
CG13077	CG13077	CG13077 gene product from transcript CG13077-RA	2.2	0.00017	0.00068	1634939_at	•	35252	•
CG33103	Ppn	Papilin	2.2	8.5e-06	8.5e-05	1635210_a_at	•	43872	•
	1639054_s_at	cdna:novel chromosome:BDGP5:3R:8963011:8963933:1 transcript:SNAP00000001258	2.2	3.9e-06	5.3e-05	1639054_s_at
CG15408	CG15408	CG15408 gene product from transcript CG15408-RA	2.2	1.5e-05	0.00012	1640529_at	•	33548	•
CG7676	cona	corona	2.19	1.3e-05	0.00011	1624357_at	•	42213	•
CG31288	CG31288	CG31288 gene product from transcript CG31288-RA	2.19	2.2e-06	3.7e-05	1625042_at	•	318664	•
CG32029	Cpr66D	Cuticular protein 66D	2.19	0.00068	0.0022	1631400_at	•	38990	•
CG9470	MtnA	Metallothionein A	2.19	2e-05	0.00014	1632873_at	•	41202	•
CG9565	Nep3	Neprilysin 3	2.19	0.0001	0.00047	1632972_at	•	33005	•
CG9092	Gal	beta galactosidase	2.19	3.3e-05	0.0002	1633914_at	•	33839	•	•
CG17594	scro	scarecrow	2.19	4.4e-06	5.7e-05	1635675_at	•	3355151	•
CG30148	CG30148	CG30148 gene product from transcript CG30148-RA	2.19	0.00071	0.0023	1635894_at	•	37318	•
CG10842	Cyp4p1	Cytochrome P450-4p1	2.19	1.6e-06	3.2e-05	1638053_at	•	45524	•	•
CG3746	CG3746	CG3746 gene product from transcript CG3746-RA	2.19	1.6e-05	0.00013	1638086_at	•	37593	•
CG7105	Proct	Proctolin	2.19	0.0027	0.0074	1639622_at	•	250710	•
CG1447	Ptx1	CG1447 gene product from transcript CG1447-RC	2.19	6.5e-06	7.2e-05	1640825_a_at	•	43664	•
CG12529	Zw	Zwischenferment	2.18	4.6e-07	1.6e-05	1625995_a_at	•	32974	•	•
CG16756	CG16756	CG16756 gene product from transcript CG16756-RA	2.18	1.9e-05	0.00014	1626783_at	•	31460	•
CG7978	Ac76E	Adenylyl cyclase 76E	2.18	3.3e-05	0.0002	1628231_at	•	40180	•	•
CG17522	GstE10	Glutathione S transferase E10	2.18	4.8e-06	5.9e-05	1628328_at	•	37105	•	•
CG6912	CG6912	CG6912 gene product from transcript CG6912-RA	2.18	2.7e-05	0.00018	1630065_at	•	41820	•
CG13743	CG13743	CG13743 gene product from transcript CG13743-RA	2.18	0.0055	0.014	1630186_at	•	35911	•
CG5840	CG5840	CG5840 gene product from transcript CG5840-RC	2.18	5.4e-06	6.3e-05	1631266_a_at	•	42106	•	•
CG13458	CG13458	CG13458 gene product from transcript CG13458-RA	2.18	3.8e-06	5.2e-05	1635298_at	•	39646	•
CG14680	Cyp12e1	CG14680 gene product from transcript CG14680-RC	2.18	5.7e-06	6.6e-05	1637309_a_at	•	41272	•
CG6702	Cbp53E	Calbindin 53E	2.18	0.00029	0.001	1638004_at	•	36905	•
CG32191	CG32191	CG32191 gene product from transcript CG32191-RB	2.18	0.00014	0.0006	1639222_at	•	317903	•
CG18522	CG18522	CG18522 gene product from transcript CG18522-RA	2.18	1.7e-07	9.7e-06	1640489_at	•	41894	•
CG32091	CG32091	CG32091 gene product from transcript CG32091-RB	2.18	3.9e-06	5.3e-05	1640991_at	•	39307	•
CG6633	Ugt86Dd	CG6633 gene product from transcript CG6633-RB	2.18	1.5e-05	0.00012	1641481_at	•	53507		•
CG8505	Cpr49Ae	Cuticular protein 49Ae	2.17	7.3e-05	0.00036	1623558_at	•	36351	•
CG16836	CG16836	CG16836 gene product from transcript CG16836-RA	2.17	1.7e-05	0.00013	1623669_at	•	50208	•
CG6356	CG6356	CG6356 gene product from transcript CG6356-RA	2.17	1.1e-05	9.9e-05	1624448_at	•	42893	•
	1624924_at	Drosophila melanogaster LD46351 full length cDNA.	2.17	0.0041	0.011	1624924_at
CG30371	CG30371	CG30371 gene product from transcript CG30371-RA	2.17	2.2e-06	3.7e-05	1627709_at	•	35806	•
CG5577	CG5577	CG5577 gene product from transcript CG5577-RA	2.17	1.1e-05	9.9e-05	1628682_at	•	39985	•
CG10253	CG10253	CG10253 gene product from transcript CG10253-RD	2.17	0.00012	0.00053	1629034_at	•	36669	•	•
CG34232	CG34232	CG34232 gene product from transcript CG34232-RA	2.17	6.6e-06	7.2e-05	1632600_at	•	5740195	•
CG4734	CG4734	CG4734 gene product from transcript CG4734-RA	2.17	0.00052	0.0017	1639295_at	•	36477	•
CG31777	CG31777	CG31777 gene product from transcript CG31777-RA	2.17	3.3e-07	1.4e-05	1640478_at	•	261617	•
CG44014	CG44014	CG44014 gene product from transcript CG44014-RA	2.17	1.3e-06	2.8e-05	1640720_a_at	•	41893	•
CG3830	vg	vestigial	2.16	2.1e-05	0.00015	1623484_at	•	36421	•
CG7104	spz3	spatzle 3	2.16	1.9e-11	6e-08	1624432_at	•	34077	•
CG9889	yellow-d	CG9889 gene product from transcript CG9889-RA	2.16	1.8e-06	3.3e-05	1625058_at	•	37703	•
CG11415	Tsp2A	Tetraspanin 2A	2.16	3.2e-06	4.6e-05	1626767_at	•	31080	•
CG12963	CG12963	CG12963 gene product from transcript CG12963-RL	2.16	2.8e-06	4.4e-05	1629089_a_at	•	36724	•
	1629702_a_at	cdna:known chromosome:BDGP5:2L:11210681:11260808:1 gene:FBgn0259750 transcript:FBtr0080203	2.16	1.9e-05	0.00014	1629702_a_at
CG15044	CG15044	CG15044 gene product from transcript CG15044-RA	2.16	0.00057	0.0019	1631801_at	•	32834	•
CG7297	pgant8	polypeptide GalNAc transferase 8	2.16	1.1e-05	0.0001	1634828_at	•	39715	•	•
	1636501_at	Mucin 11A /// GCR(ich)	2.16	2.5e-06	4.1e-05	1636501_at
CG4839	CG4839	CG4839 gene product from transcript CG4839-RA	2.16	1.5e-06	3e-05	1638905_s_at	•	34348	•
CG12239	CG12239	CG12239 gene product from transcript CG12239-RA	2.16	0.00082	0.0026	1641513_at	•	31509	•
CG43103	CG43103	CG43103 gene product from transcript CG43103-RA	2.15	4.2e-07	1.5e-05	1623327_at	•	12798325	•
CG7478	Act79B	Actin 79B	2.15	5.9e-05	0.00031	1624830_at	•	40444	•
CG10763	Gbeta5	CG10763 gene product from transcript CG10763-RA	2.15	3.4e-07	1.4e-05	1625454_at	•	31744	•
CG6611	ect	ectodermal	2.15	3.1e-05	0.0002	1627775_s_at	•	44135	•
CG8733	Cyp305a1	CG8733 gene product from transcript CG8733-RA	2.15	3.1e-06	4.5e-05	1628584_at	•	40161	•
CG3328	CG3328	CG3328 gene product from transcript CG3328-RA	2.15	1.5e-07	9.3e-06	1628666_at	•	37871	•
CG32209	serp	serpentine	2.15	7.4e-07	2.1e-05	1632328_at	•	40150	•
CG42768	Msp-300	Muscle-specific protein 300	2.15	0.00071	0.0023	1632945_at	•	3771968	•
CG3360	Cyp313a1	CG3360 gene product from transcript CG3360-RA	2.15	5e-05	0.00027	1634662_at	•	41759	•	•
CG6074	CG6074	CG6074 gene product from transcript CG6074-RA	2.15	1.9e-05	0.00014	1637067_at	•	43264	•	•
CG6673	GstO2	Glutathione S transferase O2	2.15	4.2e-08	4.8e-06	1638074_at	•	38974	•
CG9432	l(2)01289	lethal (2) 01289	2.15	5.2e-05	0.00028	1639033_at	•	46017	•
CG8874	Fps85D	Fps oncogene analog	2.15	2.5e-05	0.00017	1639139_a_at	•	41118	•
CG9908	disco	disconnected	2.15	0.00015	0.00061	1639940_at	•	32579	•
CG14694	CG14694	CG14694 gene product from transcript CG14694-RA	2.14	6.8e-06	7.3e-05	1623916_at	•	41307	•
CG7499	Rh50	CG7499 gene product from transcript CG7499-RB	2.14	0.00042	0.0014	1624322_at	•	38589	•
CG13323	CG13323	CG13323 gene product from transcript CG13323-RA	2.14	2.1e-06	3.7e-05	1624587_at	•	36433	•
CG9119	CG9119	CG9119 gene product from transcript CG9119-RA	2.14	2.8e-05	0.00018	1625265_at	•	38124	•
CG9919	CG9919	CG9919 gene product from transcript CG9919-RA	2.14	5.2e-05	0.00028	1626619_at	•	32598	•
CG3690	CG3690	CG3690 gene product from transcript CG3690-RA	2.14	3.1e-05	0.00019	1628284_at	•	31047	•
CG5550	CG5550	CG5550 gene product from transcript CG5550-RB	2.14	0.017	0.039	1629201_at	•	36883	•
CG5639	CG5639	CG5639 gene product from transcript CG5639-RA	2.14	2.8e-06	4.4e-05	1630064_at	•	43314	•
CG2507	sas	stranded at second	2.14	9.8e-06	9.3e-05	1637412_a_at	•	40861	•
CG15155	CG15155	CG15155 gene product from transcript CG15155-RA	2.13	2e-05	0.00014	1623491_at	•	35087	•
CG7144	LKR	lysine ketoglutarate reductase	2.13	0.00058	0.0019	1623787_at	•	34064	•	• •
CG31200	CG31200	CG31200 gene product from transcript CG31200-RA	2.13	3.1e-06	4.5e-05	1623969_at	•	326124	•
CG8063	yellow-f2	CG8063 gene product from transcript CG8063-RA	2.13	2.3e-05	0.00016	1625835_at	•	41596	•
CG3967	CG3967	CG3967 gene product from transcript CG3967-RC	2.13	9e-06	8.8e-05	1630582_s_at	•	39086	•
CG10205	CG10205	CG10205 gene product from transcript CG10205-RA	2.13	0.00011	0.0005	1635272_a_at	•	36650	•
CG13255	CG13255	CG13255 gene product from transcript CG13255-RB	2.13	3.7e-05	0.00022	1635919_at	•	50109	•
CG14502	CG14502	CG14502 gene product from transcript CG14502-RC	2.13	0.0003	0.0011	1639638_a_at	•	37092	•
CG30154	CG30154	CG30154 gene product from transcript CG30154-RA	2.13	3.6e-07	1.4e-05	1640217_at	•	246487	•
CG8468	CG8468	CG8468 gene product from transcript CG8468-RC	2.13	0.0002	0.00077	1641018_s_at	•	36577	•
CG13360	CG13360	CG13360 gene product from transcript CG13360-RA	2.13	2.1e-05	0.00015	1641711_at	•	31025	•
CG31436	CG31436	CG31436 gene product from transcript CG31436-RA	2.12	9.6e-05	0.00044	1626326_at	•	318734	•
CG4363	CG4363	CG4363 gene product from transcript CG4363-RA	2.12	1.1e-06	2.6e-05	1630740_at	•	37488	•
CG16884	CG16884	CG16884 gene product from transcript CG16884-RA	2.12	0.00098	0.003	1635483_at	•	34812	•
CG8643	rgr	regular	2.12	1.8e-08	3.5e-06	1637105_at	•	35843	•
CG18067	CG18067	CG18067 gene product from transcript CG18067-RA	2.12	5.6e-06	6.5e-05	1640144_at	•	37314	•
CG4843	Tm2	Tropomyosin 2	2.12	5.6e-05	0.0003	1641325_s_at	•	41853	•
CG13140	dpr19	CG13140 gene product from transcript CG13140-RB	2.12	0.0003	0.0011	1641390_at	•	34408	•
CG33093	CG33093	CG33093 gene product from transcript CG33093-RA	2.11	6.9e-05	0.00034	1623000_at	•	42654	•
CG17970	Cyp4ac2	CG17970 gene product from transcript CG17970-RB	2.11	1.3e-06	2.8e-05	1623866_at	•	33755	•	•
CG44098	CG44098	CG44098 gene product from transcript CG44098-RB	2.11	3.1e-05	0.00019	1625711_at	•	40590	•
CG7913	PP2A-B'	CG7913 gene product from transcript CG7913-RK	2.11	3.3e-07	1.4e-05	1628476_at	•	42169	•
CG9366	RhoL	rho-like	2.11	9e-07	2.3e-05	1631183_at	•	41136	•
CG42367	CG42367	CG42367 gene product from transcript CG42367-RC	2.11	4e-08	4.8e-06	1631680_a_at	•	318998	•
CG14948	dpr18	CG14948 gene product from transcript CG14948-RA	2.11	0.00043	0.0015	1633415_at	•	32572	•
CG5392	Reck	Reversion-inducing-cysteine-rich protein with kazal motifs	2.11	7.8e-05	0.00038	1633480_at	•	39629	•
CG5627	rab3-GEF	CG5627 gene product from transcript CG5627-RH	2.1	0.00027	0.00098	1625981_at	•	32442	•
CG31284	wtrw	water witch	2.1	5.5e-06	6.4e-05	1631526_s_at	•	40931	•
CG5125	ninaC	neither inactivation nor afterpotential C	2.1	0.00041	0.0014	1634054_at	•	34012	•	•
CG42311	grh	grainy head	2.1	0.00011	0.0005	1634573_a_at	•	37038	•
CG2040	hig	hikaru genki	2.1	0.00031	0.0011	1636585_a_at	•	35949	•
CG1471	CDase	Ceramidase	2.1	7.5e-06	7.8e-05	1639396_s_at	•	43618	•	•
CG32490	cpx	complexin	2.1	0.00014	0.00057	1639609_s_at	•	64877	•
CG5819	CG5819	CG5819 gene product from transcript CG5819-RC	2.09	1.1e-05	9.9e-05	1624736_a_at	•	37547	•
	1625986_at	--- /// Ku80	2.09	3.5e-05	0.00021	1625986_at
CG18417	CG18417	CG18417 gene product from transcript CG18417-RA	2.09	4.3e-05	0.00024	1630590_at	•	38829	•
CG15279	CG15279	CG15279 gene product from transcript CG15279-RB	2.09	1.7e-06	3.3e-05	1632160_s_at	•	34863	•
CG31217	modSP	modular serine protease	2.09	3.7e-05	0.00022	1633893_at	•	42032	•
CG42278	corn	cornetto	2.09	1.8e-05	0.00013	1635475_at	•	38786	•
CG12116	CG12116	CG12116 gene product from transcript CG12116-RA	2.09	5.1e-06	6.2e-05	1635987_at	•	31782	•	•
CG4000	CG4000	CG4000 gene product from transcript CG4000-RA	2.08	6e-06	6.9e-05	1622974_at	•	42451	•
CG11010	Ent3	Equilibrative nucleoside transporter 3	2.08	9.1e-05	0.00042	1623932_at	•	39461	•
CG15890	CG15890	CG15890 gene product from transcript CG15890-RA	2.08	1.3e-07	8.5e-06	1626901_at	•	32401	•
CG2930	CG2930	CG2930 gene product from transcript CG2930-RD	2.08	2.7e-06	4.2e-05	1627277_s_at	•	31341	•
CG7342	CG7342	CG7342 gene product from transcript CG7342-RB	2.08	0.0003	0.0011	1629428_at	•	42335	•
CG33526	PNUTS	CG33526 gene product from transcript CG33526-RD	2.08	0.0002	0.00077	1633750_s_at	•	33270	•
CG9441	Pu	Punch	2.08	1.3e-06	2.7e-05	1639469_a_at	•	37415	•	•
CG10581	CG10581	CG10581 gene product from transcript CG10581-RA	2.08	2.9e-07	1.3e-05	1640845_at	•	40326	•	•
CG3556	CG3556	CG3556 gene product from transcript CG3556-RB	2.07	0.004	0.011	1624850_at	•	31380	•
CG13480	Lk	Leucokinin	2.07	0.0003	0.0011	1625059_at	•	47746	•
CG9717	CG9717	CG9717 gene product from transcript CG9717-RA	2.07	9.3e-05	0.00043	1626124_at	•	43636	•
CG3301	CG3301	CG3301 gene product from transcript CG3301-RB	2.07	1.3e-06	2.8e-05	1627117_a_at	•	42528	•
CG15270	CG15270	CG15270 gene product from transcript CG15270-RC	2.07	0.0029	0.0079	1627297_at	•	34886	•
CG8909	CG8909	CG8909 gene product from transcript CG8909-RC	2.07	0.00087	0.0027	1628419_a_at	•	32552	•
CG14375	CCHa2	CCHamide-2	2.07	0.00014	0.00061	1634960_at	•	41648	•
CG1857	nec	necrotic	2.07	2.1e-06	3.6e-05	1636653_at	•	45908	•
CG30460	CG30460	CG30460 gene product from transcript CG30460-RE	2.07	1.3e-05	0.00011	1640703_at	•	36924	•
CG11668	CG11668	CG11668 gene product from transcript CG11668-RA	2.06	1.5e-05	0.00012	1623522_at	•	41606	•
CG5895	CG5895	CG5895 gene product from transcript CG5895-RA	2.06	1.1e-05	0.0001	1623747_at	•	39752	•
CG34360	Glut4EF	Glucose transporter 4 enhancer factor	2.06	0.0021	0.0058	1624531_s_at	•	41217	•
CG10126	CG10126	CG10126 gene product from transcript CG10126-RB	2.06	2.2e-05	0.00015	1627073_a_at	•	41579	•
CG3174	Fmo-2	Flavin-containing monooxygenase 2	2.06	7e-06	7.5e-05	1627302_at	•	35561	•	•
CG2016	CG2016	CG2016 gene product from transcript CG2016-RB	2.06	0.00042	0.0014	1627499_at	•	40612	•
CG5177	CG5177	CG5177 gene product from transcript CG5177-RB	2.06	0.00015	0.00064	1629091_at	•	34017	•	•
	1630244_s_at	--- /// ---	2.06	6.9e-06	7.4e-05	1630244_s_at
CG13676	CG13676	CG13676 gene product from transcript CG13676-RB	2.06	1.2e-07	8.3e-06	1632155_at	•	38906	•
CG11318	CG11318	CG11318 gene product from transcript CG11318-RA	2.06	0.00038	0.0013	1632566_at	•	43678	•
CG5657	Scgbeta	Sarcoglycan beta	2.06	5.3e-06	6.3e-05	1634402_at	•	41525	•
CG3822	CG3822	CG3822 gene product from transcript CG3822-RA	2.06	2.5e-05	0.00017	1634462_at	•	42473	•
CG17549	CG17549	CG17549 gene product from transcript CG17549-RB	2.06	3.2e-06	4.7e-05	1634507_s_at	•	35212	•
CG7077	rdhB	retinol dehydrogenase B	2.06	0.00033	0.0012	1635006_at	•	42614	•
CG1121	alpha-Est8	alpha-Esterase-8	2.06	1e-05	9.5e-05	1635893_at	•	40899	•
CG6972	CG6972	CG6972 gene product from transcript CG6972-RA	2.06	0.00017	0.00069	1640332_at	•	42684	•
CG1681	GstT4	Glutathione S transferase T4	2.06	3.1e-06	4.6e-05	1640979_at	•	32299	•	•
	1623428_at	Drosophila melanogaster RH55703 full insert cDNA.	2.05	8.8e-07	2.3e-05	1623428_at
CG13061	Nplp3	Neuropeptide-like precursor 3	2.05	0.00015	0.00063	1629317_at	•	59235	•
CG1136	CG1136	CG1136 gene product from transcript CG1136-RA	2.05	4.5e-05	0.00025	1629446_at	•	38479	•
CG11354	Lim1	CG11354 gene product from transcript CG11354-RB	2.05	0.00034	0.0012	1629733_at	•	31813	•
CG13650	CG13650	CG13650 gene product from transcript CG13650-RB	2.05	0.00096	0.0029	1630217_at	•	43014	•
CG11594	CG11594	CG11594 gene product from transcript CG11594-RC	2.05	4.4e-05	0.00025	1632688_s_at	•	38473	•
CG6981	Ssk	Snakeskin	2.05	4.6e-07	1.6e-05	1633446_s_at	•	40207	•
CG3672	Cpr67B	Cuticular protein 67B	2.05	0.00019	0.00075	1635998_at	•	39081	•
CG5390	CG5390	CG5390 gene product from transcript CG5390-RA	2.05	1e-06	2.5e-05	1636900_at	•	34383	•
	1623349_x_at	cdna:novel chromosome:BDGP5:Uextra:8668660:8669013:1 transcript:SNAP00000002249	2.04	6.6e-05	0.00033	1623349_x_at
CG42404	CG42404	CG42404 gene product from transcript CG42404-RE	2.04	0.0016	0.0048	1624235_at	•	41842	•
CG5254	CG5254	CG5254 gene product from transcript CG5254-RA	2.04	1.1e-05	9.8e-05	1624971_at	•	31020	•
CG31221	CG31221	CG31221 gene product from transcript CG31221-RA	2.04	0.0018	0.0051	1625462_s_at	•	42325	•
CG2194	su(r)	suppressor of rudimentary	2.04	2e-06	3.6e-05	1625686_s_at	•	31858	•	•
CG4559	Idgf3	Imaginal disc growth factor 3	2.04	5.1e-06	6.1e-05	1626301_at	•	34981	•
CG8183	Khc-73	Kinesin-73	2.04	0.0033	0.0089	1627136_at	•	36718	•
CG10546	Cralbp	Cellular retinaldehyde binding protein	2.04	4.6e-06	5.8e-05	1627833_at	•	38651	•
CG10698	GRHRII	CG10698 gene product from transcript CG10698-RA	2.04	5.5e-06	6.4e-05	1629066_at	•	39409	•
CG14853	CG14853	CG14853 gene product from transcript CG14853-RB	2.04	0.00021	0.00081	1629417_s_at	•	41771	•
CG12119	CG12119	CG12119 gene product from transcript CG12119-RA	2.04	0.001	0.0032	1630034_at	•	31859	•
CG17058	Peritrophin-A	Peritrophin A	2.04	7.8e-09	2.3e-06	1630085_s_at	•	33023	•
CG8271	Sln	Silnoon	2.04	1.8e-05	0.00014	1631649_at	•	36263	•
CG8774	CG8774	CG8774 gene product from transcript CG8774-RB	2.04	0.00089	0.0028	1631746_a_at	•	41635	•
CG15096	CG15096	CG15096 gene product from transcript CG15096-RA	2.04	6.3e-06	7e-05	1634762_a_at	•	37170	•
CG8234	Tret1-2	Trehalose transporter 1-2	2.04	6.8e-06	7.4e-05	1640537_a_at	•	36249	•
CG14616	l(1)G0196	lethal (1) G0196	2.03	0.00034	0.0012	1624265_at	•	33137	•
CG42319	CG42319	CG42319 gene product from transcript CG42319-RE	2.03	0.00018	0.0007	1624969_s_at	•	36473	•
CG4869	betaTub97EF	beta-Tubulin at 97EF	2.03	5.9e-07	1.8e-05	1625885_at	•	43359	•
CG9023	Drip	CG9023 gene product from transcript CG9023-RF	2.03	1.9e-05	0.00014	1626109_a_at	•	36236	•
CG7409	CG7409	CG7409 gene product from transcript CG7409-RA	2.03	2.2e-05	0.00015	1627577_at	•	38870	•
CG13309	CG13309	CG13309 gene product from transcript CG13309-RA	2.03	3e-06	4.5e-05	1629955_at	•	39012	•
CG6409	CG6409	CG6409 gene product from transcript CG6409-RA	2.03	5.3e-06	6.3e-05	1634278_at	•	39220	•
CG13117	CG13117	CG13117 gene product from transcript CG13117-RB	2.03	1.8e-05	0.00013	1634978_at	•	34289	•
CG13928	CG13928	CG13928 gene product from transcript CG13928-RA	2.03	0.00022	0.00085	1637150_at	•	38195	•
CG3829	CG3829	CG3829 gene product from transcript CG3829-RA	2.03	1.1e-05	9.6e-05	1640501_at	•	38000	•
CG6067	CG6067	CG6067 gene product from transcript CG6067-RA	2.02	3.5e-05	0.00021	1623298_at	•	31529	•
CG8369	CG8369	CG8369 gene product from transcript CG8369-RC	2.02	7.1e-07	2e-05	1623342_at	•	50005	•
CG10275	kon	kon-tiki	2.02	2.8e-05	0.00018	1625687_at	•	35104	•
CG33135	KCNQ	KCNQ potassium channel	2.02	2.4e-05	0.00016	1626468_a_at	•	36071	•
CG16996	Phae1	Phaedra 1	2.02	2e-06	3.6e-05	1626524_at	•	34637	•
CG30269	CG30269	CG30269 gene product from transcript CG30269-RA	2.02	2.3e-06	3.9e-05	1627958_at	•	37600	•
CG8738	CG8738	CG8738 gene product from transcript CG8738-RA	2.02	1.1e-06	2.5e-05	1628468_at	•	35855	•
CG44193	Cdep	CG44193 gene product from transcript CG44193-RE	2.02	3.3e-06	4.7e-05	1628580_a_at	•	40608	•
CG5893	D	Dichaete	2.02	1.6e-05	0.00013	1628604_at	•	39570	•
CG15247	CG15247	CG15247 gene product from transcript CG15247-RA	2.02	0.00017	0.00069	1630468_at	•	31919	•
	1632644_s_at	cdna:known chromosome:BDGP5:3R:13769829:13841501:1 gene:FBgn0000363 transcript:FBtr0083537	2.02	1.9e-05	0.00014	1632644_s_at
CG5939	Prm	Paramyosin	2.02	0.00012	0.00051	1632854_s_at	•	39002	•
CG1213	CG1213	CG1213 gene product from transcript CG1213-RB	2.02	1.8e-05	0.00013	1633086_s_at	•	40728	•
CG11919	Pex6	Peroxin 6	2.02	2.7e-05	0.00017	1634699_a_at	•	3772165	•
CG16705	SPE	Spatzle-Processing Enzyme	2.02	1e-05	9.4e-05	1634848_at	•	42791	•
CG17121	CG17121	CG17121 gene product from transcript CG17121-RA	2.02	8.4e-06	8.4e-05	1635175_at	•	42721	•
	1635398_at	--- /// Calexcitin	2.02	9.7e-06	9.2e-05	1635398_at
CG14334	beat-IIa	beaten path IIa	2.02	0.00029	0.0011	1636035_at	•	42086	•
CG7820	CAH1	Carbonic anhydrase 1	2.02	1.9e-05	0.00014	1636374_at	•	34786	•	•
CG42347	sqa	spaghetti-squash activator	2.02	0.00036	0.0013	1636414_at	•	36002	•
CG11407	CG11407	CG11407 gene product from transcript CG11407-RA	2.02	4.2e-05	0.00024	1636674_at	•	42354	•
CG12832	Tsp42Eq	Tetraspanin 42Eq	2.02	1.4e-05	0.00011	1637680_at	•	35628	•
CG2269	CG2269	CG2269 gene product from transcript CG2269-RD	2.02	0.00049	0.0016	1638260_s_at	•	36056	•
CG8709	Lpin	Lipin	2.02	7.8e-05	0.00038	1639611_at	•	35790	•
CG6432	CG6432	CG6432 gene product from transcript CG6432-RA	2.01	2e-05	0.00014	1623363_at	•	42901	•	•
CG5518	sda	slamdance	2.01	1.5e-05	0.00012	1623503_at	•	44359	•
CG33720	Pif1B	PFTAIRE-interacting factor 1B	2.01	6.8e-05	0.00034	1625843_s_at	•	3771985	•
CG6776	GstO3	Glutathione S transferase O3	2.01	3e-06	4.5e-05	1626536_at	•	38972	•
CG31267	CG31267	CG31267 gene product from transcript CG31267-RA	2.01	0.00013	0.00054	1628643_at	•	318651	•
CG42275	alpha-Man-I	alpha Mannosidase I	2.01	3.1e-05	0.00019	1629120_at	•	31957	•	•
CG9743	CG9743	CG9743 gene product from transcript CG9743-RA	2.01	6.4e-05	0.00033	1629395_at	•	43593	•	•
CG16743	CG16743	CG16743 gene product from transcript CG16743-RB	2.01	4.8e-06	5.9e-05	1630088_at	•	34517	•
CG6733	CG6733	CG6733 gene product from transcript CG6733-RA	2.01	1.9e-06	3.5e-05	1632228_at	•	42731	•	•
CG12974	CG12974	CG12974 gene product from transcript CG12974-RB	2.01	6.4e-06	7.1e-05	1632865_s_at	•	40350	•
CG9631	CG9631	CG9631 gene product from transcript CG9631-RA	2.01	1.7e-05	0.00013	1633224_at	•	41729	•
CG34325	CG34325	CG34325 gene product from transcript CG34325-RA	2.01	1e-06	2.5e-05	1633232_at	•	32656	•
CG14830	CG14830	CG14830 gene product from transcript CG14830-RC	2.01	6.4e-05	0.00033	1633839_at	•	38800	•
CG5731	CG5731	CG5731 gene product from transcript CG5731-RA	2.01	0.00061	0.002	1635163_at	•	34355	•	•
CG31100	CG31100	CG31100 gene product from transcript CG31100-RB	2.01	0.00022	0.00083	1635416_at	•	41075	•
CG14591	CG14591	CG14591 gene product from transcript CG14591-RD	2.01	0.00033	0.0012	1640767_s_at	•	35531	•
CG31769	CG31769	CG31769 gene product from transcript CG31769-RA	2	4.5e-06	5.7e-05	1624128_at	•	318934	•
CG3132	Ect3	Ectoderm-expressed 3	2	0.00023	0.00088	1624517_at	•	41457	•	•
CG32085	CG32085	CG32085 gene product from transcript CG32085-RA	2	0.0004	0.0014	1628373_at	•	39311	•
CG32628	CG32628	CG32628 gene product from transcript CG32628-RB	2	0.0003	0.0011	1628941_at	•	318129	•
CG15406	CG15406	CG15406 gene product from transcript CG15406-RA	2	3.1e-05	0.0002	1630334_at	•	33542	•
CG10657	CG10657	CG10657 gene product from transcript CG10657-RA	2	0.00019	0.00075	1630584_at	•	39423	•
CG33111	CG33111	CG33111 gene product from transcript CG33111-RC	2	4.4e-06	5.7e-05	1630807_at	•	50068	•
CG4472	Idgf1	Imaginal disc growth factor 1	2	6.1e-05	0.00032	1633237_at	•	34978	•
CG4402	lox2	lysyl oxidase-like 2	2	1.1e-07	7.9e-06	1635226_at	•	37485	•
CG6781	se	sepia	2	0.00014	0.00058	1637801_at	•	38973	•	• •
CG10808	synaptogyrin	CG10808 gene product from transcript CG10808-RA	2	0.00034	0.0012	1639431_at	•	36533	•
CG9498	CG9498	CG9498 gene product from transcript CG9498-RA	1.99	6.9e-06	7.4e-05	1623706_at	•	33885	•
CG8620	CG8620	CG8620 gene product from transcript CG8620-RA	1.99	0.00035	0.0012	1623714_at	•	50310	•
CG42768	Msp-300	Muscle-specific protein 300	1.99	0.00016	0.00065	1625210_a_at	•	3771968	•
CG4678	CG4678	CG4678 gene product from transcript CG4678-RE	1.99	0.00014	0.00059	1626780_s_at	•	32652	•
CG12730	CG12730	CG12730 gene product from transcript CG12730-RA	1.99	6.4e-06	7.1e-05	1631315_at	•	31466	•
CG4437	PGRP-LF	Peptidoglycan recognition protein LF	1.99	2.6e-06	4.1e-05	1633145_at	•	39064	•
CG13024	CG13024	CG13024 gene product from transcript CG13024-RC	1.99	1.2e-06	2.6e-05	1633264_at	•	39880	•
CG18111	Obp99a	Odorant-binding protein 99a	1.99	0.0059	0.015	1633305_at	•	43488	•
CG8519	CG8519	CG8519 gene product from transcript CG8519-RA	1.99	0.0019	0.0055	1634879_at	•	38745	•
CG7560	CG7560	CG7560 gene product from transcript CG7560-RA	1.99	1.2e-05	0.0001	1635185_at	•	39276	•	•
CG12789	santa-maria	scavenger receptor acting in neural tissue and majority of rhodopsin is absent	1.99	4e-05	0.00023	1635522_a_at	•	34024	•
CG3466	Cyp4d2	Cytochrome P450-4d2	1.99	1.8e-05	0.00014	1636793_at	•	31192	•	•
CG14880	CG14880	CG14880 gene product from transcript CG14880-RA	1.99	0.00013	0.00057	1638023_s_at	•	41986	•
CG2977	Inx7	Innexin 7	1.99	1.5e-05	0.00012	1638225_a_at	•	33027	•
CG18507	CG18507	CG18507 gene product from transcript CG18507-RC	1.99	1.1e-05	9.9e-05	1638724_at	•	34775	•
CG17224	CG17224	CG17224 gene product from transcript CG17224-RC	1.99	6.6e-05	0.00033	1640103_s_at	•	33510	•	•
CG31710	CG31710	CG31710 gene product from transcript CG31710-RD	1.98	6.2e-06	6.9e-05	1624929_at	•	318907	•
CG12142	Tsp42Eg	Tetraspanin 42Eg	1.98	3e-05	0.00019	1627373_at	•	35616	•
CG31973	Cda5	Chitin deacetylase-like 5	1.98	0.00045	0.0015	1627835_a_at	•	33158	•
CG6891	CG6891	CG6891 gene product from transcript CG6891-RA	1.98	1.9e-05	0.00014	1628314_a_at	•	32865	•
	1628393_at	cdna:known chromosome:BDGP5:2L:4007690:4008999:1 gene:FBgn0031581 transcript:FBtr0077507	1.98	1.2e-05	0.0001	1628393_at
CG31547	CG31547	CG31547 gene product from transcript CG31547-RB	1.98	0.0031	0.0084	1629256_a_at	•	40663	•
CG16986	CG16986	CG16986 gene product from transcript CG16986-RA	1.98	1.3e-05	0.00011	1629685_at	•	38325	•
CG43394	CG43394	CG43394 gene product from transcript CG43394-RC	1.98	0.00013	0.00056	1630100_at	•	318843	•
CG42322	CG42322	CG42322 gene product from transcript CG42322-RJ	1.98	1.7e-05	0.00013	1630733_s_at	•	42455	•
	1634794_at	--- /// Phosphoenolpyruvate carboxykinase	1.98	0.00015	0.00062	1634794_at
CG12837	Tsp42Er	Tetraspanin 42Er	1.98	3.4e-06	4.8e-05	1634977_at	•	35629	•
CG17228	pros	prospero	1.98	0.00023	0.00088	1635500_a_at	•	41363	•
CG32677	X11Lbeta	CG32677 gene product from transcript CG32677-RB	1.98	0.0042	0.011	1637820_at	•	31997	•
CG9621	Adgf-D	Adenosine deaminase-related growth factor D	1.98	8.5e-05	0.0004	1639079_at	•	41679	•	•
CG30187	CG30187	CG30187 gene product from transcript CG30187-RC	1.98	8.5e-07	2.2e-05	1639516_at	•	246509	•
CG8852	CG8852	CG8852 gene product from transcript CG8852-RA	1.97	2e-06	3.5e-05	1624893_at	•	33577	•
CG42238	CG42238	CG42238 gene product from transcript CG42238-RC	1.97	0.00016	0.00067	1626120_at	•	7354398	•
CG9792	yellow-e	CG9792 gene product from transcript CG9792-RA	1.97	6.7e-05	0.00034	1627855_at	•	41653	•
CG8245	CG8245	CG8245 gene product from transcript CG8245-RA	1.97	0.00088	0.0027	1633201_at	•	35503	•
CG32130	stv	starvin	1.97	0.00019	0.00076	1634364_s_at	•	39518	•
CG32225	CG32225	CG32225 gene product from transcript CG32225-RA	1.97	0.00019	0.00074	1635041_at	•	317926	•
CG14963	CG14963	CG14963 gene product from transcript CG14963-RA	1.97	9.1e-05	0.00043	1638974_at	•	38383	•
CG7443	CG7443	CG7443 gene product from transcript CG7443-RA	1.97	0.00029	0.001	1639723_at	•	40992	•
CG32695	CG32695	CG32695 gene product from transcript CG32695-RA	1.97	1.2e-05	0.00011	1641434_at	•	31918	•
CG5381	CG5381	CG5381 gene product from transcript CG5381-RC	1.96	4.5e-05	0.00025	1622990_at	•	34389	•
CG3759	Mco1	Multicopper oxidase-1	1.96	2.1e-05	0.00015	1625245_at	•	34258	•
CG15855	Eip63F-1	Ecdysone-induced protein 63F 1	1.96	5.2e-05	0.00028	1626874_at	•	47878	•
	1627643_at	--- /// Microsomal glutathione S-transferase-like	1.96	1.9e-05	0.00014	1627643_at
CG6329	CG6329	CG6329 gene product from transcript CG6329-RA	1.96	0.00019	0.00075	1629804_s_at	•	36529	•
CG1806	CG1806	CG1806 gene product from transcript CG1806-RA	1.96	1.3e-05	0.00011	1631261_at	•	32163	•
CG4414	Ugt58Fa	CG4414 gene product from transcript CG4414-RA	1.96	4.9e-05	0.00027	1632070_at	•	37590	•	•
CG8585	Ih	I[[h]] channel	1.96	0.00021	0.00081	1633582_at	•	36589	•
CG31665	wry	weary	1.96	0.0021	0.006	1633775_at	•	33361	•
CG11099	CG11099	CG11099 gene product from transcript CG11099-RA	1.96	0.0019	0.0053	1634667_at	•	37282	•
CG3665	Fas2	Fasciclin 2	1.96	1.8e-05	0.00013	1640163_at	•	31364	•
CG14854	CG14854	CG14854 gene product from transcript CG14854-RB	1.95	3.7e-06	5.1e-05	1623709_at	•	41761	•
CG5712	ACXD	CG5712 gene product from transcript CG5712-RB	1.95	5.1e-06	6.1e-05	1624636_at	•	38284	•	•
CG8690	Mal-A8	Maltase A8	1.95	1.3e-05	0.00011	1624914_at	•	35830	•	•
CG31743	CG31743	CG31743 gene product from transcript CG31743-RA	1.95	1.5e-05	0.00012	1626965_at	•	326156	•
CG8676	Hr39	Hormone receptor-like in 39	1.95	7.4e-06	7.7e-05	1630002_s_at	•	35398	•
CG4779	hgo	homogentisate 1,2-dioxygenase	1.95	0.0002	0.00077	1633492_at	•	34552	•	•
CG33548	msta	CG33548 gene product from transcript CG33548-RB	1.95	0.00013	0.00056	1637662_at	•	31200	•
CG8222	Pvr	PDGF- and VEGF-receptor related	1.95	7e-06	7.5e-05	1638143_a_at	•	34127	•	•
CG30296	RIC-3	CG30296 gene product from transcript CG30296-RE	1.95	0.00015	0.00062	1639028_a_at	•	37384	•
CG4945	CG4945	CG4945 gene product from transcript CG4945-RA	1.95	0.0015	0.0043	1639437_s_at	•	36850	•
CG3376	CG3376	CG3376 gene product from transcript CG3376-RB	1.95	6e-06	6.8e-05	1639637_a_at	•	37884	•	•
CG8085	RN-tre	tre oncogene-related protein	1.94	0.00017	0.0007	1622996_at	•	36554	•
CG9812	CG9812	CG9812 gene product from transcript CG9812-RB	1.94	6.5e-05	0.00033	1625780_a_at	•	37709	•
CG32726	CG32726	CG32726 gene product from transcript CG32726-RA	1.94	3.5e-06	4.9e-05	1627529_at	•	318175	•
CG9990	CG9990	CG9990 gene product from transcript CG9990-RA	1.94	1.2e-05	0.0001	1630784_a_at	•	43391	•
CG33469	CG33469	CG33469 gene product from transcript CG33469-RA	1.94	4.2e-05	0.00024	1631521_at	•	2768832	•
CG1987	Rbp1-like	CG1987 gene product from transcript CG1987-RA	1.94	0.015	0.035	1633451_at	•	32293	•
CG30195	CG30195	CG30195 gene product from transcript CG30195-RA	1.94	2.4e-05	0.00016	1635651_at	•	37592	•
CG1168	7B2	CG1168 gene product from transcript CG1168-RB	1.94	0.00016	0.00065	1636249_at	•	40644	•
CG3250	Os-C	CG3250 gene product from transcript CG3250-RB	1.94	0.00056	0.0018	1636865_at	•	40942	•
CG4726	MFS3	Major Facilitator Superfamily Transporter 3	1.94	0.011	0.028	1637772_at	•	33292	•
CG33510	CG33510	CG33510 gene product from transcript CG33510-RB	1.94	6.8e-06	7.4e-05	1637958_at	•	3346224	•
CG8696	Mal-A1	Maltase A1	1.94	1.7e-07	9.8e-06	1639401_at	•	35824	•	•
CG3747	Eaat1	Excitatory amino acid transporter 1	1.94	1e-05	9.5e-05	1641104_s_at	•	34251	•
CG14823	CG14823	CG14823 gene product from transcript CG14823-RD	1.93	1.7e-05	0.00013	1624950_a_at	•	38772	•
CG33950	trol	terribly reduced optic lobes	1.93	0.00032	0.0011	1625116_at	•	45320	•
CG3609	CG3609	CG3609 gene product from transcript CG3609-RA	1.93	5.6e-07	1.8e-05	1628271_at	•	33421	•	• •
CG7567	CG7567	CG7567 gene product from transcript CG7567-RA	1.93	2.7e-06	4.2e-05	1631369_at	•	43479	•
	1631722_at	Drosophila melanogaster GM02743 full insert cDNA.	1.93	0.0025	0.007	1631722_at
CG9116	LysP	Lysozyme P	1.93	0.00012	0.00051	1636767_at	•	38129	•
CG15818	CG15818	CG15818 gene product from transcript CG15818-RA	1.93	0.0036	0.0096	1637095_at	•	34019	•
CG15522	CG15522	CG15522 gene product from transcript CG15522-RB	1.93	0.00013	0.00056	1638588_at	•	43546	•
CG11142	obst-E	obstructor-E	1.93	1.2e-05	0.0001	1638612_at	•	33806	•
CG4905	Syn2	Syntrophin-like 2	1.93	0.00085	0.0027	1639743_s_at	•	36848	•
CG4894	Ca-alpha1D	Ca[2+]-channel protein alpha[[1]] subunit D	1.93	0.00073	0.0023	1640092_a_at	•	34950	•
CG11066	scaf	scarface	1.93	2.3e-05	0.00016	1640912_s_at	•	35505	•
CG18410	Ude	Uracil-DNA degrading factor	1.92	1.6e-05	0.00013	1623080_at	•	42953	•
CG31038	CG31038	CG31038 gene product from transcript CG31038-RA	1.92	1.2e-05	0.00011	1625178_at	•	43535	•
CG7437	mub	mushroom-body expressed	1.92	0.00036	0.0013	1625921_at	•	40436	•
CG42540	CG42540	CG42540 gene product from transcript CG42540-RB	1.92	4.3e-05	0.00025	1628265_a_at	•	38562	•
CG18108	IM1	Immune induced molecule 1	1.92	0.00018	0.00072	1633053_at	•	37100	•
CG15152	CG15152	CG15152 gene product from transcript CG15152-RA	1.92	3.7e-06	5.2e-05	1633949_at	•	35082	•
CG42235	CG42235	CG42235 gene product from transcript CG42235-RE	1.92	0.00031	0.0011	1638858_at	•	43136	•
CG5397	CG5397	CG5397 gene product from transcript CG5397-RB	1.92	4e-06	5.3e-05	1638892_at	•	33313	•
CG33556	form3	formin 3	1.91	0.0015	0.0044	1622970_at	•	3346238	•
CG31663	CG31663	CG31663 gene product from transcript CG31663-RC	1.91	0.00055	0.0018	1623276_at	•	33363	•
CG3703	CG3703	CG3703 gene product from transcript CG3703-RA	1.91	3.8e-05	0.00023	1624554_at	•	31045	•
CG16778	CG16778	CG16778 gene product from transcript CG16778-RB	1.91	0.00032	0.0011	1627096_s_at	•	38007	•
	1628406_s_at	Drosophila melanogaster RH61266 full insert cDNA.	1.91	1e-06	2.5e-05	1628406_s_at
CG9380	CG9380	CG9380 gene product from transcript CG9380-RG	1.91	2.3e-06	3.9e-05	1629434_at	•	38011	•
CG6044	CG6044	CG6044 gene product from transcript CG6044-RA	1.91	0.00038	0.0013	1629897_a_at	•	37558	•
	1630109_at	anon-SAGE:Wang-073 /// heat-shock protein 70	1.91	7.5e-07	2.1e-05	1630109_at
CG10002	fkh	fork head	1.91	1.4e-05	0.00012	1630305_at	•	43383	•
CG34176	CG34176	CG34176 gene product from transcript CG34176-RA	1.91	4e-06	5.4e-05	1632575_at	•	5740391	•
CG7921	Mgat2	CG7921 gene product from transcript CG7921-RB	1.91	0.00015	0.00061	1633061_at	•	43563	•	•
CG31150	cv-d	crossveinless d	1.91	4.1e-06	5.4e-05	1633674_at	•	41921	•
CG10311	CG10311	CG10311 gene product from transcript CG10311-RA	1.91	5.1e-05	0.00027	1640170_at	•	41984	•
CG43119	Ect4	Ectoderm-expressed 4	1.9	0.00012	0.00051	1623244_at	•	38895	•
CG1637	CG1637	CG1637 gene product from transcript CG1637-RC	1.9	2.7e-07	1.2e-05	1624797_at	•	32019	•
CG32425	CG32425	CG32425 gene product from transcript CG32425-RE	1.9	2.3e-06	3.9e-05	1625503_at	•	40273	•
CG14105	CG14105	CG14105 gene product from transcript CG14105-RA	1.9	0.00012	0.00051	1625624_at	•	39507	•
CG14958	CG14958	CG14958 gene product from transcript CG14958-RA	1.9	8e-05	0.00039	1626298_at	•	38387	•
CG14526	CG14526	CG14526 gene product from transcript CG14526-RC	1.9	1.3e-05	0.00011	1628258_at	•	43413	•
CG8167	Ilp2	Insulin-like peptide 2	1.9	1.6e-06	3.1e-05	1629220_at	•	39150	•
CG10469	CG10469	CG10469 gene product from transcript CG10469-RA	1.9	2.6e-06	4.1e-05	1630363_at	•	38696	•
CG42249	CG42249	CG42249 gene product from transcript CG42249-RC	1.9	4.1e-05	0.00024	1630679_at	•	32043	•	•
CG10173	Best2	Bestrophin 2	1.9	7.4e-07	2.1e-05	1634031_at	•	38727	•
CG7272	CG7272	CG7272 gene product from transcript CG7272-RA	1.9	8.8e-06	8.6e-05	1634684_at	•	39670	•
CG43140	pyd	polychaetoid	1.9	0.00013	0.00055	1637322_at	•	41062	•
CG11094	dsx	doublesex	1.9	1.6e-05	0.00012	1640799_at	•	40940	•
CG6762	CG6762	CG6762 gene product from transcript CG6762-RD	1.9	4.8e-07	1.6e-05	1641455_at	•	32768	•
CG17336	Lcch3	Ligand-gated chloride channel homolog 3	1.89	0.00046	0.0015	1623048_a_at	•	32554	•
CG14015	CG14015	CG14015 gene product from transcript CG14015-RA	1.89	0.00027	0.00099	1624834_at	•	33780	•
CG18748	CG18748	CG18748 gene product from transcript CG18748-RB	1.89	0.0033	0.0088	1626066_at	•	59144	•
CG13633	Ast	Allatostatin	1.89	3.7e-05	0.00022	1632752_at	•	42947	•
CG1552	CG1552	CG1552 gene product from transcript CG1552-RB	1.89	0.0012	0.0037	1633589_a_at	•	32035	•
CG31145	CG31145	CG31145 gene product from transcript CG31145-RC	1.89	1.9e-05	0.00014	1637830_s_at	•	42784	•
CG12030	Gale	UDP-galactose 4'-epimerase	1.89	2.6e-06	4.2e-05	1638409_at	•	38076	•	•
CG31248	CG31248	CG31248 gene product from transcript CG31248-RA	1.89	9e-06	8.8e-05	1640854_at	•	40853	•
CG16997	Phae2	Phaedra 2	1.89	4.2e-06	5.6e-05	1641234_at	•	34638	•
CG13937	CG13937	CG13937 gene product from transcript CG13937-RI	1.88	0.00044	0.0015	1625810_s_at	•	38249	•
CG2239	jdp	CG2239 gene product from transcript CG2239-RB	1.88	0.00014	0.00058	1626174_a_at	•	43630	•
CG30016	CG30016	CG30016 gene product from transcript CG30016-RA	1.88	4.3e-05	0.00025	1626600_at	•	246393	•	•
CG13521	robo	roundabout	1.88	1.2e-05	0.0001	1626774_s_at	•	37603	•
CG42573	2mit	CG42573 gene product from transcript CG42573-RA	1.88	0.0023	0.0065	1627258_at	•	41616	•
CG9280	Glt	Glutactin	1.88	6.1e-05	0.00031	1630515_s_at	•	34193	•
CG3359	mfas	midline fasciclin	1.88	2.7e-05	0.00017	1632298_s_at	•	41455	•
CG30285	CG30285	CG30285 gene product from transcript CG30285-RA	1.88	6.2e-05	0.00032	1635223_at	•	246528	•
CG17988	Ance-3	CG17988 gene product from transcript CG17988-RB	1.88	0.00025	0.00092	1637714_a_at	•	34808	•
CG6863	tok	tolkin	1.88	4.6e-05	0.00026	1641053_s_at	•	42944	•
CG12191	dpr20	CG12191 gene product from transcript CG12191-RA	1.87	5.1e-05	0.00028	1623063_at	•	38101	•
CG3277	CG3277	CG3277 gene product from transcript CG3277-RC	1.87	6.6e-06	7.2e-05	1623393_a_at	•	33543	•
CG15385	CG15385	CG15385 gene product from transcript CG15385-RA	1.87	1.7e-06	3.3e-05	1628942_at	•	33396	•
CG4312	MtnB	Metallothionein B	1.87	0.0058	0.015	1630291_at	•	42424	•
CG1176	Obp84a	Odorant-binding protein 84a	1.87	0.0011	0.0032	1630963_at	•	40874	•
CG6959	CG6959	CG6959 gene product from transcript CG6959-RA	1.87	1.3e-05	0.00011	1633407_at	•	41434	•
CG1128	alpha-Est9	alpha-Esterase-9	1.87	0.00059	0.0019	1639001_a_at	•	40897	•
CG1411	CRMP	Collapsin Response Mediator Protein	1.87	4.5e-05	0.00025	1639109_a_at	•	40675	•	•
CG12919	egr	eiger	1.87	1.6e-05	0.00012	1639671_at	•	36054	•
CG4432	PGRP-LC	Peptidoglycan recognition protein LC	1.87	0.00016	0.00066	1641723_a_at	•	39063	•
CG4979	sxe2	sex-specific enzyme 2	1.86	2.3e-05	0.00016	1623935_at	•	41954	•
CG8888	CG8888	CG8888 gene product from transcript CG8888-RA	1.86	0.00017	0.00067	1627430_at	•	36293	•
CG9372	CG9372	CG9372 gene product from transcript CG9372-RA	1.86	3.6e-05	0.00021	1629468_at	•	40137	•
CG6953	fat-spondin	CG6953 gene product from transcript CG6953-RB	1.86	7.7e-06	8e-05	1629572_a_at	•	36919	•
CG31810	CG31810	CG31810 gene product from transcript CG31810-RA	1.86	6.6e-06	7.2e-05	1630359_at	•	318955	•
CG14643	TwdlG	TweedleG	1.86	0.0012	0.0037	1630596_at	•	40535	•
CG5411	Pde8	Phosphodiesterase 8	1.86	7.3e-06	7.6e-05	1631371_s_at	•	37741	•	•
CG5799	dve	defective proventriculus	1.86	0.00026	0.00097	1631542_a_at	•	37546	•
CG4394	Traf-like	TNF-receptor-associated factor-like	1.86	4.8e-05	0.00026	1633359_a_at	•	32611	•
CG31317	stumps	CG31317 gene product from transcript CG31317-RC	1.86	0.00022	0.00084	1634063_a_at	•	41770	•
CG7990	CG7990	CG7990 gene product from transcript CG7990-RA	1.86	0.00036	0.0013	1635963_a_at	•	32909	•
CG31664	CG31664	CG31664 gene product from transcript CG31664-RC	1.86	0.00024	0.00089	1638139_at	•	33359	•
CG8157	CG8157	CG8157 gene product from transcript CG8157-RA	1.86	2e-08	3.6e-06	1638301_at	•	36700	•
CG3857	CG3857	CG3857 gene product from transcript CG3857-RA	1.86	2.1e-05	0.00015	1638469_s_at	•	2768908	•
CG9568	CG9568	CG9568 gene product from transcript CG9568-RA	1.86	1.9e-07	1e-05	1639297_at	•	34227	•
CG7058	CG7058	CG7058 gene product from transcript CG7058-RC	1.86	0.0025	0.0069	1639909_at	•	32873	•
CG14021	fusl	fuseless	1.86	1.2e-05	0.0001	1640365_s_at	•	33765	•
CG3153	Npc2b	Niemann-Pick type C-2b	1.86	1.3e-05	0.00011	1641065_s_at	•	41710	•
CG17523	GstE2	Glutathione S transferase E2	1.86	0.001	0.0032	1641429_at	•	37107	•	•
CG4752	CG4752	CG4752 gene product from transcript CG4752-RA	1.85	3.6e-07	1.4e-05	1624290_at	•	37569	•	•
	1624441_at	cdna:known chromosome:BDGP5:3R:17801348:17837910:1 gene:FBgn0013948 transcript:FBtr0084169	1.85	3.9e-05	0.00023	1624441_at
CG30052	Obp49a	Odorant-binding protein 49a	1.85	0.00011	0.00049	1624932_at	•	36399	•
CG44007	Pde1c	CG44007 gene product from transcript CG44007-RG	1.85	0.0005	0.0017	1625724_at	•	34594	•
CG8681	clumsy	CG8681 gene product from transcript CG8681-RB	1.85	0.00063	0.002	1627435_at	•	35394	•
	1628652_at	cdna:known chromosome:BDGP5:X:10832482:10858079:1 gene:FBgn0030252 transcript:FBtr0273266	1.85	7.6e-05	0.00037	1628652_at
CG33147	Hs3st-A	Heparan sulfate 3-O sulfotransferase-A	1.85	0.0012	0.0036	1629228_at	•	37161	•	•
CG16727	CG16727	CG16727 gene product from transcript CG16727-RA	1.85	2.6e-05	0.00017	1629718_at	•	42338	•
CG5282	CG5282	CG5282 gene product from transcript CG5282-RA	1.85	0.00064	0.0021	1631532_at	•	40256	•
CG4421	GstD8	Glutathione S transferase D8	1.85	0.0031	0.0084	1634554_at	•	48341	•	•
CG9451	CG9451	CG9451 gene product from transcript CG9451-RB	1.85	0.00015	0.00062	1636526_at	•	40118	•	•
CG43102	CG43102	CG43102 gene product from transcript CG43102-RF	1.85	0.00068	0.0022	1638280_at	•	42137	•
CG3244	Clect27	C-type lectin 27kD	1.85	0.00019	0.00075	1638365_at	•	33678	•
CG8453	Cyp6g1	CG8453 gene product from transcript CG8453-RA	1.84	6.9e-05	0.00035	1625697_at	•	36316	•	•
CG7485	Oct-TyrR	Octopamine-Tyramine receptor	1.84	3.7e-05	0.00022	1627441_at	•	42452	•
CG17330	jhamt	juvenile hormone acid methyltransferase	1.84	0.0002	0.00077	1628177_at	•	34977	•	•
CG13067	CG13067	CG13067 gene product from transcript CG13067-RA	1.84	4.5e-05	0.00025	1628261_at	•	39785	•
CG18024	SoxN	SoxNeuro	1.84	0.00017	0.00069	1631408_at	•	44275	•
CG17240	Ser12	Serine protease 12	1.84	5.3e-05	0.00029	1631529_at	•	33406	•
CG10844	Rya-r44F	Ryanodine receptor 44F	1.84	0.0003	0.0011	1633452_a_at	•	49090	•
CG15186	CG15186	CG15186 gene product from transcript CG15186-RF	1.84	7.6e-05	0.00037	1633788_s_at	•	40797	•
CG32982	CG32982	CG32982 gene product from transcript CG32982-RF	1.84	5.1e-05	0.00028	1634315_a_at	•	34237	•
CG18214	trio	CG18214 gene product from transcript CG18214-RA	1.84	0.001	0.0032	1635047_s_at	•	43974	•
CG1572	CG1572	CG1572 gene product from transcript CG1572-RA	1.84	1.4e-05	0.00012	1637430_s_at	•	32098	•
CG11638	CG11638	CG11638 gene product from transcript CG11638-RA	1.84	0.00019	0.00074	1637913_at	•	31050	•
CG31674	CG31674	CG31674 gene product from transcript CG31674-RA	1.84	5.3e-06	6.3e-05	1638368_at	•	318878	•	•
CG18243	Ptp52F	CG18243 gene product from transcript CG18243-RB	1.84	1.6e-05	0.00013	1639152_at	•	36790	•
CG31522	CG31522	CG31522 gene product from transcript CG31522-RF	1.83	8.9e-06	8.8e-05	1624109_s_at	•	40567	•
CG42784	CG42784	CG42784 gene product from transcript CG42784-RF	1.83	0.0047	0.012	1628254_at	•	326165	•
CG12825	CG12825	CG12825 gene product from transcript CG12825-RA	1.83	5.3e-06	6.3e-05	1630003_at	•	35726	•
CG8026	CG8026	CG8026 gene product from transcript CG8026-RD	1.83	1.8e-05	0.00013	1632304_at	•	35941	•
CG4262	elav	embryonic lethal abnormal vision	1.83	0.0014	0.0042	1636615_at	•	31000	•
CG5427	Oatp33Ea	Organic anion transporting polypeptide 33Ea	1.83	7.7e-05	0.00038	1636811_at	•	34660	•
CG9886	CG9886	CG9886 gene product from transcript CG9886-RB	1.83	3.2e-05	0.0002	1636932_at	•	33431	•	•
CG5765	Muc55B	Mucin 55B	1.83	6.4e-05	0.00033	1640806_at	•	37057	•
CG5783	CG5783	CG5783 gene product from transcript CG5783-RA	1.82	1.2e-06	2.7e-05	1623201_at	•	35088	•
CG10278	GATAe	CG10278 gene product from transcript CG10278-RB	1.82	2.1e-05	0.00015	1626499_at	•	41945	•
CG42613	CG42613	CG42613 gene product from transcript CG42613-RE	1.82	0.00086	0.0027	1630366_at	•	42269	•
CG6164	Npc2f	Niemann-Pick type C-2f	1.82	8.8e-06	8.6e-05	1634158_at	•	42864	•
CG13492	CG13492	CG13492 gene product from transcript CG13492-RD	1.82	4e-05	0.00023	1634373_a_at	•	37487	•
CG12023	GV1	CG12023 gene product from transcript CG12023-RA	1.82	3.5e-05	0.00021	1635266_at	•	38238	•
CG14405	CheB38c	Chemosensory protein B 38c	1.82	0.0022	0.0061	1636545_at	•	35346	•
	1641237_a_at	--- /// SP555	1.82	0.0059	0.015	1641237_a_at
CG15544	CG15544	CG15544 gene product from transcript CG15544-RB	1.82	0.0011	0.0033	1641633_at	•	43655	•
CG5723	Ten-m	Tenascin major	1.81	0.00015	0.00063	1623490_at	•	40464	•
CG13795	CG13795	CG13795 gene product from transcript CG13795-RB	1.81	0.00014	0.00061	1624836_at	•	34049	•
CG1443	CG1443	CG1443 gene product from transcript CG1443-RA	1.81	7.2e-05	0.00036	1629346_at	•	43420	•	•
	1630614_s_at	Drosophila melanogaster SD07683 full length cDNA.	1.81	3.7e-05	0.00022	1630614_s_at
CG5772	Sur	Sulfonylurea receptor	1.81	1.6e-05	0.00012	1632337_at	•	34350	•
CG17739	CG17739	CG17739 gene product from transcript CG17739-RA	1.81	0.00016	0.00065	1635807_at	•	36333	•
CG10325	abd-A	abdominal A	1.81	0.0011	0.0032	1637813_at	•	42037	•
CG11395	CG11395	CG11395 gene product from transcript CG11395-RA	1.81	9.2e-06	8.9e-05	1638669_at	•	36937	•
CG6281	Timp	Tissue inhibitor of metalloproteases	1.81	4.1e-05	0.00024	1641476_a_at	•	41248	•
CG12348	Sh	Shaker	1.8	0.0086	0.021	1626802_a_at	•	32780	•
CG42540	CG42540	CG42540 gene product from transcript CG42540-RB	1.8	0.0016	0.0046	1626837_a_at	•	38562	•
CG31821	CG31821	CG31821 gene product from transcript CG31821-RA	1.8	9.2e-05	0.00043	1629542_at	•	34938	•
CG8511	Cpr49Ag	Cuticular protein 49Ag	1.8	0.00031	0.0011	1629747_at	•	36353	•
CG33955	eys	eyes shut	1.8	0.014	0.033	1633714_at	•	3771890	•
CG6449	NijA	Ninjurin A	1.8	5.4e-05	0.00029	1635591_at	•	39215	•
CG31809	CG31809	CG31809 gene product from transcript CG31809-RB	1.8	0.00092	0.0028	1641412_at	•	318954	•
CG14902	decay	death executioner caspase related to Apopain/Yama	1.79	1.3e-05	0.00011	1622960_at	•	42008	•
CG4250	CG4250	CG4250 gene product from transcript CG4250-RB	1.79	2e-05	0.00014	1623364_at	•	37599	•
CG9480	Glycogenin	CG9480 gene product from transcript CG9480-RA	1.79	0.0014	0.0041	1626221_at	•	37419	•
CG2254	CG2254	CG2254 gene product from transcript CG2254-RA	1.79	2e-06	3.5e-05	1626503_at	•	31726	•
CG1607	CG1607	CG1607 gene product from transcript CG1607-RA	1.79	3.2e-05	0.0002	1626581_s_at	•	43707	•
CG18102	shi	shibire	1.79	2.7e-05	0.00018	1628859_at	•	45928	•	•
CG6870	CG6870	CG6870 gene product from transcript CG6870-RA	1.79	0.00045	0.0015	1629324_at	•	35067	•
CG17930	CG17930	CG17930 gene product from transcript CG17930-RA	1.79	2.2e-05	0.00015	1632149_at	•	41979	•
CG30015	CG30015	CG30015 gene product from transcript CG30015-RA	1.79	2.2e-06	3.8e-05	1632974_s_at	•	36147	•
CG6465	CG6465	CG6465 gene product from transcript CG6465-RA	1.79	2.9e-05	0.00019	1634971_at	•	41274	•	•
CG9739	fz2	frizzled 2	1.79	1.4e-05	0.00012	1635583_s_at	•	40090	•
CG10021	bowl	brother of odd with entrails limited	1.79	6e-05	0.00031	1635803_s_at	•	33602	•
CG33099	CG33099	CG33099 gene product from transcript CG33099-RA	1.79	4.2e-05	0.00024	1637063_at	•	326254	•
CG15105	abba	another B-box affiliate	1.79	0.0012	0.0036	1637113_s_at	•	37190	•
CG3159	Eaat2	Excitatory amino acid transporter 2	1.79	0.00059	0.0019	1639862_at	•	33247	•
CG12605	CG12605	CG12605 gene product from transcript CG12605-RD	1.78	0.0031	0.0083	1623944_at	•	38468	•
CG15267	dao	down and out	1.78	4e-07	1.5e-05	1627862_at	•	34891	•
CG13920	CG13920	CG13920 gene product from transcript CG13920-RA	1.78	0.00082	0.0026	1628678_at	•	38203	•
CG32700	CG32700	CG32700 gene product from transcript CG32700-RA	1.78	4.4e-05	0.00025	1628771_s_at	•	31896	•
CG3425	T3dh	Type III alcohol dehydrogenase	1.78	2.7e-05	0.00018	1628907_at	•	37551	•
CG12388	kappaTry	CG12388 gene product from transcript CG12388-RC	1.78	3.9e-06	5.3e-05	1632055_at	•	36215	•
CG33493	CG33493	CG33493 gene product from transcript CG33493-RB	1.78	1e-05	9.4e-05	1632911_at	•	2768994	•
CG4288	CG4288	CG4288 gene product from transcript CG4288-RB	1.78	1.5e-05	0.00012	1633405_s_at	•	42426	•
CG1915	sls	sallimus	1.78	0.00012	0.00054	1635445_at	•	44013	•
CG34026	CG34026	CG34026 gene product from transcript CG34026-RA	1.78	3.7e-06	5.1e-05	1636470_at	•	3885569	•
CG2520	lap	like-AP180	1.78	0.0012	0.0036	1636846_at	•	40863	•
CG6024	CG6024	CG6024 gene product from transcript CG6024-RF	1.78	0.00093	0.0029	1636848_at	•	39325	•
CG3097	CG3097	CG3097 gene product from transcript CG3097-RA	1.78	4e-05	0.00023	1637432_at	•	31503	•
CG42678	CG42678	CG42678 gene product from transcript CG42678-RG	1.78	4.7e-05	0.00026	1637460_at	•	37643	•
CG32023	CG32023	CG32023 gene product from transcript CG32023-RA	1.78	9e-05	0.00042	1637821_at	•	317827	•
CG12002	Pxn	Peroxidasin	1.78	1.1e-05	9.9e-05	1640097_at	•	38326	•
CG8050	Cys	Cystatin-like	1.78	4.6e-06	5.8e-05	1640112_at	•	41767	•
CG8248	CG8248	CG8248 gene product from transcript CG8248-RA	1.77	6.4e-05	0.00033	1624105_at	•	35888	•
	1625007_a_at	cdna:known chromosome:BDGP5:X:22382558:22406483:-1 gene:FBgn0016976 transcript:FBtr0301618	1.77	0.003	0.0081	1625007_a_at
CG6231	CG6231	CG6231 gene product from transcript CG6231-RC	1.77	8.8e-05	0.00041	1627000_s_at	•	42339	•
	1628489_at	Drosophila melanogaster RH21780 full insert cDNA.	1.77	3.6e-05	0.00022	1628489_at
CG4145	Cg25C	Collagen type IV	1.77	1.4e-06	2.8e-05	1630150_s_at	•	33727	•
CG33338	p38c	CG33338 gene product from transcript CG33338-RA	1.77	0.00025	0.00093	1631486_at	•	2768679	•	•
CG5249	Blimp-1	CG5249 gene product from transcript CG5249-RB	1.77	0.00074	0.0023	1632541_at	•	38638	•
CG7778	CG7778	CG7778 gene product from transcript CG7778-RA	1.77	1.8e-05	0.00014	1637795_at	•	34147	•
CG4680	Grp	Gag related protein	1.77	0.00021	0.00081	1639276_at	•	39824	•
CG2374	lbm	late bloomer	1.77	0.00016	0.00065	1639406_at	•	35623	•
CG31619	CG31619	CG31619 gene product from transcript CG31619-RC	1.77	0.00048	0.0016	1640204_at	•	35424	•
CG33098	CG33098	CG33098 gene product from transcript CG33098-RF	1.77	0.00035	0.0012	1641228_a_at	•	326253	•
CG9150	CG9150	CG9150 gene product from transcript CG9150-RB	1.76	0.015	0.035	1623971_at	•	33856	•
CG32476	mthl14	methuselah-like 14	1.76	1.9e-05	0.00014	1625450_at	•	318046	•
CG1941	CG1941	CG1941 gene product from transcript CG1941-RA	1.76	1.4e-05	0.00012	1626094_at	•	35718	•
CG11158	CG11158	CG11158 gene product from transcript CG11158-RA	1.76	4.8e-06	5.9e-05	1626949_at	•	32327	•
CG6416	Zasp66	Z band alternatively spliced PDZ-motif protein 66	1.76	0.00076	0.0024	1629383_a_at	•	38988	•
CG34379	Shroom	CG34379 gene product from transcript CG34379-RD	1.76	0.00015	0.00063	1629937_a_at	•	36592	•
CG1140	CG1140	CG1140 gene product from transcript CG1140-RB	1.76	5.3e-07	1.7e-05	1629939_a_at	•	38261	•	•
CG7675	CG7675	CG7675 gene product from transcript CG7675-RC	1.76	0.00012	0.00051	1632782_a_at	•	42211	•
CG9259	CG9259	CG9259 gene product from transcript CG9259-RC	1.76	4.8e-06	5.9e-05	1635498_at	•	35372	•
CG18106	IM2	Immune induced molecule 2	1.76	2.1e-05	0.00015	1640360_at	•	49802	•
CG33519	Unc-89	CG33519 gene product from transcript CG33519-RC	1.75	0.0019	0.0054	1623019_a_at	•	3346201	•
	1623846_at	Drosophila melanogaster Disco-related protein mRNA, partial cds.	1.75	0.00027	0.001	1623846_at
CG14935	Mal-B2	Maltase B2	1.75	3.2e-05	0.0002	1623900_a_at	•	34598	•	•
CG7734	shn	schnurri	1.75	7.4e-05	0.00036	1625195_s_at	•	36171	•
CG7408	CG7408	CG7408 gene product from transcript CG7408-RB	1.75	0.0081	0.02	1626665_at	•	39991	•
CG43398	scrib	scribbled	1.75	2e-05	0.00014	1632164_at	•	44448	•
CG31183	CG31183	CG31183 gene product from transcript CG31183-RA	1.75	1.9e-06	3.4e-05	1632257_at	•	41927	•	•
CG12403	Vha68-1	Vacuolar H[+] ATPase subunit 68-1	1.75	0.00018	0.00072	1637000_at	•	45668	•	•
CG1835	CG1835	CG1835 gene product from transcript CG1835-RB	1.75	1.8e-08	3.5e-06	1637501_a_at	•	33057	•
CG8579	Jon44E	Jonah 44E	1.75	0.00062	0.002	1639364_at	•	35853	•
CG8483	CG8483	CG8483 gene product from transcript CG8483-RA	1.75	0.0029	0.008	1639838_at	•	41623	•
CG42734	Ank2	Ankyrin 2	1.75	0.0017	0.0048	1640337_a_at	•	38863	•
CG5909	CG5909	CG5909 gene product from transcript CG5909-RA	1.75	0.00016	0.00065	1640983_at	•	43274	•
CG5288	Galk	Galactokinase	1.75	1.1e-05	0.0001	1641681_s_at	•	39031	•
CG6867	CG6867	CG6867 gene product from transcript CG6867-RA	1.74	0.0019	0.0054	1624485_at	•	32782	•
CG1561	CG1561	CG1561 gene product from transcript CG1561-RB	1.74	0.00024	0.00089	1624877_at	•	32108	•
CG6232	CG6232	CG6232 gene product from transcript CG6232-RA	1.74	7.2e-06	7.6e-05	1626273_at	•	34435	•
CG5680	bsk	basket	1.74	1.6e-06	3.1e-05	1626404_a_at	•	44801	•	•
	1627555_s_at	Drosophila melanogaster GM01028 full insert cDNA.	1.74	1.1e-07	7.9e-06	1627555_s_at
CG18778	Cpr65Au	Cuticular protein 65Au	1.74	2.6e-05	0.00017	1631017_at	•	59158	•
CG14919	Ast-C	Allatostatin C	1.74	7.7e-05	0.00038	1634436_at	•	34537	•
CG8083	CG8083	CG8083 gene product from transcript CG8083-RA	1.74	3.2e-05	0.0002	1634991_at	•	35914	•
CG30069	CG30069	CG30069 gene product from transcript CG30069-RA	1.74	0.0012	0.0037	1635730_at	•	36573	•
CG14125	CG14125	CG14125 gene product from transcript CG14125-RB	1.74	2.3e-05	0.00016	1637002_at	•	39359	•
CG14509	CG14509	CG14509 gene product from transcript CG14509-RD	1.74	0.00041	0.0014	1637894_at	•	43453	•
	1638232_at	---	1.74	0.01	0.025	1638232_at
CG12345	Cha	Choline acetyltransferase	1.74	0.0015	0.0044	1640284_at	•	42249	•	•
CG4577	CG4577	CG4577 gene product from transcript CG4577-RB	1.74	0.00075	0.0024	1640944_at	•	33291	•
CG9102	bab2	bric a brac 2	1.73	0.00023	0.00086	1624060_at	•	44254	•
CG18317	CG18317	CG18317 gene product from transcript CG18317-RD	1.73	9e-05	0.00042	1625651_at	•	33350	•
CG9935	CG9935	CG9935 gene product from transcript CG9935-RB	1.73	0.0043	0.011	1626574_at	•	43806	•
CG32206	CG32206	CG32206 gene product from transcript CG32206-RE	1.73	0.0054	0.014	1628159_a_at	•	40105	•
CG18507	CG18507	CG18507 gene product from transcript CG18507-RC	1.73	0.00026	0.00097	1628646_at	•	34775	•
CG7400	Fatp	Fatty acid (long chain) transport protein	1.73	3e-06	4.5e-05	1629869_s_at	•	44227	•
CG31374	sals	sarcomere length short	1.73	0.002	0.0057	1630418_s_at	•	41377	•
CG7365	CG7365	CG7365 gene product from transcript CG7365-RA	1.73	0.00019	0.00076	1631157_at	•	40200	•
CG2145	CG2145	CG2145 gene product from transcript CG2145-RA	1.73	3.6e-05	0.00022	1632636_at	•	32027	•
CG8913	Irc	Immune-regulated catalase	1.73	1.7e-05	0.00013	1633391_at	•	42049	•
CG4213	CG4213	CG4213 gene product from transcript CG4213-RA	1.73	0.0029	0.008	1634084_at	•	33209	•
CG34398	CG34398	CG34398 gene product from transcript CG34398-RF	1.73	0.00054	0.0018	1635127_at	•	5740462	•
CG9331	CG9331	CG9331 gene product from transcript CG9331-RF	1.73	7.7e-07	2.1e-05	1635390_s_at	•	35347	•
	1637016_at	cdna:known chromosome:BDGP5:3R:2232579:2273729:1 gene:FBgn0261972 transcript:FBtr0303789	1.73	2.2e-05	0.00015	1637016_at
CG15553	CG15553	CG15553 gene product from transcript CG15553-RC	1.73	2.4e-05	0.00016	1638862_at	•	43677	•
CG7503	Con	Connectin	1.73	0.0063	0.016	1639913_at	•	38590	•
CG32227	gogo	golden goal	1.72	4.8e-06	5.9e-05	1625852_at	•	40225	•
CG42670	ps	pasilla	1.72	0.00011	0.0005	1625967_s_at	•	44258	•
CG1998	CG1998	CG1998 gene product from transcript CG1998-RA	1.72	1.9e-05	0.00014	1632313_at	•	32300	•	•
	1632392_s_at	Drosophila melanogaster GH16988 full length cDNA.	1.72	0.00048	0.0016	1632392_s_at
CG2052	Lin29	CG2052 gene product from transcript CG2052-RC	1.72	0.00022	0.00085	1632570_at	•	43789	•
CG5472	Pal2	Peptidyl-alpha-hydroxyglycine-alpha-amidating lyase 2	1.72	0.0025	0.0069	1632701_at	•	37746	•
	1634296_s_at	Drosophila melanogaster SD03967 full length cDNA.	1.72	0.00018	0.00071	1634296_s_at
CG9264	tadr	torn and diminished rhabdomeres	1.72	0.0013	0.0039	1635585_at	•	35370	•
CG14984	CG14984	CG14984 gene product from transcript CG14984-RC	1.72	0.00018	0.00072	1639452_at	•	38467	•
CG11848	Bili	Band4.1 inhibitor LRP interactor	1.72	0.00038	0.0013	1640291_at	•	43019	•
CG7780	DNaseII	Deoxyribonuclease II	1.72	0.00018	0.00071	1640898_at	•	48228	•	•
CG8745	CG8745	CG8745 gene product from transcript CG8745-RA	1.72	0.0019	0.0055	1641270_at	•	39530	•
CG9261	nrv2	nervana 2	1.71	2e-05	0.00015	1625215_s_at	•	33953	•
CG1674	CG1674	CG1674 gene product from transcript CG1674-RB	1.71	0.0018	0.0052	1625476_a_at	•	43780	•
CG14253	CG14253	CG14253 gene product from transcript CG14253-RB	1.71	6.6e-05	0.00033	1625563_s_at	•	43243	•
CG43143	CG43143	CG43143 gene product from transcript CG43143-RI	1.71	0.00044	0.0015	1626077_s_at	•	41256	•
CG3285	CG3285	CG3285 gene product from transcript CG3285-RA	1.71	0.00026	0.00098	1626664_at	•	33547	•
CG10241	Cyp6a17	Cytochrome P450-6a17	1.71	3.1e-05	0.00019	1628052_at	•	45556	•	•
CG10205	CG10205	CG10205 gene product from transcript CG10205-RA	1.71	0.00081	0.0026	1630084_at	•	36650	•
CG5867	CG5867	CG5867 gene product from transcript CG5867-RA	1.71	0.00014	0.00059	1632650_at	•	34728	•
CG31072	Lerp	lysosomal enzyme receptor protein	1.71	1.2e-07	8.3e-06	1632908_s_at	•	43223	•
	1634337_s_at	Drosophila melanogaster RH48596 full insert cDNA.	1.71	7.9e-05	0.00038	1634337_s_at
CG10483	CG10483	CG10483 gene product from transcript CG10483-RA	1.71	7.3e-05	0.00036	1635198_at	•	38666	•
CG7678	Vha100-4	Vacuolar H[+] ATPase subunit 100-4	1.71	0.00011	0.00049	1636240_at	•	42214	•	•
CG1670	Obp19b	Odorant-binding protein 19b	1.71	0.017	0.039	1638374_at	•	33038	•
CG15739	CG15739	CG15739 gene product from transcript CG15739-RA	1.71	6.7e-06	7.3e-05	1640950_at	•	32146	•
CG3758	esg	escargot	1.71	2.8e-05	0.00018	1641639_at	•	34903	•
CG4859	Mmp1	Matrix metalloproteinase 1	1.7	3.5e-05	0.00021	1623160_at	•	37949	•
CG4559	Idgf3	Imaginal disc growth factor 3	1.7	1e-05	9.4e-05	1623643_s_at	•	34981	•
CG13707	CG13707	CG13707 gene product from transcript CG13707-RB	1.7	6.9e-05	0.00035	1625428_at	•	38583	•
CG7002	Hml	Hemolectin	1.7	0.00022	0.00084	1628018_at	•	39529	•
CG8380	DAT	Dopamine transporter	1.7	1.9e-05	0.00014	1633205_at	•	36849	•
CG9090	CG9090	CG9090 gene product from transcript CG9090-RA	1.7	0.00065	0.0021	1633272_at	•	37297	•
CG9459	CG9459	CG9459 gene product from transcript CG9459-RA	1.7	9.9e-05	0.00045	1634449_at	•	41213	•
CG43340	CG43340	CG43340 gene product from transcript CG43340-RH	1.7	1.3e-05	0.00011	1638049_at	•	35698	•
CG33178	CG33178	CG33178 gene product from transcript CG33178-RA	1.7	3.9e-05	0.00023	1640334_at	•	318913	•
CG14523	CG14523	CG14523 gene product from transcript CG14523-RA	1.7	1.3e-05	0.00011	1641192_at	•	43411	•
CG17190	CG17190	CG17190 gene product from transcript CG17190-RB	1.69	0.00046	0.0015	1623690_at	•	42386	•
CG4629	CG4629	CG4629 gene product from transcript CG4629-RE	1.69	0.00022	0.00084	1623838_s_at	•	33284	•
CG8440	2001-11-01	Lissencephaly-1	1.69	6.2e-05	0.00032	1624854_s_at	•	36791	•	•
CG5680	bsk	basket	1.69	4.3e-07	1.6e-05	1625533_at	•	44801	•	•
CG34253	CG34253	CG34253 gene product from transcript CG34253-RA	1.69	6.3e-05	0.00032	1626303_s_at	•	5740501	•
CG12344	CG12344	CG12344 gene product from transcript CG12344-RA	1.69	1.5e-05	0.00012	1629280_at	•	36145	•
CG7535	GluClalpha	CG7535 gene product from transcript CG7535-RK	1.69	0.00069	0.0022	1630897_at	•	42350	•
CG4144	GNBP2	Gram-negative bacteria binding protein 2	1.69	0.0002	0.00078	1631633_a_at	•	40033	•
CG9623	if	inflated	1.69	9.6e-05	0.00044	1632744_a_at	•	32661	•
CG3320	Rab1	CG3320 gene product from transcript CG3320-RA	1.69	3.7e-06	5.1e-05	1634443_a_at	•	42524	•
CG6014	rgn	regeneration	1.69	0.00015	0.00061	1635199_at	•	40368	•
CG6891	CG6891	CG6891 gene product from transcript CG6891-RA	1.69	3.5e-05	0.00021	1636196_s_at	•	32865	•
CG31628	ade3	adenosine 3	1.69	5.6e-05	0.00029	1637037_at	•	33986	•	• • •
CG18085	sev	sevenless	1.69	6.9e-07	2e-05	1637717_at	•	32039	•	•
CG32139	Sox21b	CG32139 gene product from transcript CG32139-RA	1.69	0.00041	0.0014	1637750_at	•	39569	•
CG3091	CG3091	CG3091 gene product from transcript CG3091-RA	1.69	3e-05	0.00019	1639897_at	•	31210	•
CG11951	CG11951	CG11951 gene product from transcript CG11951-RB	1.69	1.1e-05	0.0001	1639907_at	•	43463	•	•
CG4209	CanB	Calcineurin B	1.69	0.0015	0.0043	1641460_at	•	44317	•
CG8938	GstS1	Glutathione S transferase S1	1.68	3.7e-07	1.4e-05	1623957_s_at	•	36927	•	•
CG9761	Nep2	Neprilysin 2	1.68	4.2e-06	5.6e-05	1625075_at	•	40588	•
CG32137	CG32137	CG32137 gene product from transcript CG32137-RB	1.68	8.7e-06	8.6e-05	1625087_a_at	•	39537	•
CG15661	CG15661	CG15661 gene product from transcript CG15661-RA	1.68	0.00071	0.0023	1625873_at	•	37421	•	•
CG13806	CG13806	CG13806 gene product from transcript CG13806-RA	1.68	2.8e-06	4.4e-05	1626285_at	•	38292	•
CG14457	CG14457	CG14457 gene product from transcript CG14457-RA	1.68	7.2e-06	7.6e-05	1627145_at	•	40479	•
CG8867	Jon25Bi	Jonah 25Bi	1.68	0.00033	0.0012	1627869_at	•	33708	•
CG15860	pain	painless	1.68	1.4e-06	2.8e-05	1628875_at	•	37985	•
CG10477	CG10477	CG10477 gene product from transcript CG10477-RA	1.68	4.1e-05	0.00023	1629050_at	•	38679	•
CG7267	CG7267	CG7267 gene product from transcript CG7267-RB	1.68	2e-05	0.00015	1631121_at	•	31831	•
CG9847	Fkbp13	CG9847 gene product from transcript CG9847-RC	1.68	3.6e-07	1.4e-05	1633836_a_at	•	37449	•
CG3604	CG3604	CG3604 gene product from transcript CG3604-RA	1.68	0.00011	0.00051	1635968_at	•	33593	•
CG6571	rdgC	retinal degeneration C	1.68	0.0049	0.013	1637386_at	•	40224	•	•
CG32813	CG32813	CG32813 gene product from transcript CG32813-RD	1.68	6.9e-05	0.00035	1637625_s_at	•	31089	•
CG3252	NAAT1	Nutrient Amino Acid Transporter 1	1.68	0.0058	0.015	1639528_at	•	31457	•
CG11556	Rph	Rabphilin	1.68	0.00022	0.00085	1639837_at	•	32002	•
CG17531	GstE7	Glutathione S transferase E7	1.68	8.4e-08	7e-06	1640065_at	•	37112	•	•
CG32626	CG32626	CG32626 gene product from transcript CG32626-RI	1.68	2.4e-07	1.2e-05	1640932_s_at	•	32352	•	•
CG10650	CG10650	CG10650 gene product from transcript CG10650-RA	1.68	1.9e-05	0.00014	1641038_at	•	35162	•
CG10580	fng	fringe	1.67	1.4e-05	0.00012	1623200_at	•	40314	•	•
CG5670	Atpalpha	Na pump alpha subunit	1.67	0.00049	0.0016	1625719_at	•	48971	•
CG4821	Tequila	CG4821 gene product from transcript CG4821-RA	1.67	0.00058	0.0019	1626427_a_at	•	39048	•
CG5596	Mlc1	Myosin alkali light chain 1	1.67	0.00032	0.0011	1626446_a_at	•	43323	•
CG1221	miple	CG1221 gene product from transcript CG1221-RC	1.67	0.0013	0.0039	1626667_at	•	38047	•
CG8285	boss	bride of sevenless	1.67	4.3e-05	0.00025	1628369_at	•	43146	•
CG8884	Sap47	Synapse-associated protein 47kD	1.67	0.0015	0.0044	1630169_a_at	•	41938	•
CG18324	CG18324	CG18324 gene product from transcript CG18324-RB	1.67	4.5e-05	0.00025	1632700_a_at	•	36568	•
CG32180	Eip74EF	Ecdysone-induced protein 74EF	1.67	0.00017	0.00069	1634440_s_at	•	39962	•
CG2816	CG2816	CG2816 gene product from transcript CG2816-RB	1.67	7e-06	7.5e-05	1636605_at	•	33595	•
	1637350_at	--- /// ---	1.67	2.9e-06	4.4e-05	1637350_at
CG12194	CG12194	CG12194 gene product from transcript CG12194-RA	1.67	4.5e-05	0.00025	1637632_at	•	33685	•
	1639682_at	Drosophila melanogaster GH13236 full length cDNA.	1.67	0.0003	0.0011	1639682_at
CG11466	Cyp9f2	CG11466 gene product from transcript CG11466-RA	1.67	2.2e-05	0.00015	1639944_at	•	41520	•	•
CG3525	eas	easily shocked	1.67	2.9e-09	1.6e-06	1640655_s_at	•	32585	•	•
CG42394	CG42394	CG42394 gene product from transcript CG42394-RC	1.67	0.00023	0.00086	1641408_at	•	7354424	•
CG8936	Arpc3B	Actin-related protein 2/3 complex, subunit 3B	1.66	1e-05	9.4e-05	1623961_at	•	32696	•
CG8586	CG8586	CG8586 gene product from transcript CG8586-RA	1.66	1.3e-05	0.00011	1624821_at	•	35854	•
CG13082	CG13082	CG13082 gene product from transcript CG13082-RA	1.66	0.00063	0.002	1626166_at	•	35244	•
CG42246	CG42246	CG42246 gene product from transcript CG42246-RA	1.66	1.2e-06	2.6e-05	1626204_at	•	7354415	•
CG17664	CG17664	CG17664 gene product from transcript CG17664-RC	1.66	2.5e-06	4.1e-05	1629642_a_at	•	37737	•
CG4302	CG4302	CG4302 gene product from transcript CG4302-RA	1.66	0.00016	0.00065	1630066_at	•	37420	•	•
CG9780	CG9780	CG9780 gene product from transcript CG9780-RA	1.66	0.00025	0.00093	1633206_at	•	40540	•
CG3622	stl	stall	1.66	0.00026	0.00096	1634620_a_at	•	37619	•
CG6128	Fuca	alpha-L-fucosidase	1.66	0.00044	0.0015	1635028_s_at	•	3772574	•	•
CG6669	klg	klingon	1.66	0.0003	0.0011	1635144_at	•	42707	•
CG30502	fa2h	fatty acid 2-hydroylase	1.66	0.00013	0.00056	1639923_at	•	35670	•
CG43117	CG43117	CG43117 gene product from transcript CG43117-RB	1.65	0.0092	0.023	1624862_at	•	12798272	•
CG17244	CG17244	CG17244 gene product from transcript CG17244-RA	1.65	6e-05	0.00031	1625837_at	•	42709	•
CG9164	CG9164	CG9164 gene product from transcript CG9164-RC	1.65	0.00041	0.0014	1627024_s_at	•	32467	•
CG17734	CG17734	CG17734 gene product from transcript CG17734-RA	1.65	0.00013	0.00056	1630589_at	•	41359	•
CG31352	Unc-115a	CG31352 gene product from transcript CG31352-RA	1.65	3.3e-05	0.0002	1630603_at	•	261629	• •
CG14457	CG14457	CG14457 gene product from transcript CG14457-RA	1.65	2.5e-07	1.2e-05	1631981_at	•	40479	•
CG15629	CG15629	CG15629 gene product from transcript CG15629-RA	1.65	7.7e-05	0.00038	1632498_at	•	33679	•
CG12991	CG12991	CG12991 gene product from transcript CG12991-RE	1.65	1.8e-06	3.4e-05	1635980_s_at	•	32734	•
CG4330	MFS10	Major Facilitator Superfamily Transporter 10	1.65	1.7e-07	9.8e-06	1636693_at	•	32263	•
CG5612	CG5612	CG5612 gene product from transcript CG5612-RA	1.65	0.00014	0.00059	1638193_at	•	43316	•
CG8342	Kaz-m1	Kazal-type protease inhibitor m1	1.65	9.7e-05	0.00045	1639394_at	•	43154	•
CG5171	CG5171	CG5171 gene product from transcript CG5171-RD	1.65	7e-05	0.00035	1641446_s_at	•	34016	•	•
CG6908	CG6908	CG6908 gene product from transcript CG6908-RA	1.64	2.3e-05	0.00016	1622946_at	•	41410	•
CG10605	caup	caupolican	1.64	0.00094	0.0029	1624175_at	•	39440	•
	1625620_a_at	cdna:known chromosome:BDGP5:X:6969698:6992086:-1 gene:FBgn0003659 transcript:FBtr0100208	1.64	0.00075	0.0024	1625620_a_at
CG1102	MP1	Melanization Protease 1	1.64	4.4e-05	0.00025	1626052_at	•	40541	•
	1626547_at	---	1.64	0.0014	0.004	1626547_at
CG32280	CG32280	CG32280 gene product from transcript CG32280-RB	1.64	3.2e-05	0.0002	1627930_s_at	•	317952	•
CG31956	pgant4	polypeptide GalNAc transferase 4	1.64	0.00017	0.00067	1628296_at	•	261610	•	•
CG17914	yellow-b	CG17914 gene product from transcript CG17914-RA	1.64	0.0004	0.0014	1628927_at	•	35005	•
CG11400	CG11400	CG11400 gene product from transcript CG11400-RA	1.64	7.6e-05	0.00037	1629375_at	•	36935	•
CG43078	CG43078	CG43078 gene product from transcript CG43078-RK	1.64	0.00047	0.0016	1630129_at	•	38981	•
CG32156	Mbs	Myosin binding subunit	1.64	0.0034	0.0091	1630456_at	•	49070	•
CG6282	CG6282	CG6282 gene product from transcript CG6282-RC	1.64	0.0014	0.004	1631417_s_at	•	38985	•
CG18258	CG18258	CG18258 gene product from transcript CG18258-RA	1.64	1.6e-05	0.00013	1632452_at	•	32708	•
CG11686	CG11686	CG11686 gene product from transcript CG11686-RB	1.64	2.3e-06	3.9e-05	1634106_at	•	50024	•
CG15669	MESK2	Misexpression suppressor of KSR 2	1.64	9.7e-05	0.00045	1634325_a_at	•	37451	•
CG3135	shf	shifted	1.64	1.7e-05	0.00013	1635403_at	•	31617	•
CG11084	pk	prickle	1.64	1.7e-05	0.00013	1636612_a_at	•	45343	•
CG33484	zormin	CG33484 gene product from transcript CG33484-RK	1.63	0.0027	0.0074	1623197_a_at	•	2769001	•
CG34404	CG34404	CG34404 gene product from transcript CG34404-RD	1.63	2.3e-07	1.2e-05	1623896_a_at	•	41873	•
CG6906	CAH2	Carbonic anhydrase 2	1.63	2.1e-06	3.7e-05	1625185_at	•	39390	•	•
CG13618	CG13618	CG13618 gene product from transcript CG13618-RA	1.63	0.00016	0.00066	1626789_at	•	42924	•
CG18249	CG18249	CG18249 gene product from transcript CG18249-RB	1.63	0.00017	0.00067	1628268_at	•	40964	•
CG8261	Ggamma1	G protein gamma 1	1.63	0.00023	0.00088	1629839_a_at	•	35881	•
CG17836	Xrp1	CG17836 gene product from transcript CG17836-RB	1.63	0.0001	0.00046	1632712_s_at	•	42267	•
CG8318	Nf1	Neurofibromin 1	1.63	7.4e-05	0.00036	1634083_at	•	43149	•
CG4822	CG4822	CG4822 gene product from transcript CG4822-RE	1.63	6.2e-05	0.00032	1634583_s_at	•	33170	•
CG4898	Tm1	Tropomyosin 1	1.63	0.00011	0.00047	1635584_s_at	•	41852	•
CG10693	slo	slowpoke	1.63	0.00061	0.002	1637301_a_at	•	42940	•
CG17800	Dscam	Down syndrome cell adhesion molecule	1.63	0.00024	0.00089	1637619_s_at	•	35652	•
CG13868	CG13868	CG13868 gene product from transcript CG13868-RB	1.63	0.00011	0.00047	1638183_at	•	37302	•
CG31373	CG31373	CG31373 gene product from transcript CG31373-RA	1.63	8.2e-06	8.3e-05	1638417_at	•	318700	•
CG3050	Cyp6d5	CG3050 gene product from transcript CG3050-RA	1.63	1.1e-05	0.0001	1638562_a_at	•	41706	•
	1640032_a_at	--- /// CG11201	1.63	4.5e-05	0.00025	1640032_a_at
CG9396	CG9396	CG9396 gene product from transcript CG9396-RA	1.63	3e-05	0.00019	1641627_at	•	41156	•
CG8596	CG8596	CG8596 gene product from transcript CG8596-RA	1.62	5e-05	0.00027	1626645_at	•	38813	•
CG14655	CG14655	CG14655 gene product from transcript CG14655-RA	1.62	0.00082	0.0026	1627852_at	•	40594	•
CG31006	stops	slow termination of phototransduction	1.62	4.3e-05	0.00024	1628572_s_at	•	43683	•
CG11438	CG11438	CG11438 gene product from transcript CG11438-RA	1.62	0.00084	0.0026	1631307_at	•	40469	•	•
CG6281	Timp	Tissue inhibitor of metalloproteases	1.62	3.4e-05	0.00021	1632533_at	•	41248	•
CG18285	igl	igloo	1.62	0.00059	0.0019	1633157_a_at	•	36681	•
CG1072	Awh	Arrowhead	1.62	2.6e-05	0.00017	1639545_a_at	•	38451	•
CG7781	CG7781	CG7781 gene product from transcript CG7781-RA	1.62	0.0001	0.00047	1639596_at	•	34143	•
CG5896	grass	Gram-positive Specific Serine protease	1.62	7.7e-05	0.00038	1641496_a_at	•	43273	•
CG14994	Gad1	Glutamic acid decarboxylase 1	1.61	0.0038	0.01	1627818_s_at	•	38484	•	•
CG7180	CG7180	CG7180 gene product from transcript CG7180-RA	1.61	0.00075	0.0024	1628888_at	•	35091	•
CG34253	CG34253	CG34253 gene product from transcript CG34253-RA	1.61	0.00017	0.00067	1628992_at	•	5740501	•
CG15211	CG15211	CG15211 gene product from transcript CG15211-RC	1.61	9.1e-05	0.00043	1630964_at	•	32006	•
CG6416	Zasp66	Z band alternatively spliced PDZ-motif protein 66	1.61	0.0018	0.0052	1631326_at	•	38988	•
CG15213	CG15213	CG15213 gene product from transcript CG15213-RA	1.61	0.00017	0.0007	1631522_x_at	•	50316	•
	1631581_at	--- /// ---	1.61	0.00045	0.0015	1631581_at
	1632762_s_at	--- /// ---	1.61	1.2e-05	0.00011	1632762_s_at
CG2191	Smvt	Sodium-dependent multivitamin transporter	1.61	0.00032	0.0011	1633425_at	•	43744	•
CG8967	otk	off-track	1.61	0.00011	0.00049	1633753_at	•	36283	•
CG7992	CG7992	CG7992 gene product from transcript CG7992-RA	1.61	4.3e-05	0.00025	1634463_at	•	32917	•
CG12840	Tsp42El	Tetraspanin 42El	1.61	0.00011	0.0005	1635370_at	•	35622	•
CG11198	ACC	Acetyl-CoA carboxylase	1.61	1.5e-05	0.00012	1636923_a_at	•	35761	•	• •
CG15412	CG15412	CG15412 gene product from transcript CG15412-RB	1.61	0.0069	0.017	1637626_at	•	33553	•
CG10513	CG10513	CG10513 gene product from transcript CG10513-RB	1.6	0.0017	0.0048	1623265_at	•	43051	•
CG9400	CG9400	CG9400 gene product from transcript CG9400-RB	1.6	0.00089	0.0028	1623851_at	•	32385	•
CG7122	RhoGAP16F	CG7122 gene product from transcript CG7122-RB	1.6	5.6e-05	0.0003	1626666_s_at	•	32790	•
CG5939	Prm	Paramyosin	1.6	0.00034	0.0012	1628105_a_at	•	39002	•
CG33528	Vmat	Vesicular monoamine transporter	1.6	9.6e-07	2.4e-05	1628739_at	•	3346192	•
CG7525	Tie	Tie-like receptor tyrosine kinase	1.6	0.00026	0.00097	1629129_at	•	38559	•
CG10097	CG10097	CG10097 gene product from transcript CG10097-RA	1.6	0.00051	0.0017	1630072_a_at	•	3771756	•
CG8417	CG8417	CG8417 gene product from transcript CG8417-RA	1.6	5.4e-06	6.4e-05	1633934_at	•	41192	•	•
	1634097_s_at	--- /// --- /// ---	1.6	0.0023	0.0064	1634097_s_at
CG11527	Tig	Tiggrin	1.6	1e-05	9.5e-05	1634546_at	•	33896	•
CG18806	OS9	Olfactory-specific 9	1.6	0.0021	0.006	1635361_at	•	59167	•
CG4020	CG4020	CG4020 gene product from transcript CG4020-RB	1.6	2.7e-05	0.00018	1637829_at	•	31522	•
CG17323	CG17323	CG17323 gene product from transcript CG17323-RD	1.6	3.2e-05	0.0002	1638051_at	•	35138	•	•
CG6816	Cyp18a1	Cytochrome P450-18a1	1.6	0.0022	0.0062	1641022_a_at	•	32858	•
	1641288_at	Odorant-binding protein 57b /// Odorant-binding protein 57c	1.6	2.5e-05	0.00017	1641288_at
CG9416	CG9416	CG9416 gene product from transcript CG9416-RB	1.6	0.0012	0.0036	1641327_at	•	37223	•
CG33174	inaE	inactivation no afterpotential E	1.59	0.00028	0.001	1625176_at	•	32343	•	•
CG14132	CG14132	CG14132 gene product from transcript CG14132-RB	1.59	0.00027	0.00098	1626812_at	•	50290	•
CG4341	CG4341	CG4341 gene product from transcript CG4341-RA	1.59	0.001	0.003	1628782_at	•	33276	•
CG9379	by	blistery	1.59	1.9e-05	0.00014	1630457_s_at	•	41144	•
CG15293	CG15293	CG15293 gene product from transcript CG15293-RA	1.59	2.9e-05	0.00019	1630844_at	•	34828	•
CG31266	CG31266	CG31266 gene product from transcript CG31266-RB	1.59	0.014	0.032	1632755_at	•	42071	•
CG14661	CG14661	CG14661 gene product from transcript CG14661-RB	1.59	5.8e-05	0.00031	1632923_at	•	40611	•
CG4322	moody	CG4322 gene product from transcript CG4322-RD	1.59	0.00058	0.0019	1633112_at	•	31168	•
CG10852	Acp63F	Accessory gland peptide 63F	1.59	0.0024	0.0067	1634882_at	•	38448	•
CG31839	nimB2	nimrod B2	1.59	3.5e-05	0.00021	1635283_at	•	260645	•
	1638741_at	Drosophila melanogaster GM05554 full length cDNA.	1.59	0.0012	0.0037	1638741_at
CG31732	yuri	yuri gagarin	1.59	2.8e-06	4.3e-05	1638821_a_at	•	34894	•
CG4314	st	scarlet	1.59	0.00049	0.0016	1641146_at	•	39836	•
CG3168	CG3168	CG3168 gene product from transcript CG3168-RC	1.59	0.00016	0.00066	1641320_s_at	•	31612	•
CG3907	CG3907	CG3907 gene product from transcript CG3907-RB	1.58	9.9e-06	9.3e-05	1623013_s_at	•	37832	•
CG2621	sgg	shaggy	1.58	0.00027	0.00098	1623084_at	•	31248	•	•
CG12143	Tsp42Ej	Tetraspanin 42Ej	1.58	0.00028	0.001	1624435_at	•	35620	•
CG10247	Cyp6a21	CG10247 gene product from transcript CG10247-RA	1.58	6.8e-05	0.00034	1624939_at	•	36665	•	•
CG6378	BM-40-SPARC	CG6378 gene product from transcript CG6378-RA	1.58	1.5e-05	0.00012	1625825_at	•	43230	•
CG8907	CG8907	CG8907 gene product from transcript CG8907-RA	1.58	9.5e-05	0.00044	1626881_at	•	42050	•
CG13565	CG13565	CG13565 gene product from transcript CG13565-RA	1.58	0.0018	0.0051	1628567_at	•	37806	•
CG14989	CG14989	CG14989 gene product from transcript CG14989-RE	1.58	0.0014	0.004	1629907_at	•	38485	•
CG9432	l(2)01289	lethal (2) 01289	1.58	5.3e-05	0.00029	1630402_at	•	46017	•
CG42342	CG42342	CG42342 gene product from transcript CG42342-RH	1.58	0.00048	0.0016	1631471_at	•	7354466	•
CG31706	CG31706	CG31706 gene product from transcript CG31706-RB	1.58	0.00096	0.003	1632203_at	•	261621	•
CG8776	nemy	no extended memory	1.58	0.00016	0.00066	1632530_s_at	•	36395	•
CG11715	Cyp4g15	CG11715 gene product from transcript CG11715-RA	1.58	0.0024	0.0066	1635727_a_at	•	32093	•
CG42670	ps	pasilla	1.58	0.00019	0.00075	1635728_a_at	•	44258	•
CG15394	CG15394	CG15394 gene product from transcript CG15394-RD	1.58	0.00014	0.00058	1635945_at	•	33446	•
CG31265	CG31265	CG31265 gene product from transcript CG31265-RA	1.58	0.0097	0.024	1636711_at	•	42068	•
CG3246	CG3246	CG3246 gene product from transcript CG3246-RA	1.58	4.9e-06	6e-05	1637422_at	•	33564	•
CG15651	CG15651	CG15651 gene product from transcript CG15651-RA	1.58	0.00041	0.0014	1637666_at	•	37375	•
CG11405	Atf3	Activating transcription factor 3	1.58	0.00014	0.00058	1637792_at	•	43867	•
CG5778	CG5778	CG5778 gene product from transcript CG5778-RA	1.58	0.00011	0.00048	1638238_at	•	42598	•
CG32549	CG32549	CG32549 gene product from transcript CG32549-RD	1.58	1e-05	9.6e-05	1639482_a_at	•	32822	•	•
CG5582	cln3	CG5582 gene product from transcript CG5582-RA	1.58	6.5e-05	0.00033	1639653_at	•	39981	•
CG6361	CG6361	CG6361 gene product from transcript CG6361-RB	1.58	1.3e-05	0.00011	1640521_at	•	32831	•
CG13428	CG13428	CG13428 gene product from transcript CG13428-RB	1.57	0.0036	0.0096	1623759_at	•	37317	•
	1625522_at	cdna:novel chromosome:BDGP5:X:18332929:18334007:1 transcript:SNAP00000021208	1.57	0.011	0.026	1625522_at
CG30380	CG30380	CG30380 gene product from transcript CG30380-RA	1.57	2.3e-08	3.8e-06	1627272_at	•	246579	•
CG5065	CG5065	CG5065 gene product from transcript CG5065-RA	1.57	0.00023	0.00086	1628207_at	•	36860	•	•
CG10704	toe	twin of eyg	1.57	2.1e-05	0.00015	1633383_at	•	39418	•
CG15611	CG15611	CG15611 gene product from transcript CG15611-RB	1.57	3.5e-05	0.00021	1633641_a_at	•	36930	•
CG8323	CG8323	CG8323 gene product from transcript CG8323-RA	1.57	1.8e-05	0.00014	1633690_at	•	36566	•
CG13374	pcl	pepsinogen-like	1.57	1.4e-05	0.00012	1633955_at	•	30984	•
CG17248	n-syb	n-synaptobrevin	1.57	0.00089	0.0028	1636838_a_at	•	38196	•
CG10047	Syt4	Synaptotagmin 4	1.57	0.0015	0.0044	1641475_at	•	40876	•
CG32169	Rbp6	RNA-binding protein 6	1.57	0.00064	0.0021	1641701_at	•	39919	•
CG12493	CG12493	CG12493 gene product from transcript CG12493-RB	1.56	0.00085	0.0027	1623258_at	•	38575	•
CG4356	mAcR-60C	muscarinic Acetylcholine Receptor 60C	1.56	0.0013	0.0037	1624833_a_at	•	37892	•
CG6438	amon	amontillado	1.56	0.0025	0.0068	1625280_at	•	43215	•
CG42677	wb	wing blister	1.56	0.00033	0.0012	1626934_a_at	•	43946	•
CG11289	CG11289	CG11289 gene product from transcript CG11289-RB	1.56	3.9e-05	0.00023	1628718_at	•	33993	•	•
CG17117	hth	homothorax	1.56	2e-05	0.00014	1631524_a_at	•	41273	•
CG30115	GEFmeso	Guanine nucleotide exchange factor in mesoderm	1.56	0.00028	0.001	1631764_a_at	•	37134	•
CG43462	CG43462	CG43462 gene product from transcript CG43462-RC	1.56	0.0054	0.014	1631804_s_at	•	50003	•
CG43065	bru-2	bruno-2	1.56	0.00013	0.00054	1632260_s_at	•	250811	•
CG7210	kel	kelch	1.56	0.001	0.0031	1632448_s_at	•	35084	•
CG30445	Tdc1	Tyrosine decarboxylase 1	1.56	0.00025	0.00095	1635665_at	•	35573	•
CG31778	CG31778	CG31778 gene product from transcript CG31778-RA	1.56	0.00043	0.0015	1636682_at	•	261616	•
CG9431	kek4	kekkon4	1.56	0.0011	0.0034	1637435_at	•	34718	•
CG3926	Spat	Serine pyruvate aminotransferase	1.56	0.0003	0.0011	1637872_at	•	31587	•	• • •
CG4485	Cyp9b1	Cytochrome P450-9b1	1.56	0.00076	0.0024	1639495_at	•	35634	•
CG7223	htl	heartless	1.56	0.00044	0.0015	1640867_s_at	•	42160	•	•
	1624543_s_at	Drosophila melanogaster SD01615 full length cDNA.	1.55	8e-06	8.1e-05	1624543_s_at
CG11206	Liprin-gamma	CG11206 gene product from transcript CG11206-RA	1.55	0.00035	0.0012	1625011_at	•	37552	•
CG4491	noc	no ocelli	1.55	0.0002	0.00079	1625960_at	•	34847	•
CG32464	mtd	mustard	1.55	0.0043	0.011	1626842_a_at	•	45467	•
CG12296	klu	klumpfuss	1.55	0.00021	0.00081	1629347_at	•	39228	•
CG9317	CG9317	CG9317 gene product from transcript CG9317-RA	1.55	0.0014	0.004	1634836_a_at	•	35334	•
CG14687	CG14687	CG14687 gene product from transcript CG14687-RA	1.55	0.00058	0.0019	1637008_at	•	41297	•
CG3413	wdp	windpipe	1.55	6e-06	6.9e-05	1641504_s_at	•	37548	•
CG31118	RabX4	CG31118 gene product from transcript CG31118-RA	1.54	4.9e-05	0.00027	1623261_at	•	42960	•
CG6895	GNBP1	Gram-negative bacteria binding protein 1	1.54	5.6e-05	0.0003	1624124_at	•	40034	•
CG33481	dpr7	CG33481 gene product from transcript CG33481-RF	1.54	0.0031	0.0085	1624581_at	•	2768865	•
CG7958	tna	tonalli	1.54	0.001	0.0031	1626730_s_at	•	39217	•
CG17888	Pdp1	PAR-domain protein 1	1.54	0.0012	0.0037	1627436_s_at	•	45588	•
CG8937	Hsc70-1	Heat shock protein cognate 1	1.54	0.00054	0.0018	1627963_s_at	•	39542	•
CG9691	CG9691	CG9691 gene product from transcript CG9691-RB	1.54	1.8e-05	0.00013	1628187_s_at	•	31923	•
CG7816	CG7816	CG7816 gene product from transcript CG7816-RJ	1.54	9.5e-06	9.1e-05	1630858_s_at	•	43533	•
CG42698	pdm3	pou domain motif 3	1.54	0.00048	0.0016	1631222_at	•	35813	•
CG32372	ltl	larval translucida	1.54	0.00036	0.0012	1633286_at	•	38845	•
CG12910	CG12910	CG12910 gene product from transcript CG12910-RB	1.54	0.00097	0.003	1636009_at	•	36082	•
CG3955	CG3955	CG3955 gene product from transcript CG3955-RA	1.54	0.0033	0.0088	1636491_at	•	36438	•
CG1623	hebe	CG1623 gene product from transcript CG1623-RD	1.54	4.9e-05	0.00027	1636899_s_at	•	36011	•
CG10327	TBPH	TAR DNA-binding protein-43 homolog	1.54	5.6e-05	0.0003	1638268_at	•	37781	•
CG9755	pum	pumilio	1.54	0.00017	0.00068	1639335_at	•	41094	•
CG30084	Zasp52	Z band alternatively spliced PDZ-motif protein 52	1.54	0.0003	0.0011	1639928_a_at	•	36740	•
CG42611	mgl	Megalin	1.54	0.0002	0.00076	1641272_at	•	8674055	•
CG10699	Lim3	CG10699 gene product from transcript CG10699-RF	1.53	0.00027	0.00098	1625108_a_at	•	35184	•
CG5973	CG5973	CG5973 gene product from transcript CG5973-RE	1.53	1.3e-05	0.00011	1626846_s_at	•	34023	•
CG9885	dpp	decapentaplegic	1.53	0.00031	0.0011	1630026_s_at	•	33432	•
CG7851	Scgalpha	Sarcoglycan alpha	1.53	4.1e-06	5.4e-05	1630045_at	•	34135	•
CG13279	Cyt-b5-r	Cytochrome b5-related	1.53	6.7e-05	0.00034	1632623_at	•	35008	•
CG2082	CG2082	CG2082 gene product from transcript CG2082-RO	1.53	0.0018	0.0052	1633443_s_at	•	40713	•
CG6329	CG6329	CG6329 gene product from transcript CG6329-RA	1.53	0.00095	0.0029	1633533_at	•	36529	•
CG31140	CG31140	CG31140 gene product from transcript CG31140-RB	1.53	0.0024	0.0067	1634447_at	•	42836	•	•
CG32848	VAChT	CG32848 gene product from transcript CG32848-RA	1.53	0.0041	0.011	1636264_at	•	42795	•
CG10467	CG10467	CG10467 gene product from transcript CG10467-RA	1.53	4.5e-06	5.7e-05	1638020_at	•	38697	•	•
	1639478_at	--- /// garnysstan	1.53	5.2e-06	6.2e-05	1639478_at
CG5237	unc79	CG5237 gene product from transcript CG5237-RB	1.52	0.0057	0.015	1623267_at	•	42310	•
CG32154	l(3)72Dr	lethal (3) 72Dr	1.52	0.00021	0.00079	1623740_at	•	39778	•
CG10911	CG10911	CG10911 gene product from transcript CG10911-RA	1.52	3.5e-06	4.9e-05	1624342_at	•	37058	•
CG33127	CG33127	CG33127 gene product from transcript CG33127-RA	1.52	3.5e-05	0.00021	1626718_at	•	318893	•
CG3397	CG3397	CG3397 gene product from transcript CG3397-RA	1.52	2.1e-05	0.00015	1631805_at	•	41454	•
CG1212	p130CAS	CG1212 gene product from transcript CG1212-RD	1.52	0.00016	0.00067	1632207_a_at	•	38021	•
CG32592	hiw	highwire	1.52	0.00055	0.0018	1632637_at	•	32429	•
CG8910	CG8910	CG8910 gene product from transcript CG8910-RA	1.52	0.0011	0.0033	1634916_at	•	36896	•
CG14696	CG14696	CG14696 gene product from transcript CG14696-RA	1.52	5.5e-05	0.00029	1635764_at	•	41317	•
CG1112	alpha-Est7	alpha-Esterase-7	1.52	5.9e-05	0.00031	1637255_a_at	•	40901	•	•
CG1246	CG1246	CG1246 gene product from transcript CG1246-RC	1.52	0.00012	0.00053	1638174_at	•	38330	•
CG8785	CG8785	CG8785 gene product from transcript CG8785-RA	1.52	5.4e-06	6.3e-05	1638240_s_at	•	36391	•
CG12120	t	tan	1.52	1.6e-05	0.00012	1638505_at	•	31863	•
CG42788	CG42788	CG42788 gene product from transcript CG42788-RC	1.52	1.1e-05	0.0001	1640335_at	•	41817	•
CG42235	CG42235	CG42235 gene product from transcript CG42235-RE	1.52	0.00082	0.0026	1640639_at	•	43136	•
CG42667	rdgA	retinal degeneration A	1.52	0.0013	0.0038	1641349_at	•	31826	•
CG12052	lola	longitudinals lacking	1.52	0.005	0.013	1641609_at	•	44548	•
CG16844	IM3	Immune induced molecule 3	1.51	0.00022	0.00085	1622893_at	•	50209	•
CG30104	NT5E-2	Ecto-5'-nucleotidase 2	1.51	2.4e-05	0.00016	1623241_s_at	•	246458	•	•
CG43074	CG43074	CG43074 gene product from transcript CG43074-RA	1.51	9.3e-06	9e-05	1625336_s_at	•	12798579	•
CG12023	GV1	CG12023 gene product from transcript CG12023-RA	1.51	0.00055	0.0018	1626287_at	•	38238	•
CG2381	Syt7	CG2381 gene product from transcript CG2381-RB	1.51	0.00052	0.0017	1627821_s_at	•	43783	•
CG17919	CG17919	CG17919 gene product from transcript CG17919-RA	1.51	1.6e-05	0.00012	1628252_at	•	40780	•
CG13284	CG13284	CG13284 gene product from transcript CG13284-RD	1.51	0.00019	0.00076	1629716_a_at	•	35021	•
CG34392	Epac	CG34392 gene product from transcript CG34392-RE	1.51	1.2e-06	2.6e-05	1631112_at	•	35588	•
CG7807	AP-2	CG7807 gene product from transcript CG7807-RF	1.51	0.0022	0.0062	1631372_a_at	•	40398	•
CG10833	Cyp28d1	CG10833 gene product from transcript CG10833-RA	1.51	1e-05	9.4e-05	1633639_at	•	33749	•	•
CG43479	nwk	nervous wreck	1.51	0.0072	0.018	1637294_at	•	39052	•
CG2950	CG2950	CG2950 gene product from transcript CG2950-RG	1.51	0.00013	0.00055	1638173_s_at	•	33686	•
CG6440	Dms	Dromyosuppressin	1.51	0.0018	0.0052	1640440_at	•	44324	•
CG6342	Irp-1B	Iron regulatory protein 1B	1.51	1.9e-10	3.5e-07	1640650_at	•	41269	•	•
CG10508	CG10508	CG10508 gene product from transcript CG10508-RK	1.5	0.0031	0.0085	1623133_a_at	•	40342	•
CG32647	CG32647	CG32647 gene product from transcript CG32647-RB	1.5	0.00094	0.0029	1624717_s_at	•	326226	•
CG17527	GstE5	Glutathione S transferase E5	1.5	9.6e-06	9.2e-05	1624732_at	•	37110	•	•
CG1873	Ef1alpha100E	Elongation factor 1alpha100E	1.5	0.00075	0.0024	1624989_s_at	•	43736	•	•
CG7576	Rab3	CG7576 gene product from transcript CG7576-RA	1.5	0.0066	0.017	1625838_at	•	36127	•
CG15353	CG15353	CG15353 gene product from transcript CG15353-RA	1.5	0.00043	0.0015	1626439_at	•	50191	•
CG5097	MtnC	Metallothionein C	1.5	0.0013	0.0039	1628446_at	•	42416	•
CG7107	up	upheld	1.5	0.00088	0.0027	1630261_a_at	•	32314	•
CG4696	Mp20	Muscle protein 20	1.5	0.0002	0.00079	1630509_at	•	36468	•
CG17146	Adk1	Adenylate kinase-1	1.5	0.00016	0.00066	1631377_a_at	•	39396	•	•
CG33080	CG33080	CG33080 gene product from transcript CG33080-RA	1.5	6.5e-05	0.00033	1632342_a_at	•	31491	•
CG14762	CG14762	CG14762 gene product from transcript CG14762-RA	1.5	0.0013	0.0039	1632809_at	•	35768	•
CG30021	metro	menage a trois	1.5	5.1e-05	0.00028	1633935_at	•	36176	•
CG9628	CG9628	CG9628 gene product from transcript CG9628-RA	1.5	0.00025	0.00094	1634238_a_at	•	39593	•
CG43443	hts	hu li tai shao	1.5	0.0014	0.0042	1634962_s_at	•	37230	•
CG8206	CG8206	CG8206 gene product from transcript CG8206-RA	1.5	2.4e-07	1.2e-05	1639016_at	•	32516	•
CG43368	cac	cacophony	1.5	0.014	0.033	1640614_at	•	32158	•
CG8663	nrv3	nervana 3	1.5	0.00096	0.003	1640729_s_at	•	35408	•
CG3257	CG3257	CG3257 gene product from transcript CG3257-RB	1.5	0.0052	0.014	1641083_at	•	37862	•
CG31030	CG31030	CG31030 gene product from transcript CG31030-RB	1.49	0.00031	0.0011	1625272_at	•	318563	•
CG4893	CG4893	CG4893 gene product from transcript CG4893-RA	1.49	9e-05	0.00042	1625388_at	•	39813	•
CG11502	svp	seven up	1.49	0.00016	0.00065	1628779_a_at	•	41491	•
CG7542	CG7542	CG7542 gene product from transcript CG7542-RA	1.49	0.00043	0.0015	1629476_at	•	39960	•
CG8084	ana	anachronism	1.49	0.0004	0.0014	1630502_at	•	35913	•
CG13641	CG13641	CG13641 gene product from transcript CG13641-RA	1.49	0.022	0.049	1630561_at	•	42969	•
CG6816	Cyp18a1	Cytochrome P450-18a1	1.49	0.00048	0.0016	1631300_at	•	32858	•
CG14234	CG14234	CG14234 gene product from transcript CG14234-RA	1.49	3e-05	0.00019	1632391_at	•	32988	•
CG13315	CG13315	CG13315 gene product from transcript CG13315-RA	1.49	7.1e-07	2e-05	1634002_at	•	50300	•
CG33970	CG33970	CG33970 gene product from transcript CG33970-RA	1.49	8.2e-05	0.0004	1634597_a_at	•	43186	•
CG17352	CG17352	CG17352 gene product from transcript CG17352-RA	1.49	2.7e-05	0.00018	1634988_a_at	•	38946	•
CG3927	CG3927	CG3927 gene product from transcript CG3927-RA	1.49	0.0097	0.024	1636356_at	•	37576	•
CG9458	CG9458	CG9458 gene product from transcript CG9458-RA	1.49	0.00015	0.00063	1637754_at	•	41214	•
CG4660	CG4660	CG4660 gene product from transcript CG4660-RA	1.49	0.00015	0.00063	1640206_at	•	31542	•
CG32195	CG32195	CG32195 gene product from transcript CG32195-RA	1.49	8.1e-05	0.00039	1640590_at	•	317907	•
CG12105	CG12105	CG12105 gene product from transcript CG12105-RA	1.49	0.0099	0.024	1640809_at	•	38190	•
CG31005	qless	CG31005 gene product from transcript CG31005-RA	1.49	1e-05	9.6e-05	1641558_at	•	43697	•	•
CG11648	Abd-B	Abdominal B	1.49	0.016	0.037	1641589_s_at	•	47763	•
CG18537	CG18537	CG18537 gene product from transcript CG18537-RA	1.48	0.0019	0.0054	1623014_at	•	37094	•
CG13968	sNPF	short neuropeptide F precursor	1.48	0.0016	0.0047	1624838_a_at	•	35286	•
CG7584	Obp99c	Odorant-binding protein 99c	1.48	5.4e-06	6.4e-05	1625122_at	•	43494	•
CG4797	CG4797	CG4797 gene product from transcript CG4797-RA	1.48	4.5e-05	0.00025	1625477_a_at	•	37770	•
CG9264	tadr	torn and diminished rhabdomeres	1.48	0.0028	0.0076	1626815_a_at	•	35370	•
CG6644	Ugt35a	UDP-glycosyltransferase 35a	1.48	0.0012	0.0036	1627662_at	•	41334	•	•
CG9496	Tsp29Fb	Tetraspanin 29Fb	1.48	2.9e-05	0.00018	1629358_s_at	•	34212	•
CG4467	CG4467	CG4467 gene product from transcript CG4467-RB	1.48	0.0036	0.0097	1631676_at	•	42747	•
CG9780	CG9780	CG9780 gene product from transcript CG9780-RA	1.48	0.0005	0.0017	1637385_a_at	•	40540	•
CG9262	Shal	Shaker cognate l	1.48	1.1e-05	0.0001	1638398_at	•	40129	•
CG1600	CG1600	CG1600 gene product from transcript CG1600-RA	1.48	0.00043	0.0015	1638498_s_at	•	35687	•
	1638708_s_at	cdna:known chromosome:BDGP5:3R:2232579:2271718:1 gene:FBgn0261972 transcript:FBtr0303787	1.48	5.6e-05	0.0003	1638708_s_at
CG43398	scrib	scribbled	1.48	0.0033	0.0088	1639402_a_at	•	44448	•
CG2045	Ser7	CG2045 gene product from transcript CG2045-RA	1.48	7.6e-05	0.00037	1641359_at	•	31917	•
CG8238	Buffy	CG8238 gene product from transcript CG8238-RA	1.47	4.6e-06	5.8e-05	1623425_at	•	36251	•
CG11236	CG11236	CG11236 gene product from transcript CG11236-RA	1.47	4.5e-05	0.00025	1626613_at	•	33955	•	•
CG10433	CG10433	CG10433 gene product from transcript CG10433-RA	1.47	0.00023	0.00086	1627489_a_at	•	37458	•
CG8095	scb	scab	1.47	9.5e-05	0.00044	1629803_a_at	•	36692	•
CG2017	CG2017	CG2017 gene product from transcript CG2017-RA	1.47	6.5e-05	0.00033	1633771_s_at	•	40733	•
	1634187_x_at	cdna:known chromosome:BDGP5:3R:8301058:8303989:-1 gene:FBgn0052865 transcript:FBtr0082678	1.47	0.015	0.036	1634187_x_at
CG3534	CG3534	CG3534 gene product from transcript CG3534-RA	1.47	1.7e-05	0.00013	1635487_at	•	42047	•	•
CG10077	CG10077	CG10077 gene product from transcript CG10077-RA	1.47	0.0038	0.01	1638060_at	•	38756	•	•
CG16761	Cyp4d20	CG16761 gene product from transcript CG16761-RA	1.46	6.9e-05	0.00034	1625338_at	•	38311	•
CG32687	CG32687	CG32687 gene product from transcript CG32687-RB	1.46	4.1e-05	0.00024	1626724_at	•	31980	•
CG5379	CG5379	CG5379 gene product from transcript CG5379-RB	1.46	0.00071	0.0023	1626804_at	•	42625	•	•
CG12847	Tsp42Ec	Tetraspanin 42Ec	1.46	0.00037	0.0013	1630051_at	•	35612	•
CG30026	CG30026	CG30026 gene product from transcript CG30026-RB	1.46	0.00034	0.0012	1631370_at	•	246399	•
CG42492	CG42492	CG42492 gene product from transcript CG42492-RE	1.46	0.011	0.028	1631554_at	•	8674066	•
CG8839	CG8839	CG8839 gene product from transcript CG8839-RA	1.46	1.1e-07	8e-06	1637576_s_at	•	36340	•
CG11347	DOR	CG11347 gene product from transcript CG11347-RE	1.45	0.0012	0.0036	1623536_s_at	•	38543	•
CG15658	Lapsyn	Leucine-rich repeat activity-regulated protein at synapses	1.45	0.00036	0.0013	1624410_at	•	37418	•
CG2543	CG2543	CG2543 gene product from transcript CG2543-RA	1.45	2e-08	3.7e-06	1626223_at	•	32212	•	•
CG17921	HmgZ	HMG protein Z	1.45	9.2e-05	0.00043	1628984_s_at	•	37480	•
CG15077	Cyp12b2	CG15077 gene product from transcript CG15077-RA	1.45	0.00013	0.00057	1630170_at	•	37163	•	•
CG43119	Ect4	Ectoderm-expressed 4	1.45	0.00053	0.0017	1632067_at	•	38895	•
CG6357	CG6357	CG6357 gene product from transcript CG6357-RA	1.45	2.6e-07	1.2e-05	1633059_at	•	36532	•
CG5921	CG5921	CG5921 gene product from transcript CG5921-RC	1.45	0.00038	0.0013	1633783_a_at	•	31538	•
CG32754	vanin-like	CG32754 gene product from transcript CG32754-RA	1.45	0.00064	0.0021	1636507_at	•	31551	•	•
CG13631	CG13631	CG13631 gene product from transcript CG13631-RA	1.45	0.00031	0.0011	1639443_at	•	50073	•
CG1019	Mlp84B	Muscle LIM protein at 84B	1.45	0.0015	0.0043	1639980_s_at	•	40849	•
CG1771	mew	multiple edematous wings	1.45	0.00011	0.00049	1640547_at	•	32275	•
CG2125	ci	cubitus interruptus	1.44	0.00054	0.0018	1623144_at	•	43767	•
CG5001	CG5001	CG5001 gene product from transcript CG5001-RB	1.44	0.00077	0.0024	1623996_at	•	33308	•
CG10706	SK	small conductance calcium-activated potassium channel	1.44	0.001	0.0031	1625065_s_at	•	31456	•
CG15209	CG15209	CG15209 gene product from transcript CG15209-RA	1.44	8.8e-05	0.00041	1627744_at	•	32011	•
CG13594	CG13594	CG13594 gene product from transcript CG13594-RA	1.44	0.001	0.0031	1630036_at	•	37940	•
CG10145	mspo	M-spondin	1.44	0.0018	0.0051	1631327_at	•	36632	•
CG8116	CG8116	CG8116 gene product from transcript CG8116-RB	1.44	0.0065	0.016	1632757_a_at	•	41035	•
CG42541	CG42541	CG42541 gene product from transcript CG42541-RE	1.44	0.00028	0.001	1633281_at	•	31344	•
CG14296	endoA	endophilin A	1.44	0.00075	0.0024	1634452_s_at	•	42265	•
CG10152	beat-IV	CG10152 gene product from transcript CG10152-RB	1.44	0.0071	0.018	1634725_at	•	42778	•
CG11325	GRHR	Gonadotropin-releasing hormone receptor	1.44	0.00015	0.00061	1635442_a_at	•	33942	•
CG11348	nAcRbeta-64B	nicotinic Acetylcholine Receptor beta 64B	1.44	0.0077	0.019	1637321_at	•	38545	•
CG32555	RhoGAPp190	CG32555 gene product from transcript CG32555-RG	1.44	3.7e-05	0.00022	1638199_s_at	•	32743	•
CG8376	ap	apterous	1.44	9.7e-06	9.2e-05	1639498_a_at	•	35509	•
CG33143	CG33143	CG33143 gene product from transcript CG33143-RC	1.44	0.0021	0.006	1640974_a_at	•	37583	•
CG4120	Cyp12c1	CG4120 gene product from transcript CG4120-RA	1.43	5.9e-05	0.00031	1624953_at	•	40037	•
CG6579	atilla	CG6579 gene product from transcript CG6579-RB	1.43	3.6e-05	0.00021	1626831_at	•	34647	•
CG9674	CG9674	CG9674 gene product from transcript CG9674-RD	1.43	0.00019	0.00075	1629048_s_at	•	39878	•	• •
CG42345	laccase2	laccase 2	1.43	2e-05	0.00015	1630430_a_at	•	35494	•
	1632400_at	--- /// nemo	1.43	1.7e-05	0.00013	1632400_at
	1633130_at	Drosophila melanogaster RT08037 full insert cDNA.	1.43	0.0031	0.0085	1633130_at
CG40478	Dyrk3	CG40478 gene product from transcript CG40478-RE	1.43	1.5e-05	0.00012	1633143_s_at	•	3885567	•
CG32475	mthl8	methuselah-like 8	1.43	0.00098	0.003	1633386_s_at	•	38013	•
CG13893	CG13893	CG13893 gene product from transcript CG13893-RA	1.43	0.00035	0.0012	1636193_at	•	38074	•
CG11546	kermit	CG11546 gene product from transcript CG11546-RB	1.43	2.4e-08	3.8e-06	1638267_s_at	•	46027	•
CG31688	CG31688	CG31688 gene product from transcript CG31688-RD	1.43	0.0054	0.014	1640043_s_at	•	35314	•
CG1515	Ykt6	CG1515 gene product from transcript CG1515-RA	1.43	7.3e-07	2.1e-05	1640976_at	•	31706	•
CG32834	CG32834	CG32834 gene product from transcript CG32834-RB	1.43	3.7e-05	0.00022	1641292_at	•	318238	•
CG10186	CG10186	CG10186 gene product from transcript CG10186-RH	1.42	0.012	0.03	1624417_a_at	•	35238	•
CG31446	CG31446	CG31446 gene product from transcript CG31446-RB	1.42	0.00033	0.0012	1625985_at	•	318741	•
CG6004	Muc68D	Mucin 68D	1.42	0.0011	0.0033	1626309_at	•	39326	•
CG12052	lola	longitudinals lacking	1.42	0.00033	0.0012	1628421_at	•	44548	•
CG17754	CG17754	CG17754 gene product from transcript CG17754-RC	1.42	5e-06	6.1e-05	1628712_at	•	31873	•
CG32698	CG32698	CG32698 gene product from transcript CG32698-RB	1.42	4.8e-05	0.00026	1628885_at	•	31915	•
CG42665	Exn	Ephexin	1.42	3.8e-05	0.00022	1628915_s_at	•	39900	•
	1629242_x_at	---	1.42	0.0015	0.0043	1629242_x_at
CG32444	CG32444	CG32444 gene product from transcript CG32444-RA	1.42	0.0055	0.014	1633684_at	•	40406	•	•
CG6723	CG6723	CG6723 gene product from transcript CG6723-RA	1.42	0.0038	0.01	1636028_at	•	41368	•
CG18090	Dsk	Drosulfakinin	1.42	0.011	0.028	1637290_at	•	45845	•
	1637496_at	--- /// ---	1.42	3.5e-05	0.00021	1637496_at
CG2187	CG2187	CG2187 gene product from transcript CG2187-RA	1.42	3.4e-07	1.4e-05	1638154_at	•	43743	•
CG5506	CG5506	CG5506 gene product from transcript CG5506-RA	1.42	3.1e-06	4.6e-05	1638991_at	•	39992	•
CG15202	CG15202	CG15202 gene product from transcript CG15202-RB	1.42	0.0011	0.0033	1639774_at	•	32052	•
CG3775	CG3775	CG3775 gene product from transcript CG3775-RA	1.42	9.1e-05	0.00042	1640399_at	•	32234	•
CG9390	AcCoAS	Acetyl Coenzyme A synthase	1.42	3.3e-05	0.0002	1641148_a_at	•	40348	•	•
CG4531	aos	argos	1.42	2.2e-07	1.2e-05	1641578_at	•	39833	•
CG17278	CG17278	CG17278 gene product from transcript CG17278-RA	1.41	0.00072	0.0023	1623565_at	•	50050	•
CG10242	Cyp6a23	CG10242 gene product from transcript CG10242-RA	1.41	4.2e-05	0.00024	1624101_at	•	36661	•	•
CG6570	lbl	ladybird late	1.41	0.00032	0.0011	1626058_at	•	42541	•
CG15231	IM4	Immune induced molecule 4	1.41	3.3e-05	0.0002	1626345_at	•	50126	•
	1628272_a_at	Drosophila melanogaster GH12380 full length cDNA.	1.41	0.0022	0.0062	1628272_a_at
CG14485	swi2	CG14485 gene product from transcript CG14485-RA	1.41	0.00016	0.00064	1628930_at	•	37010	•
CG4685	Ssadh	Succinic semialdehyde dehydrogenase	1.41	1.5e-06	3e-05	1635280_at	•	43092	•	•
CG12602	Vha100-5	Vacuolar H[+] ATPase subunit 100-5	1.41	7.2e-05	0.00035	1636474_at	•	34587	•	•
CG4545	SerT	Serotonin transporter	1.4	0.00081	0.0025	1623006_at	•	37895	•
CG10249	CG10249	CG10249 gene product from transcript CG10249-RG	1.4	0.00019	0.00076	1623036_a_at	•	36668	•
CG10011	CG10011	CG10011 gene product from transcript CG10011-RA	1.4	0.00016	0.00065	1625581_at	•	43387	•
CG31326	CG31326	CG31326 gene product from transcript CG31326-RA	1.4	0.00026	0.00097	1625598_at	•	41728	•
CG32019	bt	bent	1.4	0.0013	0.0038	1626397_at	•	43814	•
CG13639	CG13639	CG13639 gene product from transcript CG13639-RA	1.4	0.0095	0.023	1628668_at	•	12798257	•
CG4716	CG4716	CG4716 gene product from transcript CG4716-RA	1.4	0.00053	0.0018	1629046_a_at	•	36471	•
CG18747	CG18747	CG18747 gene product from transcript CG18747-RB	1.4	0.00092	0.0029	1629431_at	•	59143	•
CG1200	Aplip1	APP-like protein interacting protein 1	1.4	0.0011	0.0035	1629678_a_at	•	53472	•
CG4220	elB	elbow B	1.4	5.9e-06	6.7e-05	1631207_at	•	34844	•
CG7188	BI-1	Bax Inhibitor-1	1.4	5.6e-06	6.5e-05	1633498_at	•	38936	•
CG33203	CG33203	CG33203 gene product from transcript CG33203-RE	1.4	0.0069	0.018	1635644_at	•	43414	•
CG4766	CG4766	CG4766 gene product from transcript CG4766-RA	1.4	0.0013	0.0039	1637635_at	•	31533	•
CG15154	Socs36E	Suppressor of cytokine signaling at 36E	1.4	0.0019	0.0053	1637703_a_at	•	35085	•
CG31361	dpr17	CG31361 gene product from transcript CG31361-RA	1.4	5.8e-05	0.00031	1638037_a_at	•	41470	•
CG17136	Rbp1	RNA-binding protein 1	1.4	0.0032	0.0086	1638486_at	•	41294	•
CG7563	CalpA	Calpain-A	1.4	0.00065	0.0021	1638939_at	•	37232	•
	1640472_at	Drosophila melanogaster GH06422 full length cDNA.	1.4	0.00048	0.0016	1640472_at
CG17239	CG17239	CG17239 gene product from transcript CG17239-RB	1.39	3.5e-05	0.00021	1623756_at	•	59224	•
CG6331	Orct	Organic cation transporter	1.39	0.00096	0.003	1624450_at	•	42891	•
CG34172	CG34172	CG34172 gene product from transcript CG34172-RC	1.39	0.0011	0.0033	1625901_s_at	•	5740746	•
CG18577	CG18577	CG18577 gene product from transcript CG18577-RA	1.39	0.00043	0.0015	1628670_at	•	41337	•
CG5346	CG5346	CG5346 gene product from transcript CG5346-RA	1.39	8.7e-06	8.6e-05	1630248_at	•	42653	•
CG10824	CG10824	CG10824 gene product from transcript CG10824-RA	1.39	0.0033	0.0089	1631523_at	•	42512	•
CG15649	CG15649	CG15649 gene product from transcript CG15649-RB	1.39	0.00036	0.0013	1634210_at	•	37371	•
CG5008	GNBP3	Gram-negative bacteria binding protein 3	1.39	0.00035	0.0012	1635470_at	•	39020	•
CG10390	mia	meiosis I arrest	1.39	0.00074	0.0024	1635813_at	•	40667	•
CG11333	CG11333	CG11333 gene product from transcript CG11333-RA	1.39	8.2e-05	0.00039	1636329_at	•	43714	•
CG7440	tgy	twiggy	1.39	0.00039	0.0013	1636995_at	•	32896	•
CG9932	CG9932	CG9932 gene product from transcript CG9932-RE	1.39	0.00032	0.0012	1638653_a_at	•	34701	•
	1639374_s_at	Amylase /// Amylase	1.39	2.2e-05	0.00015	1639374_s_at
CG31692	fbp	fructose-1,6-bisphosphatase	1.39	3.8e-05	0.00023	1641066_s_at	•	35265	•	•
CG6847	CG6847	CG6847 gene product from transcript CG6847-RA	1.38	1.2e-05	0.0001	1623325_at	•	32778	•	•
CG10516	CG10516	CG10516 gene product from transcript CG10516-RA	1.38	2.4e-05	0.00016	1623666_at	•	39738	•
CG4786	Rcd2	Reduction in Cnn dots 2	1.38	0.00054	0.0018	1624503_at	•	40283	•
	1627784_at	Drosophila melanogaster GM07606 full length cDNA.	1.38	0.0056	0.014	1627784_at
CG5407	Sur-8	CG5407 gene product from transcript CG5407-RA	1.38	0.00016	0.00065	1627802_s_at	•	42093	•
CG31632	sens-2	senseless-2	1.38	0.00059	0.0019	1628245_at	•	33957	•
CG42361	CG42361	CG42361 gene product from transcript CG42361-RA	1.38	0.00049	0.0016	1628381_at	•	37936	•
CG3301	CG3301	CG3301 gene product from transcript CG3301-RB	1.38	0.00014	0.0006	1628931_at	•	42528	•
CG7631	CG7631	CG7631 gene product from transcript CG7631-RA	1.38	0.01	0.026	1629098_at	•	34919	•
CG30092	jbug	jitterbug	1.38	0.00072	0.0023	1634170_a_at	•	43997	•
CG31751	CG31751	CG31751 gene product from transcript CG31751-RA	1.38	1.3e-06	2.7e-05	1634738_s_at	•	35118	•
CG32638	CG32638	CG32638 gene product from transcript CG32638-RB	1.38	4.5e-07	1.6e-05	1634787_at	•	318133	•
CG43119	Ect4	Ectoderm-expressed 4	1.38	0.00087	0.0027	1635126_a_at	•	38895	•
CG15151	rdo	reduced ocelli	1.38	0.014	0.033	1637869_at	•	35077	•
CG3090	Sox14	Sox box protein 14	1.38	0.00026	0.00098	1638050_s_at	•	37822	•
CG13432	qsm	quasimodo	1.38	2.8e-06	4.3e-05	1638079_at	•	47065	•
CG2471	Sclp	CG2471 gene product from transcript CG2471-RC	1.38	8.8e-05	0.00042	1639439_at	•	32156	•
CG3401	betaTub60D	beta-Tubulin at 60D	1.38	0.00064	0.0021	1639503_at	•	37888	•
CG5722	Npc1a	Niemann-Pick type C-1a	1.38	3.5e-06	5e-05	1640496_at	•	34358	•
CG8547	CG8547	CG8547 gene product from transcript CG8547-RC	1.38	0.0019	0.0055	1640747_s_at	•	36586	•
CG11617	CG11617	CG11617 gene product from transcript CG11617-RA	1.38	0.0011	0.0033	1641337_at	•	33183	•
CG4928	CG4928	CG4928 gene product from transcript CG4928-RA	1.37	0.00046	0.0015	1625471_s_at	•	32682	•
	1626438_at	Drosophila melanogaster MIP02859 full insert cDNA.	1.37	1.4e-06	2.8e-05	1626438_at
CG11331	Spn27A	Serpin 27A	1.37	2e-07	1.1e-05	1628229_at	•	45815	•
CG3992	srp	serpent	1.37	0.00039	0.0014	1629229_a_at	•	41944	•
CG3078	CG3078	CG3078 gene product from transcript CG3078-RA	1.37	0.00026	0.00097	1630447_at	•	31211	•
CG8008	CG8008	CG8008 gene product from transcript CG8008-RB	1.37	0.0012	0.0035	1632490_at	•	35935	•
CG3322	LanB2	Laminin B2	1.37	0.00013	0.00057	1632666_at	•	39118	•
CG1915	sls	sallimus	1.37	0.01	0.025	1634102_at	•	44013	•
CG30197	CG30197	CG30197 gene product from transcript CG30197-RA	1.37	2e-05	0.00014	1634388_at	•	246513	•
CG42679	Lmpt	Limpet	1.37	0.00056	0.0018	1636953_a_at	•	39889	•
CG44007	Pde1c	CG44007 gene product from transcript CG44007-RG	1.37	5.3e-06	6.3e-05	1639744_at	•	34594	•
	1640606_x_at	Drosophila melanogaster RH16194 full insert cDNA.	1.37	0.0036	0.0096	1640606_x_at
CG3625	CG3625	CG3625 gene product from transcript CG3625-RD	1.37	1.6e-05	0.00012	1641294_a_at	•	33198	•
CG7059	CG7059	CG7059 gene product from transcript CG7059-RA	1.36	0.0078	0.02	1624405_a_at	•	42626	•
CG7224	CG7224	CG7224 gene product from transcript CG7224-RB	1.36	0.00015	0.00061	1626442_at	•	34089	•
CG1152	Gld	Glucose dehydrogenase	1.36	0.00018	0.00072	1626984_at	•	40875	•	•
CG11062	Actbeta	Activin-beta	1.36	0.0027	0.0074	1627736_at	•	43826	•
CG10120	Men	Malic enzyme	1.36	1.2e-05	0.00011	1629095_a_at	•	47173	•	•
CG18173	CG18173	CG18173 gene product from transcript CG18173-RB	1.36	6.1e-05	0.00032	1631234_at	•	38220	•
CG12118	CG12118	CG12118 gene product from transcript CG12118-RB	1.36	1.9e-07	1.1e-05	1631351_s_at	•	31857	•
CG4859	Mmp1	Matrix metalloproteinase 1	1.36	0.00018	0.00073	1632204_at	•	37949	•
CG33351	CheB42b	Chemosensory protein B 42b	1.36	0.0041	0.011	1634305_at	•	2768717	•
CG3454	Hdc	Histidine decarboxylase	1.36	0.012	0.028	1634856_at	•	36076	•	•
CG1143	CG1143	CG1143 gene product from transcript CG1143-RB	1.36	0.0052	0.013	1638343_at	•	38329	•
CG15531	CG15531	CG15531 gene product from transcript CG15531-RA	1.36	9.3e-05	0.00043	1638528_at	•	43592	•	•
CG18348	Cpr67Fb	Cuticular protein 67Fb	1.36	0.00042	0.0014	1638742_at	•	39225	•
CG5376	CG5376	CG5376 gene product from transcript CG5376-RA	1.36	0.0033	0.0088	1640715_at	•	42648	•
CG1912	Gycalpha99B	Guanylyl cyclase alpha-subunit at 99B	1.36	0.00057	0.0019	1641618_at	•	43493	•	•
CG30023	sprt	sprite	1.35	0.00013	0.00056	1624510_at	•	246397	•
CG9347	ninaB	neither inactivation nor afterpotential B	1.35	0.00031	0.0011	1625743_at	•	41678	•
CG18330	Cct2	CTP:phosphocholine cytidylyltransferase 2	1.35	0.0071	0.018	1625859_at	•	38180	•	•
CG1232	tipE	temperature-induced paralytic E	1.35	0.00065	0.0021	1626200_s_at	•	38504	•
CG16704	CG16704	CG16704 gene product from transcript CG16704-RA	1.35	0.00064	0.0021	1629083_at	•	33589	•
CG12781	nahoda	CG12781 gene product from transcript CG12781-RA	1.35	6.6e-05	0.00034	1630476_s_at	•	37641	•
CG12800	Cyp6d4	CG12800 gene product from transcript CG12800-RA	1.35	5.4e-07	1.7e-05	1630802_at	•	42682	•	•
CG12908	Ndg	Nidogen/entactin	1.35	0.0015	0.0045	1632082_at	•	36089	•
CG30428	CG30428	CG30428 gene product from transcript CG30428-RA	1.35	0.00043	0.0015	1634124_at	•	246608	•
CG31991	mdy	midway	1.35	5.5e-07	1.8e-05	1636579_s_at	•	44887	•	• • •
CG18622	CG18622	CG18622 gene product from transcript CG18622-RA	1.35	0.00074	0.0023	1636775_at	•	42044	•
CG3318	Dat	Dopamine N acetyltransferase	1.35	0.00012	0.00053	1637353_at	•	37867	•	•
CG18374	Gyk	Glycerol kinase	1.35	2.4e-06	4e-05	1638285_a_at	•	43913	•	•
	1638496_at	cdna:novel chromosome:BDGP5:3L:10616315:10621553:-1 transcript:SNAP00000003386	1.35	0.00037	0.0013	1638496_at
CG3856	Oamb	Octopamine receptor in mushroom bodies	1.35	1.4e-06	2.8e-05	1638556_s_at	•	43982	•
CG4104	Tps1	Trehalose-6-phosphate synthase 1	1.35	0.00019	0.00074	1639415_at	•	33642	•	•
CG12348	Sh	Shaker	1.35	0.017	0.039	1641501_a_at	•	32780	•
CG33966	CG33966	CG33966 gene product from transcript CG33966-RA	1.34	0.00023	0.00086	1624172_at	•	3885642	•
CG6830	CG6830	CG6830 gene product from transcript CG6830-RA	1.34	0.00019	0.00074	1624692_at	•	41408	•
CG3884	CG3884	CG3884 gene product from transcript CG3884-RA	1.34	0.00022	0.00083	1628581_at	•	36429	•
CG17374	CG17374	CG17374 gene product from transcript CG17374-RC	1.34	0.00011	0.00049	1629355_at	•	3355111	•	•
CG3294	CG3294	CG3294 gene product from transcript CG3294-RB	1.34	1.6e-05	0.00012	1631181_a_at	•	33677	•
CG8827	Ance	Angiotensin converting enzyme	1.34	0.00015	0.00063	1632431_s_at	•	34805	•
CG32381	unc-13-4A	CG32381 gene product from transcript CG32381-RC	1.34	0.00059	0.0019	1633793_at	•	38801	•
CG17119	CG17119	CG17119 gene product from transcript CG17119-RA	1.34	0.00047	0.0016	1634186_a_at	•	42723	•
CG13139	lft	lowfat	1.34	0.00015	0.00063	1634213_at	•	34405	•
CG10830	CG10830	CG10830 gene product from transcript CG10830-RA	1.34	0.0043	0.011	1635360_at	•	42475	•
CG32180	Eip74EF	Ecdysone-induced protein 74EF	1.34	0.00039	0.0013	1635639_a_at	•	39962	•
CG18107	CG18107	CG18107 gene product from transcript CG18107-RA	1.34	3.2e-05	0.0002	1638772_at	•	37101	•
CG31207	CG31207	CG31207 gene product from transcript CG31207-RA	1.34	0.00073	0.0023	1639400_at	•	326125	•
CG2062	Cyp4e1	Cytochrome P450-4e1	1.34	0.0011	0.0033	1639539_at	•	44632	•	•
CG14275	CG14275	CG14275 gene product from transcript CG14275-RA	1.34	0.0024	0.0068	1639733_s_at	•	34144	•
CG9897	CG9897	CG9897 gene product from transcript CG9897-RA	1.34	2.6e-05	0.00017	1640407_at	•	37651	•
	1641232_s_at	--- /// ---	1.34	4.8e-05	0.00026	1641232_s_at
CG30411	CG30411	CG30411 gene product from transcript CG30411-RA	1.33	0.00056	0.0018	1623744_at	•	246600	•
CG7727	Appl	beta amyloid protein precursor-like	1.33	0.0053	0.014	1624033_at	•	31002	•
	1624059_at	Drosophila melanogaster SD04822 full length cDNA.	1.33	0.0012	0.0036	1624059_at
CG10031	CG10031	CG10031 gene product from transcript CG10031-RA	1.33	0.00074	0.0023	1625457_at	•	33594	•
	1627735_at	cdna:known chromosome:BDGP5:3L:987211:992464:1 gene:FBgn0035178 transcript:FBtr0072618	1.33	0.0016	0.0045	1627735_at
CG31174	CG31174	CG31174 gene product from transcript CG31174-RB	1.33	1e-05	9.5e-05	1628539_at	•	318616	•
CG5730	AnnIX	Annexin IX	1.33	3.3e-06	4.8e-05	1630286_at	•	42492	•
CG2680	CG2680	CG2680 gene product from transcript CG2680-RB	1.33	0.0019	0.0055	1630821_at	•	31257	•
CG8534	CG8534	CG8534 gene product from transcript CG8534-RA	1.33	0.00011	0.00048	1631197_at	•	41210	•
CG12023	GV1	CG12023 gene product from transcript CG12023-RA	1.33	0.00023	0.00087	1631252_a_at	•	38238	•
CG3344	CG3344	CG3344 gene product from transcript CG3344-RA	1.33	5.7e-05	0.0003	1632584_at	•	38083	•
CG11111	rdgB	retinal degeneration B	1.33	0.009	0.022	1634099_at	•	32340	•
CG10363	Tep4	Thioester-containing protein 4	1.33	9e-05	0.00042	1634552_at	•	35248	•
CG6117	Pka-C3	cAMP-dependent protein kinase 3	1.33	0.0014	0.0042	1635928_a_at	•	39733	•	•
CG11352	jim	CG11352 gene product from transcript CG11352-RC	1.33	0.00019	0.00075	1636911_at	•	43924	•
CG8566	unc-104	CG8566 gene product from transcript CG8566-RH	1.33	0.0019	0.0054	1637684_at	•	36876	•
CG2835	G-salpha60A	G protein salpha 60A	1.33	0.00018	0.0007	1639015_s_at	•	37805	•
CG16858	vkg	viking	1.33	5.5e-05	0.00029	1639229_at	•	33726	•
CG5758	CG5758	CG5758 gene product from transcript CG5758-RC	1.33	0.00032	0.0011	1641236_s_at	•	35083	•
CG12424	ckn	caskin	1.33	1.6e-05	0.00013	1641657_s_at	•	36673	•
CG7313	CheA75a	Chemosensory protein A 75a	1.32	0.0084	0.021	1624808_at	•	40011	•
CG15101	Jheh1	Juvenile hormone epoxide hydrolase 1	1.32	6.2e-05	0.00032	1626414_at	•	251984	•
CG5562	gbb	glass bottom boat	1.32	0.00022	0.00085	1628658_at	•	37778	•
CG6869	FucTA	CG6869 gene product from transcript CG6869-RA	1.32	0.0001	0.00046	1629453_at	•	39653	•
CG13003	CG13003	CG13003 gene product from transcript CG13003-RC	1.32	0.0067	0.017	1630570_at	•	32675	•
CG5023	CG5023	CG5023 gene product from transcript CG5023-RA	1.32	0.0054	0.014	1631167_at	•	42400	•
CG3014	CG3014	CG3014 gene product from transcript CG3014-RA	1.32	6.2e-07	1.9e-05	1631193_at	•	40922	•
CG42370	CG42370	CG42370 gene product from transcript CG42370-RA	1.32	0.0011	0.0032	1631405_at	•	33893	•
CG7447	slow	slowdown	1.32	1.5e-06	3e-05	1631441_s_at	•	38540	•
CG33485	dpr9	CG33485 gene product from transcript CG33485-RA	1.32	0.0029	0.0079	1632889_at	•	2768670	•
CG13877	CG13877	CG13877 gene product from transcript CG13877-RC	1.32	0.00092	0.0028	1635049_at	•	38036	•
CG3324	Pkg21D	cGMP-dependent protein kinase 21D	1.32	0.00084	0.0026	1635406_at	•	33253	•
CG32052	CG32052	CG32052 gene product from transcript CG32052-RC	1.32	0.014	0.034	1638906_at	•	326184	•
CG3302	Crz	Corazonin	1.32	0.0079	0.02	1641343_at	•	41742	•
CG8034	CG8034	CG8034 gene product from transcript CG8034-RA	1.31	7e-05	0.00035	1624273_at	•	32924	•
CG3851	odd	odd skipped	1.31	0.00021	0.00079	1625850_at	•	33583	•
CG17111	CG17111	CG17111 gene product from transcript CG17111-RB	1.31	0.0003	0.0011	1625891_at	•	42727	•
CG32529	Hers	Histone gene-specific Epigenetic Repressor in late S phase	1.31	9.5e-06	9.1e-05	1628469_a_at	•	33000	•
CG3234	tim	timeless	1.31	0.0017	0.0048	1634188_a_at	•	33571	•
CG14292	CG14292	CG14292 gene product from transcript CG14292-RA	1.31	1.4e-05	0.00011	1635724_at	•	42264	•
CG14575	capaR	capa receptor	1.31	0.00065	0.0021	1635890_at	•	40393	•
CG44099	pHCl	CG44099 gene product from transcript CG44099-RL	1.31	0.0052	0.013	1636377_at	•	39730	•
CG43340	CG43340	CG43340 gene product from transcript CG43340-RH	1.31	0.003	0.0082	1637188_s_at	•	35698	•
CG1495	CaMKI	Calcium/calmodulin-dependent protein kinase I	1.31	2.4e-05	0.00016	1637380_s_at	•	43792	•
CG7399	Hn	Henna	1.31	0.0016	0.0046	1638325_at	•	38871	•	•
CG3624	babos	CG3624 gene product from transcript CG3624-RA	1.31	7.3e-05	0.00036	1639592_at	•	37557	•
CG9538	Ag5r	Antigen 5-related	1.3	4.4e-06	5.7e-05	1625266_at	•	44631	•
CG9734	glob1	globin 1	1.3	5.9e-06	6.8e-05	1626641_s_at	•	41930	•
	1626966_s_at	---	1.3	0.00031	0.0011	1626966_s_at
	1627759_at	Drosophila melanogaster RE42467 full insert cDNA.	1.3	0.00017	0.00069	1627759_at
CG11140	Aldh-III	Aldehyde dehydrogenase type III	1.3	2.7e-06	4.2e-05	1627861_s_at	•	45398	•	•
CG1774	CG1774	CG1774 gene product from transcript CG1774-RA	1.3	5.6e-06	6.5e-05	1628758_at	•	43722	•
CG8421	Asph	Aspartyl beta-hydroxylase	1.3	0.0028	0.0076	1629597_a_at	•	36778	•
CG1922	onecut	CG1922 gene product from transcript CG1922-RB	1.3	0.007	0.018	1630376_at	•	45816	•
CG8205	fus	fusilli	1.3	0.00057	0.0019	1630930_a_at	•	44095	•
CG10851	B52	CG10851 gene product from transcript CG10851-RN	1.3	0.0059	0.015	1633821_at	•	41670	•
CG4486	Cyp9b2	Cytochrome P450-9b2	1.3	0.0008	0.0025	1635008_at	•	35635	•	•
CG34396	CG34396	CG34396 gene product from transcript CG34396-RC	1.3	0.0017	0.0048	1635292_at	•	37398	•
CG8846	Thor	CG8846 gene product from transcript CG8846-RA	1.3	0.00032	0.0011	1635900_at	•	33569	•
CG17943	comm	commissureless	1.3	0.0004	0.0014	1636089_at	•	39717	•
CG3269	Rab2	CG3269 gene product from transcript CG3269-RA	1.3	2e-05	0.00014	1636607_at	•	35577	•
CG7971	CG7971	CG7971 gene product from transcript CG7971-RC	1.3	0.0026	0.0071	1638022_at	•	38206	•
CG6921	bond	james bond	1.3	0.00044	0.0015	1638324_s_at	•	42657	•
CG13116	CG13116	CG13116 gene product from transcript CG13116-RA	1.3	0.0014	0.0042	1638378_at	•	34288	•
CG17855	CG17855	CG17855 gene product from transcript CG17855-RA	1.3	0.00025	0.00094	1639990_at	•	34269	•
CG3200	Reg-2	Rhythmically expressed gene 2	1.3	0.0011	0.0033	1641722_at	•	38075	•
CG14869	CG14869	CG14869 gene product from transcript CG14869-RB	1.29	0.00076	0.0024	1623624_at	•	41887	•
CG15347	CG15347	CG15347 gene product from transcript CG15347-RA	1.29	1.7e-05	0.00013	1623761_at	•	31779	•
CG11448	CG11448	CG11448 gene product from transcript CG11448-RB	1.29	0.00016	0.00066	1624881_at	•	31090	•
CG7050	Nrx-1	Neurexin 1	1.29	0.0055	0.014	1625623_at	•	42646	•
CG7888	CG7888	CG7888 gene product from transcript CG7888-RC	1.29	0.00036	0.0013	1627964_s_at	•	39232	•
CG5803	Fas3	Fasciclin 3	1.29	0.0014	0.004	1628543_a_at	•	35097	•
CG14285	CG14285	CG14285 gene product from transcript CG14285-RA	1.29	0.00014	0.0006	1631606_at	•	42281	•
CG4993	PRL-1	CG4993 gene product from transcript CG4993-RB	1.29	3.4e-05	0.00021	1631728_s_at	•	34952	•
CG17124	CG17124	CG17124 gene product from transcript CG17124-RB	1.29	0.00014	0.0006	1633795_a_at	•	34485	•
CG31057	tau	CG31057 gene product from transcript CG31057-RB	1.29	0.0014	0.004	1634487_at	•	326116	•
CG8310	Vha36-3	Vacuolar H[+] ATPase subunit 36-3	1.29	0.0088	0.022	1635610_at	•	31235	•	•
CG44167	St3	Sulfotransferase 3	1.29	0.00079	0.0025	1635800_at	•	37743	•
	1640167_s_at	--- /// Tequila	1.29	0.00088	0.0027	1640167_s_at
CG5730	AnnIX	Annexin IX	1.29	7.5e-05	0.00037	1640324_at	•	42492	•
CG10170	CG10170	CG10170 gene product from transcript CG10170-RA	1.29	0.00041	0.0014	1641664_at	•	42774	•
	1624731_s_at	Drosophila melanogaster RH24480 full insert cDNA.	1.28	0.0012	0.0037	1624731_s_at
	1625008_at	Drosophila melanogaster MIP14010 full insert cDNA.	1.28	0.0068	0.017	1625008_at
CG14630	CG14630	CG14630 gene product from transcript CG14630-RA	1.28	0.00023	0.00087	1625120_at	•	44620	•
CG30345	CG30345	CG30345 gene product from transcript CG30345-RB	1.28	6.8e-05	0.00034	1627500_at	•	246553	•
CG13772	neuroligin	CG13772 gene product from transcript CG13772-RB	1.28	0.006	0.015	1628147_at	•	33962	•	•
CG16712	CG16712	CG16712 gene product from transcript CG16712-RA	1.28	4.7e-06	5.9e-05	1628474_at	•	33592	•
CG15255	CG15255	CG15255 gene product from transcript CG15255-RA	1.28	0.00099	0.003	1629633_at	•	34913	•
CG7695	CG7695	CG7695 gene product from transcript CG7695-RA	1.28	0.00025	0.00092	1630831_at	•	42234	•
CG11319	CG11319	CG11319 gene product from transcript CG11319-RA	1.28	0.015	0.035	1634246_at	•	33923	•
CG32156	Mbs	Myosin binding subunit	1.28	0.0017	0.0049	1635238_s_at	•	49070	•
CG10562	CG10562	CG10562 gene product from transcript CG10562-RA	1.28	0.00022	0.00083	1638226_at	•	43066	•
CG17032	CG17032	CG17032 gene product from transcript CG17032-RA	1.28	0.00024	0.0009	1639353_at	•	39736	•
CG12370	Dh44-R2	Diuretic hormone 44 receptor 2	1.28	0.00049	0.0016	1639961_at	•	36368	•
CG1844	SelG	Selenoprotein G	1.28	1.3e-05	0.00011	1640122_at	•	32149	•
CG11094	dsx	doublesex	1.27	0.00053	0.0018	1623776_s_at	•	40940	•
CG15848	Scp1	Sarcoplasmic calcium-binding protein 1	1.27	0.0009	0.0028	1625433_at	•	3355102	•
CG32062	A2bp1	Ataxin-2 binding protein 1	1.27	0.0014	0.004	1626884_a_at	•	39198	•
CG6643	Esyt2	CG6643 gene product from transcript CG6643-RA	1.27	0.0017	0.005	1629776_a_at	•	42929	•
CG6042	Cyp12a4	CG6042 gene product from transcript CG6042-RA	1.27	5.6e-05	0.00029	1632114_at	•	42294	•	•
CG1669	kappaB-Ras	CG1669 gene product from transcript CG1669-RB	1.27	0.0006	0.0019	1636217_at	•	35667	•
CG11282	caps	capricious	1.27	0.0001	0.00046	1638580_at	•	39493	•
CG10675	CHKov2	CG10675 gene product from transcript CG10675-RA	1.27	0.0056	0.015	1638852_at	•	43068	•
CG31269	CG31269	CG31269 gene product from transcript CG31269-RB	1.27	0.0038	0.01	1639395_at	•	318653	•
CG4057	tamo	CG4057 gene product from transcript CG4057-RA	1.26	1.3e-06	2.8e-05	1623212_s_at	•	37864	•
CG17348	drl	derailed	1.26	0.0023	0.0065	1624297_at	•	44355	•
CG15361	Nplp4	Neuropeptide-like precursor 4	1.26	0.0009	0.0028	1624362_at	•	50190	•
CG30011	gem	gemini	1.26	3.9e-05	0.00023	1625370_s_at	•	36064	•
	1625880_at	cdna:known chromosome:BDGP5:3R:18552691:18558084:1 gene:FBgn0039014 transcript:FBtr0113268	1.26	0.00055	0.0018	1625880_at
CG14938	crol	crooked legs	1.26	0.0015	0.0044	1626018_a_at	•	34592	•
CG6649	Ugt35b	UDP-glycosyltransferase 35b	1.26	0.0022	0.0062	1626970_at	•	41333	•	•
CG15828	CG15828	CG15828 gene product from transcript CG15828-RC	1.26	0.00015	0.00062	1628049_at	•	34283	•
CG1743	Gs2	Glutamine synthetase 2	1.26	0.0003	0.0011	1630653_a_at	•	32087	•	•
CG10626	Lkr	Leucokinin receptor	1.26	0.0031	0.0084	1631100_at	•	38622	•
CG33522	scaf6	CG33522 gene product from transcript CG33522-RD	1.26	0.0017	0.0049	1631356_at	•	3346235	•
CG6426	CG6426	CG6426 gene product from transcript CG6426-RA	1.26	6.8e-05	0.00034	1634636_at	•	36891	•
CG9364	Treh	Trehalase	1.26	2.1e-05	0.00015	1635692_s_at	•	45368	•	•
CG42701	Cng	Cyclic-nucleotide-gated ion channel protein	1.26	7.3e-05	0.00036	1635738_at	•	36806	•
CG7470	CG7470	CG7470 gene product from transcript CG7470-RB	1.26	0.0003	0.0011	1637154_at	•	40443	•	• •
	1637943_at	Drosophila melanogaster KH-domain protein KH93F (struthio) mRNA, complete cds.	1.26	0.00026	0.00095	1637943_at
CG7759	CG7759	CG7759 gene product from transcript CG7759-RA	1.26	0.0046	0.012	1639906_a_at	•	36234	•
CG7811	b	black	1.26	0.011	0.027	1640736_at	•	34791	•	•
CG13585	CG13585	CG13585 gene product from transcript CG13585-RA	1.25	2.9e-06	4.4e-05	1624841_s_at	•	37918	•
CG15067	CG15067	CG15067 gene product from transcript CG15067-RA	1.25	0.0002	0.00078	1625174_at	•	37102	•
CG1634	Nrg	Neuroglian	1.25	0.00088	0.0027	1626001_at	•	31792	•
CG6899	Ptp4E	Protein tyrosine phosphatase 4E	1.25	0.0058	0.015	1627599_at	•	31425	•
CG12161	Prosbeta2R2	Proteasome beta2R2 subunit	1.25	0.0003	0.0011	1627799_at	•	40621	•	•
CG9928	CG9928	CG9928 gene product from transcript CG9928-RA	1.25	0.00038	0.0013	1632087_at	•	34704	•
CG33138	CG33138	CG33138 gene product from transcript CG33138-RA	1.25	1.1e-05	9.8e-05	1634374_at	•	326264	•	•
CG9081	Cyp4s3	CG9081 gene product from transcript CG9081-RA	1.25	0.008	0.02	1636688_at	•	32444	•	•
CG5273	CG5273	CG5273 gene product from transcript CG5273-RA	1.25	0.00084	0.0026	1637811_s_at	•	31021	•
CG9155	Myo61F	Myosin 61F	1.25	0.0001	0.00046	1638278_s_at	•	38153	•
CG13189	CG13189	CG13189 gene product from transcript CG13189-RA	1.25	9.1e-07	2.3e-05	1638312_at	•	36273	•
CG8250	Alk	CG8250 gene product from transcript CG8250-RB	1.25	0.018	0.042	1638700_at	•	53425	•
CG16904	CG16904	CG16904 gene product from transcript CG16904-RA	1.25	0.00028	0.001	1638774_at	•	41212	•
CG5905	Nep1	Neprilysin 1	1.25	0.0041	0.011	1639483_s_at	•	31547	•
CG5992	Adgf-A	Adenosine deaminase-related growth factor A	1.24	0.00029	0.001	1624054_at	•	39976	•	•
CG17870	14-3-3zeta	CG17870 gene product from transcript CG17870-RE	1.24	0.0026	0.0072	1625148_s_at	•	36059	•
CG31646	CG31646	CG31646 gene product from transcript CG31646-RA	1.24	0.00092	0.0028	1627859_at	•	33795	•
CG13586	itp	ion transport peptide	1.24	0.0014	0.004	1628778_at	•	37921	•
[truncated: 2,628 more rows]

## Sheet: 3wDvs3wN
LIMMA analysis (contrast d_3wD_3wN, 3778 genes with q-value < 0.05 and |FC| >= 2)
• probe annotations in italics have poor annotation (only in Illumina manifest)
							Links to databases
CG_ID	SYMBOL	GENENAME	logFC	p-value	FDR (q-value)	probe ID	FLYBASE	ENTREZ	ENSEMBL	EC
CG3234	tim	timeless	8.53	6.7e-15	1.3e-10	1631468_a_at	•	33571	•
	1641474_s_at	Adult cuticle protein 1 /// --- /// ---	8.14	3.4e-09	1.4e-06	1641474_s_at
CG10725	CG10725	CG10725 gene product from transcript CG10725-RB	7.35	2.2e-07	1.4e-05	1638716_a_at	•	39510	•
CG7214	CG7214	CG7214 gene product from transcript CG7214-RA	6.53	3.9e-09	1.5e-06	1635072_at	•	34053	•
CG7445	fln	flightin	6.48	8e-08	7.4e-06	1637335_at	•	40185	•
	1625050_s_at	Drosophila melanogaster SD26211 full insert cDNA.	6.15	1.8e-09	1.2e-06	1625050_s_at
CG17234	CG17234	CG17234 gene product from transcript CG17234-RA	6.04	0.00033	0.0014	1623211_at	•	59225	•
CG4835	CG4835	CG4835 gene product from transcript CG4835-RB	5.75	3.9e-07	1.8e-05	1633214_at	•	38619	•
CG1171	Akh	Adipokinetic hormone	5.36	1.2e-07	9.3e-06	1631816_at	•	38495	•
CG40198	CG40198	CG40198 gene product from transcript CG40198-RC	5.35	1.5e-09	1.2e-06	1634162_at	•	3354922	•
CG8515	Cpr49Ah	Cuticular protein 49Ah	5.18	1.3e-09	1.2e-06	1633647_at	•	36354	•
CG5178	Act88F	Actin 88F	5.15	1e-06	3e-05	1626700_at	•	41885	•
CG40485	CG40485	CG40485 gene product from transcript CG40485-RB	5.12	5.1e-08	6e-06	1627167_a_at	•	3355165	•
CG12045	Cpr100A	Cuticular protein 100A	5.06	2.7e-09	1.2e-06	1629919_at	•	43657	•
CG13833	CG13833	CG13833 gene product from transcript CG13833-RA	5.05	7.7e-06	0.0001	1637462_at	•	42718	•
CG16820	CG16820	CG16820 gene product from transcript CG16820-RA	5.03	2.1e-08	3.9e-06	1641042_at	•	34730	•
CG32850	CG32850	CG32850 gene product from transcript CG32850-RB	5.03	3.9e-08	5.2e-06	1636015_s_at	•	318246	•
CG8299	CG8299	CG8299 gene product from transcript CG8299-RA	5.03	6.5e-05	0.00041	1633031_at	•	36751	•
CG13026	CG13026	CG13026 gene product from transcript CG13026-RB	5	4.1e-13	1.9e-09	1625401_at	•	39868	•
CG32850	CG32850	CG32850 gene product from transcript CG32850-RB	4.85	4.5e-08	5.6e-06	1641464_s_at	•	318246	•
CG8028	CG8028	CG8028 gene product from transcript CG8028-RC	4.78	2.5e-11	6.7e-08	1637575_at	•	32923
	1630600_at	Frost /// Sex combs on midleg	4.76	1.2e-07	9.4e-06	1630600_at
CG10248	Cyp6a8	Cytochrome P450-6a8	4.73	1.4e-06	3.6e-05	1640755_at	•	36666	•	•
	1627899_at	Drosophila melanogaster RE31004 full length cDNA.	4.66	6.9e-08	7.1e-06	1627899_at
CG18095	CG18095	CG18095 gene product from transcript CG18095-RB	4.65	1.2e-07	9.1e-06	1631274_at	•	34823	•
CG8823	Lip3	CG8823 gene product from transcript CG8823-RA	4.6	7.9e-05	0.00048	1628076_at	•	41643	•
CG18367	CG18367	CG18367 gene product from transcript CG18367-RA	4.59	2.7e-09	1.2e-06	1634399_at	•	37255	•
CG14031	Cyp4ac3	CG14031 gene product from transcript CG14031-RA	4.5	3.2e-07	1.6e-05	1638739_at	•	33756	•	•
CG42269	CG42269	CG42269 gene product from transcript CG42269-RE	4.47	1.7e-09	1.2e-06	1639720_at	•	38689	•
CG8424	Jhedup	Juvenile hormone esterase duplication	4.45	1.2e-06	3.3e-05	1640923_at	•	36779	•	•
CG4347	UGP	CG4347 gene product from transcript CG4347-RE	4.43	4.7e-07	2e-05	1633218_a_at	•	39065	•	•
CG4962	CG4962	CG4962 gene product from transcript CG4962-RA	4.39	8.4e-09	2.3e-06	1623517_at	•	39793	•
CG18066	Cpr57A	Cuticular protein 57A	4.34	2.6e-07	1.5e-05	1626386_at	•	37319	•
CG11012	Ugt37a1	UDP-glycosyltransferase 37a1	4.33	2.6e-06	5.1e-05	1630616_at	•	35307	•	•
CG2647	per	period	4.32	1.6e-09	1.2e-06	1638452_at	•	31251	•
CG7409	CG7409	CG7409 gene product from transcript CG7409-RA	4.32	2.1e-08	3.8e-06	1627577_at	•	38870	•
CG6821	Lsp1gamma	Larval serum protein 1 gamma	4.3	6.3e-05	0.0004	1626429_at	•	38015	•
CG8501	CG8501	CG8501 gene product from transcript CG8501-RA	4.28	4e-11	9.4e-08	1638959_at	•	36347	•
CG12408	TpnC4	Troponin C isoform 4	4.28	2.9e-07	1.6e-05	1634310_at	•	35498	•
CG2022	CG2022	CG2022 gene product from transcript CG2022-RB	4.26	5e-06	7.6e-05	1625314_at	•	40615	•
CG1441	CG1441	CG1441 gene product from transcript CG1441-RB	4.23	2.3e-08	3.9e-06	1625474_s_at	•	36029	•
	1641587_at	--- /// ---	4.23	1.9e-07	1.2e-05	1641587_at
CG16857	CG16857	CG16857 gene product from transcript CG16857-RA	4.19	9.2e-07	2.9e-05	1624256_at	•	33635	•
CG10352	CG10352	CG10352 gene product from transcript CG10352-RB	4.18	1.3e-06	3.4e-05	1638778_at	•	32147	•
CG13935	Cpr62Bb	Cuticular protein 62Bb	4.17	1.1e-07	8.9e-06	1638472_at	•	38240	•
CG9438	Cyp6a2	Cytochrome P450-6a2	4.16	1e-06	3e-05	1626401_at	•	35587	•	•
CG4190	Hsp67Bc	Heat shock gene 67Bc	4.14	4.2e-08	5.5e-06	1638484_at	•	39071	•
CG32523	CG32523	CG32523 gene product from transcript CG32523-RA	4.13	5.4e-05	0.00036	1640906_at	•	318071	•
CG6081	Cyp28d2	CG6081 gene product from transcript CG6081-RA	4.12	1.1e-07	8.9e-06	1624911_at	•	33748	•	•
CG3599	Btd	Biotinidase	4.11	7.1e-10	7.9e-07	1627262_at	•	31552	•
	1627236_s_at	Drosophila melanogaster SD06908 full insert cDNA.	4.07	6.4e-08	6.9e-06	1627236_s_at
CG4139	Karl	CG4139 gene product from transcript CG4139-RB	4.01	6.6e-09	2e-06	1633385_at	•	32131	•
CG1869	Cht7	CG1869 gene product from transcript CG1869-RA	4.01	2.6e-08	4.2e-06	1639636_at	•	38370	•	•
CG6738	CG6738	CG6738 gene product from transcript CG6738-RA	4.01	1.7e-07	1.1e-05	1630933_at	•	42732	•	•
CG13091	CG13091	CG13091 gene product from transcript CG13091-RB	4.01	1.3e-05	0.00014	1630532_at	•	34188	•
CG33282	CG33282	CG33282 gene product from transcript CG33282-RB	4	3e-10	4e-07	1625342_at	•	2768939	•
CG9095	CG9095	CG9095 gene product from transcript CG9095-RA	4	3.5e-07	1.7e-05	1631280_at	•	32447	•
CG10226	CG10226	CG10226 gene product from transcript CG10226-RA	4	7.3e-07	2.5e-05	1632500_at	•	38725	•
CG34316	CG34316	CG34316 gene product from transcript CG34316-RA	3.97	2e-07	1.3e-05	1636524_at	•	5740757	•
CG9192	CG9192	CG9192 gene product from transcript CG9192-RA	3.95	2.1e-14	1.9e-10	1640057_at	•	38134	•
CG11186	toy	twin of eyeless	3.94	1.1e-05	0.00013	1633512_at	•	43833	•
CG11459	CG11459	CG11459 gene product from transcript CG11459-RA	3.92	7.3e-06	9.8e-05	1637072_at	•	40741	•	•
CG31189	CG31189	CG31189 gene product from transcript CG31189-RB	3.91	1.5e-06	3.7e-05	1631584_at	•	42487	•
CG18179	CG18179	CG18179 gene product from transcript CG18179-RA	3.91	1.7e-06	4e-05	1630598_at	•	39124	•
CG31321	CG31321	CG31321 gene product from transcript CG31321-RB	3.89	3.1e-07	1.6e-05	1637195_at	•	318681	•
CG15449	CG15449	CG15449 gene product from transcript CG15449-RA	3.88	9.4e-06	0.00011	1637516_at	•	33079	•
CG17052	obst-A	obstructor-A	3.87	1.2e-06	3.3e-05	1640107_at	•	33022	•
CG1386	antdh	CG1386 gene product from transcript CG1386-RA	3.86	1.1e-06	3.2e-05	1634831_at	•	32058	•
CG14439	CG14439	CG14439 gene product from transcript CG14439-RB	3.82	3.2e-08	4.7e-06	1627293_at	•	31614	•
CG10181	Mdr65	Multiple drug resistance 65	3.82	1.2e-07	9.1e-06	1631925_at	•	38726	•
CG3360	Cyp313a1	CG3360 gene product from transcript CG3360-RA	3.82	2.5e-07	1.4e-05	1634662_at	•	41759	•	•
CG32627	NnaD	Drosophila Nna1 ortholog	3.82	2.4e-06	4.8e-05	1637246_a_at	•	32329	•
CG18302	CG18302	CG18302 gene product from transcript CG18302-RA	3.82	3.3e-06	5.8e-05	1627678_at	•	34452	•
CG3513	CG3513	CG3513 gene product from transcript CG3513-RA	3.82	5.3e-05	0.00036	1628107_at	•	33590	•
CG15515	CG15515	CG15515 gene product from transcript CG15515-RA	3.81	2.6e-08	4.2e-06	1635140_at	•	43538	•
CG6641	Obp28a	Odorant-binding protein 28a	3.81	2.9e-07	1.5e-05	1622902_at	•	34031	•
CG4950	CG4950	CG4950 gene product from transcript CG4950-RC	3.81	3.5e-07	1.7e-05	1640681_at	•	39783	•
CG1942	CG1942	CG1942 gene product from transcript CG1942-RA	3.8	6.3e-08	6.9e-06	1641125_at	•	35719	•
CG40485	CG40485	CG40485 gene product from transcript CG40485-RB	3.78	2.9e-08	4.3e-06	1639594_at	•	3355165	•
CG12105	CG12105	CG12105 gene product from transcript CG12105-RA	3.76	1.1e-05	0.00012	1640809_at	•	38190	•
CG7017	CG7017	CG7017 gene product from transcript CG7017-RB	3.76	0.00013	0.00068	1623981_at	•	40213	•
CG2958	lectin-24Db	CG2958 gene product from transcript CG2958-RA	3.74	1.2e-06	3.4e-05	1630256_at	•	53550	•
CG4000	CG4000	CG4000 gene product from transcript CG4000-RA	3.73	2.2e-08	3.9e-06	1622974_at	•	42451	•
CG9090	CG9090	CG9090 gene product from transcript CG9090-RA	3.73	8e-07	2.7e-05	1633272_at	•	37297	•
CG11160	CG11160	CG11160 gene product from transcript CG11160-RC	3.71	9.9e-08	8.4e-06	1634842_a_at	•	32034	•
CG1092	CG1092	CG1092 gene product from transcript CG1092-RC	3.69	5.9e-08	6.5e-06	1638567_at	•	40538	•
CG16885	CG16885	CG16885 gene product from transcript CG16885-RA	3.68	2.8e-09	1.2e-06	1631302_at	•	34811	•
CG8630	CG8630	CG8630 gene product from transcript CG8630-RA	3.68	1.5e-06	3.7e-05	1624398_at	•	41629	•	•
CG11822	nAcRbeta-21C	nicotinic acetylcholine receptor beta 21C	3.67	2.6e-08	4.2e-06	1625023_a_at	•	33228	•
CG9989	CG9989	CG9989 gene product from transcript CG9989-RA	3.67	1.6e-05	0.00016	1634674_at	•	43390	•
CG31508	TotC	Turandot C	3.67	0.00056	0.0021	1639323_at	•	117462	•
CG13061	Nplp3	Neuropeptide-like precursor 3	3.66	8.1e-07	2.7e-05	1629317_at	•	59235	•
CG1915	sls	sallimus	3.65	1.5e-05	0.00015	1628671_a_at	•	44013	•
CG31103	CG31103	CG31103 gene product from transcript CG31103-RB	3.64	9.4e-06	0.00011	1638583_at	•	43030	•
CG7497	CG7497	CG7497 gene product from transcript CG7497-RB	3.63	8.1e-08	7.5e-06	1637097_at	•	39966	•
CG9360	CG9360	CG9360 gene product from transcript CG9360-RA	3.63	1.4e-07	1e-05	1624688_at	•	32128	•
CG7079	CG7079	CG7079 gene product from transcript CG7079-RA	3.6	1.6e-07	1.1e-05	1636487_at	•	42488	•
CG7768	CG7768	CG7768 gene product from transcript CG7768-RA	3.59	2.9e-07	1.6e-05	1639564_a_at	•	39573	•
	1632699_s_at	cdna:known chromosome:BDGP5:2L:14615555:14618902:1 gene:FBgn0000056 transcript:FBtr0006151	3.58	1.5e-07	1e-05	1632699_s_at
CG10962	CG10962	CG10962 gene product from transcript CG10962-RB	3.58	3.6e-07	1.7e-05	1628935_at	•	31824	•
CG11073	CG11073	CG11073 gene product from transcript CG11073-RD	3.57	7.7e-07	2.6e-05	1623429_at	•	37519	•
CG15530	CG15530	CG15530 gene product from transcript CG15530-RB	3.56	3e-07	1.6e-05	1639218_s_at	•	43589	•
CG1889	CG1889	CG1889 gene product from transcript CG1889-RA	3.56	4.5e-07	2e-05	1641240_a_at	•	31928	•
CG11910	alrm	astrocytic leucine-rich repeat molecule	3.56	9.3e-07	2.9e-05	1629996_at	•	43074	•
CG40305	FucTC	CG40305 gene product from transcript CG40305-RB	3.55	9.6e-09	2.5e-06	1625341_at	•	3355171
CG10207	NaPi-T	Na[+]-dependent inorganic phosphate cotransporter	3.55	7.7e-08	7.3e-06	1623035_at	•	36651	•
CG6435	CG6435	CG6435 gene product from transcript CG6435-RA	3.54	5.4e-07	2.2e-05	1630289_at	•	36894	•
CG1732	CG1732	CG1732 gene product from transcript CG1732-RA	3.54	3.7e-05	0.00028	1633033_s_at	•	43805	•
CG31193	TotX	Turandot X	3.53	2.7e-05	0.00023	1625164_at	•	117460	•
CG7464	CS-2	Chitin synthase 2	3.51	4.1e-07	1.8e-05	1630206_at	•	40442	•	•
CG11211	CG11211	CG11211 gene product from transcript CG11211-RA	3.51	6.4e-05	0.00041	1640458_at	•	35545	•
CG34040	CG34040	CG34040 gene product from transcript CG34040-RA	3.51	0.00039	0.0016	1630800_s_at	•	3885655	•
CG15412	CG15412	CG15412 gene product from transcript CG15412-RB	3.5	2e-05	0.00018	1637626_at	•	33553	•
CG4058	Nep4	Neprilysin 4	3.47	1.2e-06	3.4e-05	1628288_s_at	•	42449	•
CG16762	CG16762	CG16762 gene product from transcript CG16762-RA	3.47	1.8e-06	4.2e-05	1640881_at	•	38310	•
CG14993	Faa	Fumarylacetoacetase	3.46	1e-07	8.5e-06	1638810_at	•	45577	•	•
	1623741_at	--- /// scully	3.46	1.1e-06	3.3e-05	1623741_at
CG6933	CG6933	CG6933 gene product from transcript CG6933-RA	3.45	3.6e-06	6.2e-05	1632076_a_at	•	40214	•
CG4804	Spn31A	Serpin 31A	3.39	1.2e-07	9.3e-06	1628964_at	•	34339	•
CG42309	Mlp60A	Muscle LIM protein at 60A	3.37	7.5e-07	2.6e-05	1626709_at	•	37853	•
CG4139	Karl	CG4139 gene product from transcript CG4139-RB	3.36	8.2e-09	2.3e-06	1628715_a_at	•	32131	•
CG1461	CG1461	CG1461 gene product from transcript CG1461-RA	3.36	1e-07	8.5e-06	1641454_at	•	32381	•	•
	1627274_at	Drosophila melanogaster SD09455 full insert cDNA.	3.35	2e-13	1.2e-09	1627274_at
CG7724	CG7724	CG7724 gene product from transcript CG7724-RA	3.35	2.2e-07	1.4e-05	1630999_at	•	39918	•	• •
CG3540	Cyp4d14	CG3540 gene product from transcript CG3540-RA	3.33	5.6e-06	8.2e-05	1627180_at	•	45706	•	•
CG16873	nimB5	nimrod B5	3.3	3.7e-07	1.7e-05	1630412_at	•	34815	•
CG4690	Tsp5D	Tetraspanin 5D	3.3	1.4e-06	3.6e-05	1631285_at	•	31540	•
CG33012	CG33012	CG33012 gene product from transcript CG33012-RC	3.29	3.4e-06	6e-05	1638879_a_at	•	36342
CG5246	CG5246	CG5246 gene product from transcript CG5246-RA	3.29	5.8e-06	8.4e-05	1640355_at	•	42072	•
CG13222	Cpr47Ee	Cuticular protein 47Ee	3.28	6.9e-08	7.1e-06	1631631_at	•	36193	•
CG8216	CG8216	CG8216 gene product from transcript CG8216-RA	3.28	6.8e-07	2.5e-05	1640058_at	•	35901	•
CG1455	CanA1	Calcineurin A1	3.28	1.1e-06	3.2e-05	1632216_at	•	43670	•	•
CG3352	ft	fat	3.28	2.4e-06	4.8e-05	1624125_at	•	33627	•
CG31199	CG31199	CG31199 gene product from transcript CG31199-RA	3.27	1.4e-07	1e-05	1636567_at	•	42456	•
CG7300	CG7300	CG7300 gene product from transcript CG7300-RB	3.27	5.2e-06	7.9e-05	1630419_a_at	•	34472	•
CG18039	KaiRIA	CG18039 gene product from transcript CG18039-RA	3.27	9e-06	0.00011	1631710_at	•	44483	•
CG4213	CG4213	CG4213 gene product from transcript CG4213-RA	3.27	1.9e-05	0.00018	1634084_at	•	33209	•
CG2297	Obp44a	Odorant-binding protein 44a	3.26	3e-08	4.5e-06	1639597_at	•	35789	•
CG14153	CG14153	CG14153 gene product from transcript CG14153-RA	3.26	2.4e-07	1.4e-05	1629553_at	•	39208	•
CG14405	CheB38c	Chemosensory protein B 38c	3.26	1.9e-05	0.00018	1636545_at	•	35346	•
CG13075	CG13075	CG13075 gene product from transcript CG13075-RB	3.26	0.00073	0.0026	1627771_at	•	39756	•
CG42319	CG42319	CG42319 gene product from transcript CG42319-RE	3.25	2.4e-06	4.9e-05	1624969_s_at	•	36473	•
CG14246	CG14246	CG14246 gene product from transcript CG14246-RA	3.24	2.4e-10	3.9e-07	1623446_a_at	•	3772140	•
CG34172	CG34172	CG34172 gene product from transcript CG34172-RC	3.24	9e-07	2.8e-05	1625901_s_at	•	5740746	•
CG11458	CG11458	CG11458 gene product from transcript CG11458-RA	3.24	1.2e-06	3.3e-05	1638736_at	•	50110	•
CG4741	CG4741	CG4741 gene product from transcript CG4741-RB	3.23	2.9e-09	1.2e-06	1624704_at	•	37939	•
CG33281	CG33281	CG33281 gene product from transcript CG33281-RA	3.23	7.3e-09	2.2e-06	1637123_a_at	•	2768938	•
CG4181	GstD2	Glutathione S transferase D2	3.23	0.0035	0.01	1630258_at	•	48335	•	•
CG1791	CG1791	CG1791 gene product from transcript CG1791-RC	3.22	2.1e-06	4.5e-05	1627669_at	•	31927	•
CG6571	rdgC	retinal degeneration C	3.22	3.4e-06	6e-05	1634061_a_at	•	40224	•	•
CG8348	Dh44	Diuretic hormone 44	3.22	0.0019	0.0059	1634957_at	•	41170	•
CG6901	CG6901	CG6901 gene product from transcript CG6901-RA	3.21	1.4e-06	3.7e-05	1635674_at	•	41977	•
CG11303	TM4SF	Transmembrane 4 superfamily	3.2	1.7e-06	4e-05	1633696_at	•	37786	•
CG12268	CG12268	CG12268 gene product from transcript CG12268-RB	3.19	2.2e-06	4.7e-05	1629551_s_at	•	42833	•	•
CG31345	CG31345	CG31345 gene product from transcript CG31345-RA	3.19	3e-06	5.6e-05	1639363_at	•	41576	•
CG12780	CG12780	CG12780 gene product from transcript CG12780-RA	3.18	1.5e-06	3.7e-05	1623018_at	•	35834	•
CG43079	nrm	neuromusculin	3.18	1.9e-06	4.3e-05	1637057_at	•	40515	•
CG14502	CG14502	CG14502 gene product from transcript CG14502-RC	3.18	7.7e-06	0.0001	1639638_a_at	•	37092	•
CG9665	Cpr73D	Cuticular protein 73D	3.16	9.5e-07	2.9e-05	1635623_at	•	39897	•
CG1979	CG1979	CG1979 gene product from transcript CG1979-RA	3.16	5.8e-06	8.4e-05	1640714_at	•	40837	•
CG11852	CG11852	CG11852 gene product from transcript CG11852-RA	3.16	6.5e-06	9.1e-05	1637900_at	•	43035	•
CG16963	Cry	Crystallin	3.16	0.014	0.036	1623757_at	•	34604	•
CG6124	eater	CG6124 gene product from transcript CG6124-RC	3.15	5e-09	1.7e-06	1627746_at	•	43262	•
CG15848	Scp1	Sarcoplasmic calcium-binding protein 1	3.15	4.4e-07	1.9e-05	1625433_at	•	3355102	•
CG15546	CG15546	CG15546 gene product from transcript CG15546-RA	3.15	1.1e-06	3.3e-05	1634877_at	•	43659	•
CG8193	proPO45	prophenoloxidase 45	3.14	1.1e-06	3.2e-05	1633048_at	•	35910	•
CG2239	jdp	CG2239 gene product from transcript CG2239-RB	3.14	1.5e-05	0.00015	1623514_a_at	•	43630	•
CG33273	Ilp5	Insulin-like peptide 5	3.13	5.3e-07	2.1e-05	1624745_at	•	2768992	•
CG4739	Ugt86Dc	CG4739 gene product from transcript CG4739-RA	3.12	2.6e-07	1.5e-05	1628449_at	•	53508	•
CG13654	CG13654	CG13654 gene product from transcript CG13654-RA	3.12	9.4e-07	2.9e-05	1635362_at	•	43028	•
CG7478	Act79B	Actin 79B	3.12	1.6e-06	3.8e-05	1624830_at	•	40444	•
CG10962	CG10962	CG10962 gene product from transcript CG10962-RB	3.1	1e-07	8.5e-06	1622908_a_at	•	31824	•
CG3212	Sr-CIV	Scavenger receptor class C, type IV	3.1	4.1e-07	1.8e-05	1624817_at	•	33576	•
CG31157	CG31157	CG31157 gene product from transcript CG31157-RD	3.09	1.3e-07	9.6e-06	1637465_at	•	318608	•
CG11550	CG11550	CG11550 gene product from transcript CG11550-RA	3.08	3.5e-06	6.1e-05	1638277_at	•	43731	•
CG11422	Obp83b	Odorant-binding protein 83b	3.08	6.2e-06	8.8e-05	1638066_at	•	40738	•
CG18314	DopEcR	Dopamine/Ecdysteroid receptor	3.07	1.5e-05	0.00016	1637636_at	•	38539	•
CG2157	CG2157	CG2157 gene product from transcript CG2157-RA	3.06	8.7e-07	2.8e-05	1634136_at	•	32018	•
CG14298	CG14298	CG14298 gene product from transcript CG14298-RB	3.06	3.3e-06	5.9e-05	1629667_at	•	42259	•
CG9400	CG9400	CG9400 gene product from transcript CG9400-RB	3.06	3.7e-06	6.3e-05	1623851_at	•	32385	•
CG10244	Cad96Ca	Cadherin 96Ca	3.05	2.8e-06	5.4e-05	1623418_at	•	43026	•
CG6798	nAcRbeta-96A	nicotinic Acetylcholine Receptor beta 96A	3.05	1.8e-05	0.00018	1635349_a_at	•	42920	•
CG6429	CG6429	CG6429 gene product from transcript CG6429-RA	3.04	4.7e-08	5.8e-06	1641698_at	•	36893	•
CG17127	CG17127	CG17127 gene product from transcript CG17127-RB	3.03	7.8e-09	2.3e-06	1640469_at	•	34489	•
CG3114	ewg	erect wing	3.02	2.7e-07	1.5e-05	1629064_at	•	30975	•
CG5430	a5	antennal protein 5	3.02	4.7e-07	2e-05	1628647_at	•	33317	•
CG2010	CG2010	CG2010 gene product from transcript CG2010-RB	3.01	3.4e-08	4.8e-06	1623151_a_at	•	43475	•
CG16834	lectin-33A	CG16834 gene product from transcript CG16834-RB	3.01	0.00053	0.002	1637561_at	•	53516	•
CG34040	CG34040	CG34040 gene product from transcript CG34040-RA	3.01	0.00065	0.0024	1630568_at	•	3885655	•
CG31202	CG31202	CG31202 gene product from transcript CG31202-RA	3	3.8e-09	1.5e-06	1628126_at	•	318624	•	•
CG1429	Mef2	Myocyte enhancer factor 2	2.99	2.7e-07	1.5e-05	1626392_s_at	•	36032	•
CG1670	Obp19b	Odorant-binding protein 19b	2.99	0.00039	0.0016	1638374_at	•	33038	•
CG15358	CG15358	CG15358 gene product from transcript CG15358-RA	2.98	1.7e-08	3.5e-06	1628020_at	•	33366	•
CG7549	mtg	mind the gap	2.98	2.2e-07	1.3e-05	1625321_a_at	•	40970	•
CG8511	Cpr49Ag	Cuticular protein 49Ag	2.98	3.4e-06	6e-05	1629747_at	•	36353	•
CG14291	CG14291	CG14291 gene product from transcript CG14291-RA	2.97	1.3e-07	9.6e-06	1639834_at	•	42266	•	•
CG11326	Tsp	Thrombospondin	2.97	4.6e-06	7.2e-05	1641490_s_at	•	33941	•
CG13977	Cyp6a18	CG13977 gene product from transcript CG13977-RA	2.96	1e-06	3.1e-05	1633947_at	•	43304	•	•
CG11413	CG11413	CG11413 gene product from transcript CG11413-RA	2.96	3e-06	5.5e-05	1635793_at	•	37920	•
CG11315	Npc2h	Niemann-Pick type C-2h	2.95	5.1e-08	6e-06	1624409_a_at	•	43649	•
	1624497_at	cdna:known chromosome:BDGP5:3R:1094803:1095232:1 gene:FBgn0037309 transcript:FBtr0078783	2.95	5.5e-07	2.2e-05	1624497_at
CG2184	Mlc2	Myosin light chain 2	2.93	1.4e-06	3.6e-05	1625071_a_at	•	43587	•
CG6283	CG6283	CG6283 gene product from transcript CG6283-RA	2.93	1.8e-06	4.1e-05	1636343_at	•	43250	•
	1636495_at	---	2.92	7.4e-07	2.5e-05	1636495_at
	1641365_s_at	Drosophila melanogaster SD27140 full insert cDNA.	2.92	1.1e-06	3.2e-05	1641365_s_at
CG4984	CG4984	CG4984 gene product from transcript CG4984-RD	2.92	2e-05	0.00019	1628766_at	•	37017	•
CG12119	CG12119	CG12119 gene product from transcript CG12119-RA	2.92	4.5e-05	0.00032	1630034_at	•	31859	•
CG8519	CG8519	CG8519 gene product from transcript CG8519-RA	2.92	7.7e-05	0.00047	1634879_at	•	38745	•
CG16772	CG16772	CG16772 gene product from transcript CG16772-RA	2.91	1.9e-06	4.3e-05	1631691_at	•	35281	•
CG9497	CG9497	CG9497 gene product from transcript CG9497-RB	2.91	2.5e-05	0.00021	1627801_at	•	33884	•
	1625614_at	cdna:known chromosome:BDGP5:2L:5621602:5623760:-1 gene:FBgn0031726 transcript:FBtr0100853	2.9	7.3e-12	2.5e-08	1625614_at
CG6421	CG6421	CG6421 gene product from transcript CG6421-RA	2.9	5.6e-07	2.2e-05	1636426_at	•	46813	•
CG9449	CG9449	CG9449 gene product from transcript CG9449-RH	2.9	1.6e-05	0.00016	1628150_a_at	•	40117	•	•
CG30441	CG30441	CG30441 gene product from transcript CG30441-RB	2.89	1.4e-08	3e-06	1630985_at	•	246616	•
CG43092	CG43092	CG43092 gene product from transcript CG43092-RA	2.89	5.3e-08	6.2e-06	1639680_at	•	12798515
CG14946	CG14946	CG14946 gene product from transcript CG14946-RD	2.89	6e-07	2.3e-05	1623103_at	•	34627	•
CG10440	CG10440	CG10440 gene product from transcript CG10440-RB	2.88	4.8e-07	2e-05	1626470_at	•	37456	•
CG8956	Ahcy89E	Adenosylhomocysteinase 89E	2.88	1.1e-05	0.00013	1624017_at	•	42043	•	•
CG4927	CG4927	CG4927 gene product from transcript CG4927-RC	2.88	1.8e-05	0.00017	1637794_at	•	36852	•
CG3978	pnr	pannier	2.87	2.9e-07	1.6e-05	1634370_a_at	•	44849	•
CG2121	CG2121	CG2121 gene product from transcript CG2121-RB	2.87	2.9e-06	5.5e-05	1626452_at	•	35814	•
CG6186	Tsf1	Transferrin 1	2.87	0.00084	0.0029	1639442_a_at	•	32821	•
CG7191	CG7191	CG7191 gene product from transcript CG7191-RA	2.86	8.4e-05	0.0005	1627069_at	•	34058	•
CG8249	CG8249	CG8249 gene product from transcript CG8249-RC	2.85	5.5e-08	6.3e-06	1640126_at	•	36742	•
	1635886_s_at	Drosophila melanogaster SD06908 full insert cDNA.	2.85	1.5e-07	1e-05	1635886_s_at
CG10560	CG10560	CG10560 gene product from transcript CG10560-RA	2.85	2.8e-06	5.4e-05	1627144_at	•	43065	•
CG11841	CG11841	CG11841 gene product from transcript CG11841-RA	2.84	1.3e-06	3.5e-05	1625828_at	•	43430	•
CG14075	CG14075	CG14075 gene product from transcript CG14075-RA	2.83	8.3e-08	7.6e-06	1626605_at	•	40071	•
CG11421	Obp83a	Odorant-binding protein 83a	2.83	2.4e-06	4.9e-05	1641200_at	•	40737	•
CG7160	Cpr78E	Cuticular protein 78E	2.83	7.4e-06	9.9e-05	1638017_at	•	40408	•
CG6271	CG6271	CG6271 gene product from transcript CG6271-RA	2.81	3.4e-08	4.8e-06	1635045_at	•	43252	•
CG1803	regucalcin	CG1803 gene product from transcript CG1803-RA	2.81	1e-07	8.5e-06	1629430_s_at	•	32165	•
CG17760	CG17760	CG17760 gene product from transcript CG17760-RB	2.81	1.3e-07	9.4e-06	1639956_at	•	36385	•
CG11340	CG11340	CG11340 gene product from transcript CG11340-RA	2.81	3.9e-07	1.8e-05	1638649_at	•	43703	•
	1634201_at	--- /// ---	2.81	1.2e-06	3.3e-05	1634201_at
CG11317	CG11317	CG11317 gene product from transcript CG11317-RA	2.81	2.4e-06	4.9e-05	1636385_at	•	43676	•
CG12998	CG12998	CG12998 gene product from transcript CG12998-RA	2.81	7.3e-05	0.00045	1624525_at	•	32710	•
	1625522_at	cdna:novel chromosome:BDGP5:X:18332929:18334007:1 transcript:SNAP00000021208	2.81	0.00016	0.00078	1625522_at
CG31719	RluA-1	CG31719 gene product from transcript CG31719-RD	2.8	1.8e-07	1.2e-05	1637054_s_at	•	34438	•
CG9542	KFase	Kynurenine formamidase	2.8	1.2e-06	3.3e-05	1638866_at	•	33907	•
CG1208	CG1208	CG1208 gene product from transcript CG1208-RB	2.8	1.5e-06	3.7e-05	1629070_at	•	40727	•
CG14528	CG14528	CG14528 gene product from transcript CG14528-RA	2.8	1.5e-06	3.8e-05	1639530_at	•	43410	•
CG7499	Rh50	CG7499 gene product from transcript CG7499-RB	2.8	3.2e-05	0.00025	1624322_at	•	38589	•
CG14022	CG14022	CG14022 gene product from transcript CG14022-RA	2.8	4.9e-05	0.00034	1625430_at	•	33763	•	•
CG33281	CG33281	CG33281 gene product from transcript CG33281-RA	2.79	5.2e-07	2.1e-05	1634418_at	•	2768938	•
CG1299	CG1299	CG1299 gene product from transcript CG1299-RA	2.78	8e-09	2.3e-06	1623016_at	•	38496	•
CG7047	Vdup1	Vitamin D[[3]] up-regulated protein 1	2.78	4e-05	0.0003	1641167_s_at	•	38023	•
CG5361	CG5361	CG5361 gene product from transcript CG5361-RB	2.77	2.9e-08	4.3e-06	1638253_at	•	41236	•	•
CG2196	salt	salty dog	2.77	4e-07	1.8e-05	1633002_at	•	43742	•
CG30285	CG30285	CG30285 gene product from transcript CG30285-RA	2.77	1.5e-06	3.7e-05	1635223_at	•	246528	•
CG42253	Ndae1	Na[+]-driven anion exchanger 1	2.77	3.9e-06	6.5e-05	1640301_a_at	•	34005	•
CG10436	Obp69a	Odorant-binding protein 69a	2.77	5.7e-06	8.3e-05	1627385_at	•	39411	•
CG8807	lush	CG8807 gene product from transcript CG8807-RA	2.77	9.7e-06	0.00012	1626882_at	•	40136	•
CG9264	tadr	torn and diminished rhabdomeres	2.77	2.4e-05	0.00021	1635585_at	•	35370	•
CG1909	CG1909	CG1909 gene product from transcript CG1909-RA	2.77	6.8e-05	0.00042	1632023_s_at	•	43800	•
CG17525	GstE4	Glutathione S transferase E4	2.77	7.2e-05	0.00044	1632539_at	•	37109	•	•
CG4829	CG4829	CG4829 gene product from transcript CG4829-RB	2.76	3.7e-07	1.7e-05	1638807_s_at	•	32672	•
CG17778	CG17778	CG17778 gene product from transcript CG17778-RA	2.76	8.3e-06	0.00011	1625951_at	•	30996	•
CG11440	laza	lazaro	2.75	1.3e-06	3.5e-05	1635757_at	•	40468	•	•
	1623777_s_at	Drosophila melanogaster MIP14896 full insert cDNA.	2.74	2.3e-07	1.4e-05	1623777_s_at
CG3725	Ca-P60A	Calcium ATPase at 60A	2.74	5.5e-07	2.2e-05	1636669_at	•	49297	•
CG14259	CG14259	CG14259 gene product from transcript CG14259-RA	2.74	7.5e-07	2.6e-05	1625604_at	•	43261	•
CG9572	CG9572	CG9572 gene product from transcript CG9572-RA	2.73	3e-06	5.5e-05	1636057_at	•	33013	•
CG7811	b	black	2.73	4e-05	0.00029	1640736_at	•	34791	•	•
CG44162	Strn-Mlck	Stretchin-Mlck	2.73	0.00074	0.0027	1630501_a_at	•	36753	•
CG10697	Ddc	Dopa decarboxylase	2.72	3.2e-06	5.8e-05	1639320_a_at	•	35190	•	•
	1624236_at	--- /// ---	2.72	3.5e-06	6.2e-05	1624236_at
CG15202	CG15202	CG15202 gene product from transcript CG15202-RB	2.72	4.6e-06	7.2e-05	1639774_at	•	32052	•
CG10804	CG10804	CG10804 gene product from transcript CG10804-RB	2.72	1.3e-05	0.00014	1632629_a_at	•	31317	•
CG11142	obst-E	obstructor-E	2.71	3.5e-07	1.7e-05	1628498_at	•	33806	•
CG1268	VhaM9.7-a	Vacuolar H[+] ATPase subunit M9.7-a	2.71	5.7e-06	8.3e-05	1635300_at	•	38521	•	•
CG6514	TpnC25D	Troponin C at 25D	2.71	7.5e-06	0.0001	1632633_at	•	33752	•
CG1139	CG1139	CG1139 gene product from transcript CG1139-RA	2.71	9.3e-06	0.00011	1636631_at	•	38264	•
CG12758	sano	serrano	2.71	2.6e-05	0.00022	1627971_s_at	•	37185	•
CG4182	yellow-c	CG4182 gene product from transcript CG4182-RA	2.7	9.3e-08	8.2e-06	1625405_at	•	34879	•
CG7665	Lgr1	CG7665 gene product from transcript CG7665-RB	2.7	3e-06	5.6e-05	1631104_s_at	•	42133	•
CG17572	CG17572	CG17572 gene product from transcript CG17572-RA	2.7	8e-06	0.0001	1625764_at	•	35182	•
CG9363	GstZ2	Glutathione S transferase Z2	2.7	1.5e-05	0.00016	1637752_a_at	•	41133	•	• •
CG1674	CG1674	CG1674 gene product from transcript CG1674-RB	2.7	4.2e-05	0.00031	1625476_a_at	•	43780	•
CG1946	CG1946	CG1946 gene product from transcript CG1946-RA	2.7	0.00051	0.0019	1625129_at	•	35720	•
CG5644	CG5644	CG5644 gene product from transcript CG5644-RA	2.69	2.4e-06	4.9e-05	1632376_at	•	39029	•
CG7378	CG7378	CG7378 gene product from transcript CG7378-RB	2.69	1.1e-05	0.00012	1628882_at	•	32888	•
CG14945	CG14945	CG14945 gene product from transcript CG14945-RB	2.68	2.7e-07	1.5e-05	1633227_s_at	•	34623	•
CG12581	CG12581	CG12581 gene product from transcript CG12581-RB	2.68	6e-07	2.3e-05	1633280_s_at	•	40522	•
CG10300	CG10300	CG10300 gene product from transcript CG10300-RA	2.68	8.3e-06	0.00011	1636387_at	•	42798	•
CG10723	Kua	CG10723 gene product from transcript CG10723-RD	2.68	7.1e-05	0.00044	1629215_at	•	35300	•
CG32198	CG32198	CG32198 gene product from transcript CG32198-RB	2.67	8.2e-07	2.7e-05	1636183_at	•	317909	•
CG3767	JhI-26	Juvenile hormone-inducible protein 26	2.67	2.1e-06	4.5e-05	1632802_at	•	36819	•
CG11748	Obp19a	Odorant-binding protein 19a	2.67	5.6e-06	8.2e-05	1637454_a_at	•	33037	•
CG31240	repo	reversed polarity	2.67	1.8e-05	0.00017	1625431_at	•	47285	•
CG12858	CG12858	CG12858 gene product from transcript CG12858-RB	2.67	1.9e-05	0.00018	1635705_at	•	36634	•
CG33556	form3	formin 3	2.67	8.3e-05	0.00049	1622970_at	•	3346238	•
CG13743	CG13743	CG13743 gene product from transcript CG13743-RA	2.67	0.00098	0.0034	1630186_at	•	35911	•
CG11121	so	sine oculis	2.66	8.2e-09	2.3e-06	1641675_at	•	35662	•
CG13086	CG13086	CG13086 gene product from transcript CG13086-RB	2.66	1.5e-07	1.1e-05	1627741_at	•	35208	•
CG11765	Prx2540-2	Peroxiredoxin 2540-2	2.66	2.4e-06	4.9e-05	1633471_at	•	36098	•	•
CG15884	Cpr97Eb	Cuticular protein 97Eb	2.66	2.7e-06	5.2e-05	1639351_at	•	43259	•
CG17116	Lip2	Lipase 2	2.66	4.7e-06	7.3e-05	1633667_at	•	43980	•
CG7077	rdhB	retinol dehydrogenase B	2.66	2.7e-05	0.00023	1635006_at	•	42614	•
	1640790_at	Drosophila melanogaster GH02327 full insert cDNA.	2.66	0.00032	0.0013	1640790_at
CG31200	CG31200	CG31200 gene product from transcript CG31200-RA	2.64	2.7e-07	1.5e-05	1623969_at	•	326124	•
CG32024	CG32024	CG32024 gene product from transcript CG32024-RA	2.64	1e-06	3e-05	1633197_at	•	317828	•
CG7582	CG7582	CG7582 gene product from transcript CG7582-RB	2.64	7.8e-06	0.0001	1633427_at	•	43492	•
CG10205	CG10205	CG10205 gene product from transcript CG10205-RA	2.64	1.2e-05	0.00013	1635272_a_at	•	36650	•
CG8094	Hex-C	Hexokinase C	2.63	3e-06	5.6e-05	1630147_at	•	44008	•	•
CG8740	CG8740	CG8740 gene product from transcript CG8740-RD	2.63	9.2e-06	0.00011	1628426_s_at	•	35866	•
CG31431	CG31431	CG31431 gene product from transcript CG31431-RC	2.61	2.3e-07	1.4e-05	1627176_at	•	326138	•
CG34120	CG34120	CG34120 gene product from transcript CG34120-RC	2.61	5e-07	2.1e-05	1640473_at	•	318066	•
	1630520_s_at	Drosophila melanogaster RH09485 full insert cDNA.	2.61	7.2e-07	2.5e-05	1630520_s_at
CG6723	CG6723	CG6723 gene product from transcript CG6723-RA	2.61	3.3e-05	0.00026	1636028_at	•	41368	•
CG7722	Spn47C	Serpin 47C	2.6	8.8e-07	2.8e-05	1623612_at	•	36163	•
CG3441	Nplp1	Neuropeptide-like precursor 1	2.6	1.6e-05	0.00016	1628450_at	•	38003	•
CG14334	beat-IIa	beaten path IIa	2.6	2.4e-05	0.00021	1636035_at	•	42086	•
CG42347	sqa	spaghetti-squash activator	2.6	3e-05	0.00024	1636414_at	•	36002	•
CG17523	GstE2	Glutathione S transferase E2	2.6	5.4e-05	0.00037	1641429_at	•	37107	•	•
CG8245	CG8245	CG8245 gene product from transcript CG8245-RA	2.6	6.7e-05	0.00042	1633201_at	•	35503	•
	1628272_a_at	Drosophila melanogaster GH12380 full length cDNA.	2.59	1.6e-05	0.00016	1628272_a_at
CG3191	CG3191	CG3191 gene product from transcript CG3191-RA	2.59	1.8e-05	0.00017	1623743_at	•	31209	•
	1630299_at	Drosophila melanogaster RH02271 full length cDNA.	2.59	2.2e-05	0.0002	1630299_at
CG42673	CG42673	CG42673 gene product from transcript CG42673-RD	2.59	2.7e-05	0.00022	1638703_a_at	•	39111	•
CG34227	CG34227	CG34227 gene product from transcript CG34227-RA	2.59	0.00014	0.00074	1634525_at	•	36186	•
CG11099	CG11099	CG11099 gene product from transcript CG11099-RA	2.59	0.00016	0.0008	1634667_at	•	37282	•
CG18550	yellow-f	CG18550 gene product from transcript CG18550-RC	2.58	8e-07	2.7e-05	1637370_at	•	41595	•
CG6675	CG6675	CG6675 gene product from transcript CG6675-RB	2.58	2.5e-06	5e-05	1635188_at	•	35439	•
CG10657	CG10657	CG10657 gene product from transcript CG10657-RA	2.58	1.5e-05	0.00015	1630584_at	•	39423	•
CG17759	Galpha49B	G protein alpha49B	2.58	4.6e-05	0.00033	1630524_at	•	36384	•
CG7313	CheA75a	Chemosensory protein A 75a	2.58	6e-05	0.00039	1624808_at	•	40011	•
CG8483	CG8483	CG8483 gene product from transcript CG8483-RA	2.58	0.00013	0.00066	1639838_at	•	41623	•
CG11275	CG11275	CG11275 gene product from transcript CG11275-RA	2.57	7.5e-07	2.6e-05	1637513_at	•	37534	•
CG42397	CG42397	CG42397 gene product from transcript CG42397-RA	2.57	8.3e-07	2.7e-05	1627552_at	•	8673976	•
CG18778	Cpr65Au	Cuticular protein 65Au	2.56	5.9e-07	2.3e-05	1631017_at	•	59158	•
CG1915	sls	sallimus	2.56	4e-06	6.7e-05	1635445_at	•	44013	•
CG15870	CG15870	CG15870 gene product from transcript CG15870-RA	2.56	8.8e-06	0.00011	1641479_at	•	36446	•
CG7068	Tep3	Thioester-containing protein 3	2.56	9.7e-06	0.00012	1623753_at	•	34045	•
CG34112	CG34112	CG34112 gene product from transcript CG34112-RB	2.55	1e-07	8.5e-06	1630404_at	•	4379842	•
CG32282	Drsl4	Drosomycin-like 4	2.55	3.3e-06	5.8e-05	1628617_at	•	317954	•
CG15695	CG15695	CG15695 gene product from transcript CG15695-RA	2.55	3.2e-06	5.8e-05	1634503_at	•	42468	•
CG11796	CG11796	CG11796 gene product from transcript CG11796-RA	2.55	6.1e-06	8.7e-05	1637229_a_at	•	40263	•	•
CG33115	nimB4	nimrod B4	2.55	6.2e-06	8.8e-05	1625611_at	•	34814	•
CG14277	CG14277	CG14277 gene product from transcript CG14277-RA	2.55	0.00065	0.0024	1630815_at	•	34129	•
CG18031	CG18031	CG18031 gene product from transcript CG18031-RA	2.54	1e-05	0.00012	1637291_at	•	45707	•
CG42639	proPO-A1	prophenol oxidase A1	2.54	1.6e-05	0.00016	1635494_at	•	37044	•	•
CG18537	CG18537	CG18537 gene product from transcript CG18537-RA	2.54	2.3e-05	0.0002	1623014_at	•	37094	•
CG14379	CheA87a	Chemosensory protein A 87a	2.54	0.0015	0.0047	1636657_at	•	41642	•
CG4115	CG4115	CG4115 gene product from transcript CG4115-RA	2.53	3e-06	5.6e-05	1638554_at	•	41499	•
CG34284	CG34284	CG34284 gene product from transcript CG34284-RA	2.52	1.5e-06	3.7e-05	1638809_at	•	5740234	•
CG17929	CG17929	CG17929 gene product from transcript CG17929-RB	2.52	3.9e-06	6.5e-05	1624770_at	•	41978	•
CG17110	CG17110	CG17110 gene product from transcript CG17110-RA	2.51	7.6e-06	0.0001	1628839_at	•	42729	•	•
CG2679	gol	goliath	2.51	1e-05	0.00012	1627719_at	•	38006	•
CG42670	ps	pasilla	2.51	1.5e-05	0.00015	1626554_at	•	44258	•
CG11715	Cyp4g15	CG11715 gene product from transcript CG11715-RA	2.51	5.5e-05	0.00037	1635727_a_at	•	32093	•
CG14567	CG14567	CG14567 gene product from transcript CG14567-RA	2.5	1.8e-07	1.2e-05	1640978_at	•	40420	•
CG31558	Obp83g	Odorant-binding protein 83g	2.5	9.7e-07	3e-05	1637914_at	•	170878	•
CG3746	CG3746	CG3746 gene product from transcript CG3746-RA	2.5	3e-06	5.6e-05	1638086_at	•	37593	•
CG10062	CG10062	CG10062 gene product from transcript CG10062-RC	2.5	3.1e-06	5.7e-05	1631555_at	•	37224	•
CG15528	CG15528	CG15528 gene product from transcript CG15528-RB	2.5	3.2e-06	5.8e-05	1638101_at	•	43575	•
CG2016	CG2016	CG2016 gene product from transcript CG2016-RB	2.5	5.8e-05	0.00038	1627499_at	•	40612	•
CG6702	Cbp53E	Calbindin 53E	2.5	5.8e-05	0.00038	1638004_at	•	36905	•
CG14686	Desi	Desiccate	2.5	9.3e-05	0.00053	1641731_at	•	41292	•
CG13965	CG13965	CG13965 gene product from transcript CG13965-RA	2.49	1.1e-06	3.2e-05	1640768_at	•	35280	•
CG9279	CG9279	CG9279 gene product from transcript CG9279-RB	2.49	1.5e-06	3.7e-05	1635802_s_at	•	40124	•
	1624819_s_at	cdna:novel chromosome:BDGP5:Uextra:24197253:24212603:-1 transcript:SNAP00000004968	2.49	2.6e-06	5.1e-05	1624819_s_at
CG6464	salm	spalt major	2.49	2e-05	0.00018	1627881_at	•	34569	•
CG14606	CG14606	CG14606 gene product from transcript CG14606-RB	2.49	2.2e-05	0.0002	1640556_at	•	40866	•
CG15444	ine	inebriated	2.49	2.8e-05	0.00023	1627041_s_at	•	33659	•
CG3159	Eaat2	Excitatory amino acid transporter 2	2.49	2.9e-05	0.00024	1639862_at	•	33247	•
CG33351	CheB42b	Chemosensory protein B 42b	2.49	3.7e-05	0.00028	1634305_at	•	2768717	•
CG14029	vri	vrille	2.48	3.2e-07	1.6e-05	1639273_s_at	•	33759	•
CG5481	lea	leak	2.48	6.1e-07	2.3e-05	1636905_at	•	44522	•
CG15624	hoe2	hoepel2	2.48	1.4e-06	3.6e-05	1634295_at	•	33700	•
CG10287	Gasp	CG10287 gene product from transcript CG10287-RB	2.48	2.5e-05	0.00021	1626893_at	•	40745	•
CG13428	CG13428	CG13428 gene product from transcript CG13428-RB	2.48	9.5e-05	0.00054	1623759_at	•	37317	•
CG6667	dl	dorsal	2.48	0.00013	0.00067	1623415_at	•	35047	•
	1625672_s_at	Drosophila melanogaster GH06422 full length cDNA.	2.48	0.00052	0.002	1625672_s_at
CG17148	Est-P	Esterase P	2.47	9.4e-10	9.3e-07	1637674_at	•	39393	•	•
CG4484	Slc45-1	Slc45 ortholog 1	2.47	6.5e-07	2.4e-05	1639110_at	•	39055	•
CG9766	CG9766	CG9766 gene product from transcript CG9766-RB	2.47	4.3e-06	6.9e-05	1631666_s_at	•	40539	•
CG12310	CG12310	CG12310 gene product from transcript CG12310-RA	2.47	2e-05	0.00018	1640683_at	•	39634	•
CG7532	l(2)34Fc	lethal (2) 34Fc	2.46	3.7e-07	1.7e-05	1635161_at	•	34838	•
CG18417	CG18417	CG18417 gene product from transcript CG18417-RA	2.46	6.5e-06	9.1e-05	1630590_at	•	38829	•
CG10918	CG10918	CG10918 gene product from transcript CG10918-RA	2.46	2.4e-05	0.00021	1637902_at	•	33123	•
CG6642	a10	antennal protein 10	2.46	2.6e-05	0.00022	1633913_at	•	39906	•
CG7105	Proct	Proctolin	2.46	0.00079	0.0028	1639622_at	•	250710	•
CG42276	Pde9	Phosphodiesterase 9	2.45	4.7e-08	5.8e-06	1626165_at	•	32233	•	•
CG6337	CG6337	CG6337 gene product from transcript CG6337-RA	2.45	2.6e-06	5.2e-05	1633749_at	•	36530	•
CG31509	TotA	Turandot A	2.45	0.0008	0.0028	1635549_at	•	44121	•
CG17012	Send1	Spermathecal endopeptidase 1	2.44	4.2e-08	5.5e-06	1627542_at	•	33407	•
CG17027	CG17027	CG17027 gene product from transcript CG17027-RB	2.44	7.2e-08	7.2e-06	1628821_at	•	39742	•
CG31300	CG31300	CG31300 gene product from transcript CG31300-RA	2.44	3.2e-07	1.6e-05	1635379_at	•	326132	•
CG33110	CG33110	CG33110 gene product from transcript CG33110-RA	2.44	3.3e-06	5.9e-05	1634318_at	•	42659	•
CG8012	CG8012	CG8012 gene product from transcript CG8012-RB	2.44	3.8e-06	6.4e-05	1636423_at	•	50305	•
CG1220	Kaz1-ORFB	CG1220 gene product from transcript CG1220-RE	2.44	1.3e-05	0.00014	1623848_a_at	•	3772691	•
CG13140	dpr19	CG13140 gene product from transcript CG13140-RB	2.44	5.9e-05	0.00039	1641390_at	•	34408	•
CG11147	CG11147	CG11147 gene product from transcript CG11147-RA	2.43	1.5e-06	3.7e-05	1635031_s_at	•	33803	•
CG8271	Sln	Silnoon	2.43	2.4e-06	4.9e-05	1631649_at	•	36263	•
CG6706	GABA-B-R2	metabotropic GABA-B receptor subtype 2	2.43	2.8e-06	5.4e-05	1637420_a_at	•	42561	•
CG34376	CG34376	CG34376 gene product from transcript CG34376-RB	2.43	4.2e-06	6.9e-05	1633067_at	•	42638	•
CG12843	Tsp42Ei	Tetraspanin 42Ei	2.43	4.6e-06	7.2e-05	1623094_at	•	35618	•
	1628652_at	cdna:known chromosome:BDGP5:X:10832482:10858079:1 gene:FBgn0030252 transcript:FBtr0273266	2.43	4.7e-06	7.3e-05	1628652_at
CG11192	CG11192	CG11192 gene product from transcript CG11192-RB	2.43	1.4e-05	0.00015	1626013_at	•	37309	•
CG1147	NPFR1	neuropeptide F receptor	2.43	1.4e-05	0.00015	1628982_at	•	40754	•
CG11842	CG11842	CG11842 gene product from transcript CG11842-RA	2.43	2.9e-05	0.00024	1641534_at	•	43431	•
CG9504	Eo	Ecdysone oxidase	2.43	0.00058	0.0022	1632812_at	•	32423	•	•
CG10763	Gbeta5	CG10763 gene product from transcript CG10763-RA	2.42	6.3e-08	6.9e-06	1625454_at	•	31744	•
CG32277	CG32277	CG32277 gene product from transcript CG32277-RA	2.42	4.7e-07	2e-05	1638955_at	•	38393	•
CG33519	Unc-89	CG33519 gene product from transcript CG33519-RC	2.42	0.00012	0.00064	1623019_a_at	•	3346201	•
CG7708	CG7708	CG7708 gene product from transcript CG7708-RA	2.42	0.00021	0.00098	1624129_s_at	•	42245	•
CG7829	CG7829	CG7829 gene product from transcript CG7829-RA	2.42	0.0019	0.0059	1641539_a_at	•	43522	•
CG9455	Spn42Dc	Serpin 42Dc	2.41	3.4e-06	6e-05	1634958_at	•	35600	•
CG9640	CG9640	CG9640 gene product from transcript CG9640-RB	2.41	3.5e-06	6.1e-05	1637103_at	•	36916	•
CG42329	CG42329	CG42329 gene product from transcript CG42329-RA	2.41	3.9e-06	6.6e-05	1637590_at	•	33312	•
CG9819	CanA-14F	Calcineurin A at 14F	2.41	2.4e-05	0.00021	1625316_s_at	•	8674098	•	•
CG31760	CG31760	CG31760 gene product from transcript CG31760-RC	2.41	0.0013	0.0042	1624667_at	•	34642	•
CG3830	vg	vestigial	2.4	9.9e-05	0.00056	1641470_s_at	•	36421	•
CG5157	CG5157	CG5157 gene product from transcript CG5157-RA	2.4	0.0037	0.011	1635736_at	•	39771	•
CG9042	Gpdh	Glycerol 3 phosphate dehydrogenase	2.39	2.7e-07	1.5e-05	1634893_at	•	33824	•	•
CG43091	CG43091	CG43091 gene product from transcript CG43091-RA	2.39	3.8e-06	6.4e-05	1630915_at	•	12798514	•
CG12449	Gfat1	Glutamine:fructose-6-phosphate aminotransferase 1	2.39	3.9e-06	6.6e-05	1634707_s_at	•	3354921	•	•
	1629702_a_at	cdna:known chromosome:BDGP5:2L:11210681:11260808:1 gene:FBgn0259750 transcript:FBtr0080203	2.39	4.5e-06	7.1e-05	1629702_a_at
CG11212	Ptr	Patched-related	2.39	1.1e-05	0.00013	1636728_at	•	35546	•
CG9664	CG9664	CG9664 gene product from transcript CG9664-RA	2.39	1.5e-05	0.00015	1634180_s_at	•	33540	•
CG5527	CG5527	CG5527 gene product from transcript CG5527-RA	2.38	1.4e-07	1e-05	1627837_at	•	43356	•
CG18507	CG18507	CG18507 gene product from transcript CG18507-RC	2.38	3.2e-07	1.6e-05	1627961_a_at	•	34775	•
CG15772	CG15772	CG15772 gene product from transcript CG15772-RA	2.38	1.3e-05	0.00014	1640707_at	•	31498	•
CG8505	Cpr49Ae	Cuticular protein 49Ae	2.38	2e-05	0.00018	1623558_at	•	36351	•
CG1397	rtv	retroactive	2.37	4.2e-07	1.9e-05	1641039_at	•	32056	•
CG11149	CG11149	CG11149 gene product from transcript CG11149-RD	2.37	8.1e-07	2.7e-05	1638973_s_at	•	33800	•	•
CG1838	myo	myoglianin	2.37	2.9e-06	5.4e-05	1637161_s_at	•	43811	•
CG9512	CG9512	CG9512 gene product from transcript CG9512-RA	2.37	4e-06	6.6e-05	1631072_at	•	32419	•
CG6332	CG6332	CG6332 gene product from transcript CG6332-RA	2.37	5.4e-06	8e-05	1635129_at	•	42585	•
CG3541	pio	piopio	2.37	6.3e-06	8.8e-05	1638681_at	•	37929	•
CG30092	jbug	jitterbug	2.37	1.3e-05	0.00014	1633144_at	•	43997	•
CG1028	Antp	Antennapedia	2.37	1.2e-05	0.00014	1640208_s_at	•	40835	•
CG31706	CG31706	CG31706 gene product from transcript CG31706-RB	2.37	2.9e-05	0.00023	1632203_at	•	261621	•
CG6012	CG6012	CG6012 gene product from transcript CG6012-RA	2.37	4.7e-05	0.00033	1632808_at	•	35022	•
CG18806	OS9	Olfactory-specific 9	2.37	8.2e-05	0.00049	1635361_at	•	59167	•
CG32029	Cpr66D	Cuticular protein 66D	2.37	0.00023	0.001	1631400_at	•	38990	•
CG17839	CG17839	CG17839 gene product from transcript CG17839-RB	2.36	3.1e-06	5.7e-05	1623767_at	•	39616	•
CG14356	CG14356	CG14356 gene product from transcript CG14356-RA	2.36	4.3e-06	7e-05	1636879_at	•	41722	•
CG5177	CG5177	CG5177 gene product from transcript CG5177-RB	2.36	3e-05	0.00024	1629091_at	•	34017	•	•
CG13650	CG13650	CG13650 gene product from transcript CG13650-RB	2.36	0.00021	0.00098	1630217_at	•	43014	•
CG13458	CG13458	CG13458 gene product from transcript CG13458-RA	2.35	1.1e-06	3.1e-05	1635298_at	•	39646	•
CG31102	CG31102	CG31102 gene product from transcript CG31102-RA	2.35	8.2e-06	0.00011	1624395_at	•	326118	•
CG11617	CG11617	CG11617 gene product from transcript CG11617-RA	2.35	1.2e-05	0.00014	1641337_at	•	33183	•
CG9312	CG9312	CG9312 gene product from transcript CG9312-RA	2.35	3.6e-05	0.00027	1635294_at	•	41686	•
CG33528	Vmat	Vesicular monoamine transporter	2.35	0.00013	0.00068	1637393_at	•	3346192	•
CG5392	Reck	Reversion-inducing-cysteine-rich protein with kazal motifs	2.34	1.9e-05	0.00018	1633480_at	•	39629	•
CG9411	CG9411	CG9411 gene product from transcript CG9411-RA	2.33	1.1e-05	0.00013	1629458_at	•	32392	•
CG15105	abba	another B-box affiliate	2.33	0.00011	0.00059	1637113_s_at	•	37190	•
CG1552	CG1552	CG1552 gene product from transcript CG1552-RB	2.33	0.00017	0.00082	1633589_a_at	•	32035	•
CG13318	CG13318	CG13318 gene product from transcript CG13318-RA	2.33	0.00038	0.0015	1629491_at	•	41048	•
CG2507	sas	stranded at second	2.32	2.7e-06	5.3e-05	1637412_a_at	•	40861	•
CG33528	Vmat	Vesicular monoamine transporter	2.32	7.7e-06	0.0001	1636275_a_at	•	3346192	•
CG13255	CG13255	CG13255 gene product from transcript CG13255-RB	2.32	1e-05	0.00012	1635919_at	•	50109	•
CG30296	RIC-3	CG30296 gene product from transcript CG30296-RE	2.32	2.2e-05	0.0002	1639028_a_at	•	37384	•
CG31973	Cda5	Chitin deacetylase-like 5	2.32	8.2e-05	0.00049	1627835_a_at	•	33158	•
CG7571	Oatp74D	Organic anion transporting polypeptide 74D	2.31	1.4e-06	3.6e-05	1625041_at	•	39954	•
CG32406	CG32406	CG32406 gene product from transcript CG32406-RA	2.31	2.2e-06	4.7e-05	1640533_at	•	38677	•
CG3385	nvy	nervy	2.31	3.1e-06	5.6e-05	1623977_at	•	37886	•
CG4680	Grp	Gag related protein	2.31	1.5e-05	0.00016	1639276_at	•	39824	•
CG42865	trh	trachealess	2.31	5e-05	0.00034	1623736_at	•	38065	•
CG30158	CG30158	CG30158 gene product from transcript CG30158-RA	2.31	0.00031	0.0013	1641077_at	•	50149	•
CG32042	PGRP-LA	Peptidoglycan recognition protein LA	2.3	6.1e-06	8.6e-05	1625486_a_at	•	39062	•
CG6836	CG6836	CG6836 gene product from transcript CG6836-RA	2.3	1.2e-05	0.00013	1635196_at	•	40070	•
CG1168	7B2	CG1168 gene product from transcript CG1168-RB	2.3	2.4e-05	0.00021	1636249_at	•	40644	•
CG7219	Spn28Dc	Serpin 28Dc	2.3	4.3e-05	0.00031	1636145_at	•	34091	•
CG14591	CG14591	CG14591 gene product from transcript CG14591-RD	2.3	7e-05	0.00044	1640767_s_at	•	35531	•
CG32183	Ccn	CG32183 gene product from transcript CG32183-RB	2.3	0.0004	0.0016	1624151_a_at	•	39972	•
CG31221	CG31221	CG31221 gene product from transcript CG31221-RA	2.3	0.0005	0.0019	1625462_s_at	•	42325	•
	1632679_s_at	Drosophila melanogaster mRNA for LIM domain protein (espinas gene).	2.29	3.2e-06	5.8e-05	1632679_s_at
CG6367	psh	persephone	2.29	5e-06	7.6e-05	1636266_at	•	32832	•
CG16898	CG16898	CG16898 gene product from transcript CG16898-RA	2.29	1.9e-05	0.00018	1625053_at	•	37276	•
CG6416	Zasp66	Z band alternatively spliced PDZ-motif protein 66	2.29	6.5e-05	0.00041	1629383_a_at	•	38988	•
	1624802_at	Drosophila melanogaster IP07509 full insert cDNA.	2.29	8.5e-05	0.0005	1624802_at
CG6867	CG6867	CG6867 gene product from transcript CG6867-RA	2.29	0.00017	0.00083	1624485_at	•	32782	•
CG4979	sxe2	sex-specific enzyme 2	2.28	2.3e-06	4.8e-05	1623935_at	•	41954	•
CG18609	CG18609	CG18609 gene product from transcript CG18609-RA	2.28	2.8e-06	5.4e-05	1640006_at	•	37158	•
CG4678	CG4678	CG4678 gene product from transcript CG4678-RE	2.28	2.8e-05	0.00023	1626780_s_at	•	32652	•
	1641237_a_at	--- /// SP555	2.28	0.00091	0.0032	1641237_a_at
CG4133	CG4133	CG4133 gene product from transcript CG4133-RC	2.27	3.2e-06	5.8e-05	1631360_at	•	33221	•
CG9672	CG9672	CG9672 gene product from transcript CG9672-RA	2.27	4.2e-06	6.9e-05	1635525_at	•	32651	•
CG31704	CG31704	CG31704 gene product from transcript CG31704-RB	2.27	2.6e-05	0.00022	1623540_at	•	318906	•
CG9657	CG9657	CG9657 gene product from transcript CG9657-RA	2.27	2.6e-05	0.00022	1633432_at	•	31674	•
	1631349_s_at	Drosophila melanogaster RE36839 full insert cDNA.	2.27	6e-05	0.00039	1631349_s_at
CG12295	stj	straightjacket	2.27	0.00023	0.0011	1627533_at	•	36526	•
CG15270	CG15270	CG15270 gene product from transcript CG15270-RC	2.27	0.00099	0.0034	1627297_at	•	34886	•
CG8510	Cpr49Af	Cuticular protein 49Af	2.27	0.0045	0.013	1635331_at	•	36352	•
CG31676	CG31676	CG31676 gene product from transcript CG31676-RA	2.26	2.5e-06	5e-05	1630255_at	•	35351	•
CG9432	l(2)01289	lethal (2) 01289	2.26	2e-05	0.00018	1639033_at	•	46017	•
CG42334	comm3	CG42334 gene product from transcript CG42334-RC	2.26	2.4e-05	0.00021	1623544_at	•	39696	•
CG8942	nimC1	nimrod C1	2.26	0.00013	0.00069	1639502_at	•	34816	•
CG4905	Syn2	Syntrophin-like 2	2.26	0.00016	0.00081	1639743_s_at	•	36848	•
CG17378	CG17378	CG17378 gene product from transcript CG17378-RA	2.26	0.00021	0.00097	1638828_a_at	•	33951	•
	1629565_s_at	--- /// tetraspanin 42E	2.26	0.0006	0.0022	1629565_s_at
CG6217	knk	knickkopf	2.25	3.2e-09	1.3e-06	1624121_at	•	47137	•
CG13676	CG13676	CG13676 gene product from transcript CG13676-RB	2.25	2.8e-08	4.3e-06	1632155_at	•	38906	•
CG14984	CG14984	CG14984 gene product from transcript CG14984-RC	2.25	1.3e-05	0.00014	1639452_at	•	38467	•
CG9919	CG9919	CG9919 gene product from transcript CG9919-RA	2.25	1.9e-05	0.00018	1626619_at	•	32598	•
CG31317	stumps	CG31317 gene product from transcript CG31317-RC	2.25	2.9e-05	0.00024	1634063_a_at	•	41770	•
CG3672	Cpr67B	Cuticular protein 67B	2.25	5.2e-05	0.00036	1635998_at	•	39081	•
CG2330	Neurochondrin	CG2330 gene product from transcript CG2330-RA	2.25	5.6e-05	0.00037	1629837_at	•	40796	•
CG42349	Pkcdelta	Protein kinase C delta	2.25	0.0015	0.0047	1628677_at	•	32191	•
CG3135	shf	shifted	2.24	7.1e-07	2.5e-05	1635403_at	•	31617	•
CG4123	Mipp1	Multiple inositol polyphosphate phosphatase 1	2.24	1.1e-06	3.2e-05	1626990_s_at	•	39841	•
CG9629	CG9629	CG9629 gene product from transcript CG9629-RA	2.24	4.2e-06	6.9e-05	1623216_s_at	•	40097	•	• • •
CG6340	CG6340	CG6340 gene product from transcript CG6340-RE	2.24	5.8e-06	8.3e-05	1634931_at	•	32482	•
CG18317	CG18317	CG18317 gene product from transcript CG18317-RD	2.24	6.4e-06	9e-05	1625651_at	•	33350	•
CG9812	CG9812	CG9812 gene product from transcript CG9812-RB	2.24	1.2e-05	0.00013	1625780_a_at	•	37709	•
CG14687	CG14687	CG14687 gene product from transcript CG14687-RA	2.24	2.2e-05	0.00019	1637008_at	•	41297	•
CG32225	CG32225	CG32225 gene product from transcript CG32225-RA	2.24	3.9e-05	0.00029	1635041_at	•	317926	•
CG14680	Cyp12e1	CG14680 gene product from transcript CG14680-RC	2.24	5.3e-05	0.00036	1626022_at	•	41272	•
CG31681	CG31681	CG31681 gene product from transcript CG31681-RA	2.23	1e-08	2.6e-06	1627162_at	•	318882	•
CG4402	lox2	lysyl oxidase-like 2	2.23	2.2e-08	3.9e-06	1635226_at	•	37485	•
CG13796	CG13796	CG13796 gene product from transcript CG13796-RD	2.23	6.9e-07	2.5e-05	1640224_s_at	•	34051	•
CG12344	CG12344	CG12344 gene product from transcript CG12344-RA	2.23	8.5e-07	2.8e-05	1629280_at	•	36145	•
CG10131	CG10131	CG10131 gene product from transcript CG10131-RA	2.23	7.7e-06	0.0001	1623555_at	•	36624	•	•
CG6698	NtR	CG6698 gene product from transcript CG6698-RA	2.23	9.2e-06	0.00011	1625140_at	•	43935	•
CG11878	CG11878	CG11878 gene product from transcript CG11878-RA	2.23	9.2e-06	0.00011	1634591_at	•	43050	•
CG31720	mthl15	methuselah-like 15	2.23	1e-05	0.00012	1637306_at	•	318914	•
CG9682	CG9682	CG9682 gene product from transcript CG9682-RA	2.23	1.7e-05	0.00017	1633631_at	•	43602	•
CG14105	CG14105	CG14105 gene product from transcript CG14105-RA	2.23	1.9e-05	0.00018	1625624_at	•	39507	•
CG10844	Rya-r44F	Ryanodine receptor 44F	2.23	4.1e-05	0.0003	1633452_a_at	•	49090	•
CG14015	CG14015	CG14015 gene product from transcript CG14015-RA	2.23	4.3e-05	0.00031	1624834_at	•	33780	•
CG17336	Lcch3	Ligand-gated chloride channel homolog 3	2.23	7.9e-05	0.00047	1623048_a_at	•	32554	•
CG17029	CG17029	CG17029 gene product from transcript CG17029-RB	2.22	1.8e-06	4.1e-05	1639911_at	•	39740	•	•
CG9084	CG9084	CG9084 gene product from transcript CG9084-RB	2.22	3.7e-06	6.3e-05	1636175_a_at	•	36172	•
CG8864	Cyp28a5	CG8864 gene product from transcript CG8864-RA	2.22	5.3e-06	7.9e-05	1629009_at	•	34817	•	•
CG2981	TpnC41C	Troponin C at 41C	2.22	1.4e-05	0.00015	1625752_at	•	35473	•
CG32085	CG32085	CG32085 gene product from transcript CG32085-RA	2.22	0.00011	0.0006	1628373_at	•	39311	•
CG33955	eys	eyes shut	2.22	0.003	0.0088	1633714_at	•	3771890	•
CG7104	spz3	spatzle 3	2.21	8.1e-12	2.5e-08	1624432_at	•	34077	•
CG8643	rgr	regular	2.21	6.6e-09	2e-06	1637105_at	•	35843	•
CG11066	scaf	scarface	2.21	4.2e-06	6.9e-05	1640912_s_at	•	35505	•
CG6329	CG6329	CG6329 gene product from transcript CG6329-RA	2.21	4.3e-05	0.00031	1629804_s_at	•	36529	•
CG1056	5-HT2	Serotonin receptor 2	2.2	9e-07	2.8e-05	1633198_a_at	•	40575	•
CG3400	Pfrx	6-phosphofructo-2-kinase	2.2	4.8e-06	7.4e-05	1633454_s_at	•	32938	•	• •
CG7676	cona	corona	2.2	6.8e-06	9.3e-05	1624357_at	•	42213	•
	1626133_s_at	Drosophila melanogaster GH06606 full insert cDNA.	2.2	8.7e-06	0.00011	1626133_s_at
CG42670	ps	pasilla	2.2	9.4e-06	0.00011	1633612_at	•	44258	•
CG42314	PMCA	plasma membrane calcium ATPase	2.2	1.8e-05	0.00018	1632285_at	•	43787	•
CG4370	Irk2	Inwardly rectifying potassium channel 2	2.2	2e-05	0.00019	1638466_a_at	•	42770	•
CG30148	CG30148	CG30148 gene product from transcript CG30148-RA	2.2	0.00041	0.0016	1635894_at	•	37318	•
CG32209	serp	serpentine	2.19	3.2e-07	1.6e-05	1632328_at	•	40150	•
CG15883	Obp18a	Odorant-binding protein 18a	2.19	5.4e-07	2.2e-05	1625531_at	•	32897	•
CG2727	emp	epithelial membrane protein	2.19	6.5e-07	2.4e-05	1636991_s_at	•	37999	•
CG5657	Scgbeta	Sarcoglycan beta	2.19	1.8e-06	4.1e-05	1634402_at	•	41525	•
CG33103	Ppn	Papilin	2.19	4.8e-06	7.5e-05	1635210_a_at	•	43872	•
CG17026	CG17026	CG17026 gene product from transcript CG17026-RA	2.19	2.2e-05	0.0002	1633637_at	•	39739	•	•
CG6870	CG6870	CG6870 gene product from transcript CG6870-RA	2.19	5.9e-05	0.00039	1629324_at	•	35067	•
CG13024	CG13024	CG13024 gene product from transcript CG13024-RC	2.18	3e-07	1.6e-05	1633264_at	•	39880	•
CG8925	CG8925	CG8925 gene product from transcript CG8925-RA	2.18	1e-06	3e-05	1629455_at	•	41963	•
CG12002	Pxn	Peroxidasin	2.18	1.1e-06	3.2e-05	1640097_at	•	38326	•
CG15917	Gbp	Growth-blocking peptide	2.18	1.2e-06	3.3e-05	1641623_at	•	36936	•
CG4761	knrl	knirps-like	2.18	1.7e-05	0.00017	1626059_at	•	40285	•
CG4843	Tm2	Tropomyosin 2	2.18	2.5e-05	0.00021	1641325_s_at	•	41853	•
CG8256	Gpo-1	Glycerophosphate oxidase-1	2.18	5.3e-05	0.00036	1631474_s_at	•	47611	•	•
CG30456	CG30456	CG30456 gene product from transcript CG30456-RB	2.17	2.2e-06	4.7e-05	1625227_at	•	36929	•
CG6356	CG6356	CG6356 gene product from transcript CG6356-RA	2.17	5.7e-06	8.3e-05	1624448_at	•	42893	•
CG44162	Strn-Mlck	Stretchin-Mlck	2.17	9.7e-06	0.00012	1634574_a_at	•	36753	•
CG7084	CG7084	CG7084 gene product from transcript CG7084-RB	2.17	2.7e-05	0.00022	1630335_s_at	•	42606	•
CG14109	CG14109	CG14109 gene product from transcript CG14109-RB	2.17	0.00011	0.00058	1627568_at	•	39512	•
	1639019_s_at	--- /// Immune induced molecule 10	2.17	0.00012	0.00062	1639019_s_at
CG14307	fru	fruitless	2.17	0.00012	0.00065	1631498_a_at	•	42226	•
CG2759	w	white	2.17	0.0019	0.006	1624393_at	•	31271	•
CG3328	CG3328	CG3328 gene product from transcript CG3328-RA	2.16	7.3e-08	7.3e-06	1628666_at	•	37871	•
CG13067	CG13067	CG13067 gene product from transcript CG13067-RA	2.16	7e-06	9.5e-05	1628261_at	•	39785	•
CG32032	CG32032	CG32032 gene product from transcript CG32032-RA	2.16	8.5e-06	0.00011	1629205_at	•	192535	•
CG2467	pot	papillote	2.16	2.5e-05	0.00022	1625154_s_at	•	32154	•
CG14757	CG14757	CG14757 gene product from transcript CG14757-RA	2.16	4.6e-05	0.00032	1636564_at	•	35797	•
CG6972	CG6972	CG6972 gene product from transcript CG6972-RA	2.16	6.9e-05	0.00043	1640332_at	•	42684	•
CG6044	CG6044	CG6044 gene product from transcript CG6044-RA	2.16	9e-05	0.00052	1629897_a_at	•	37558	•
CG11044	CG11044	CG11044 gene product from transcript CG11044-RA	2.16	0.00056	0.0021	1623662_at	•	37281	•
CG32091	CG32091	CG32091 gene product from transcript CG32091-RB	2.15	2.3e-06	4.7e-05	1640991_at	•	39307	•
CG34331	CG34331	CG34331 gene product from transcript CG34331-RB	2.15	2.5e-06	5e-05	1624599_at	•	33011	•
CG17594	scro	scarecrow	2.15	2.7e-06	5.3e-05	1635675_at	•	3355151	•
CG7297	pgant8	polypeptide GalNAc transferase 8	2.15	6.2e-06	8.8e-05	1634828_at	•	39715	•	•
CG15221	CG15221	CG15221 gene product from transcript CG15221-RB	2.15	3.6e-05	0.00028	1631969_at	•	32127	•
CG33098	CG33098	CG33098 gene product from transcript CG33098-RF	2.15	4.7e-05	0.00033	1641228_a_at	•	326253	•
	1633109_at	Drosophila melanogaster RE33791 full insert cDNA.	2.15	0.00011	0.0006	1633109_at
CG16884	CG16884	CG16884 gene product from transcript CG16884-RA	2.15	0.00053	0.002	1635483_at	•	34812	•
CG5639	CG5639	CG5639 gene product from transcript CG5639-RA	2.14	1.5e-06	3.7e-05	1630064_at	•	43314	•
CG33178	CG33178	CG33178 gene product from transcript CG33178-RA	2.14	3.3e-06	5.9e-05	1640334_at	•	318913	•
CG44098	CG44098	CG44098 gene product from transcript CG44098-RB	2.14	1.5e-05	0.00015	1625711_at	•	40590	•
CG12814	CG12814	CG12814 gene product from transcript CG12814-RC	2.14	7.1e-05	0.00044	1629944_at	•	41246	•
CG11748	Obp19a	Odorant-binding protein 19a	2.14	0.00022	0.001	1623636_at	•	33037	•
CG34005	CG34005	CG34005 gene product from transcript CG34005-RB	2.14	0.0011	0.0037	1626455_s_at	•	3885597	•
CG12116	CG12116	CG12116 gene product from transcript CG12116-RA	2.13	2.3e-06	4.8e-05	1635987_at	•	31782	•	•
CG4414	Ugt58Fa	CG4414 gene product from transcript CG4414-RA	2.13	1.4e-05	0.00015	1632070_at	•	37590	•	•
CG12403	Vha68-1	Vacuolar H[+] ATPase subunit 68-1	2.13	2.3e-05	0.0002	1637000_at	•	45668	•	•
CG12370	Dh44-R2	Diuretic hormone 44 receptor 2	2.13	7.4e-05	0.00045	1631164_a_at	•	36368	•
CG10808	synaptogyrin	CG10808 gene product from transcript CG10808-RA	2.13	0.00012	0.00065	1639431_at	•	36533	•
CG5282	CG5282	CG5282 gene product from transcript CG5282-RA	2.13	0.00014	0.00072	1631532_at	•	40256	•
CG6673	GstO2	Glutathione S transferase O2	2.12	2.4e-08	4e-06	1638074_at	•	38974	•
CG7088	bnb	bangles and beads	2.12	6.3e-07	2.4e-05	1632734_s_at	•	32872	•
CG31720	mthl15	methuselah-like 15	2.12	4e-06	6.6e-05	1632145_a_at	•	318914	•
CG8874	Fps85D	Fps oncogene analog	2.12	1.5e-05	0.00016	1639139_a_at	•	41118	•
CG6987	SF2	CG6987 gene product from transcript CG6987-RB	2.12	2.3e-05	0.0002	1629409_s_at	•	53443	•
CG12844	Tsp42Eh	Tetraspanin 42Eh	2.12	0.00015	0.00074	1641508_s_at	•	35617	•
CG2040	hig	hikaru genki	2.12	0.00017	0.00082	1636585_a_at	•	35949	•
	1640162_at	cdna:known chromosome:BDGP5:2R:11346436:11358613:1 gene:FBgn0034020 transcript:FBtr0087325	2.12	0.00023	0.001	1640162_at
CG5731	CG5731	CG5731 gene product from transcript CG5731-RA	2.12	0.00024	0.0011	1635163_at	•	34355	•	•
CG42367	CG42367	CG42367 gene product from transcript CG42367-RC	2.11	2e-08	3.8e-06	1631680_a_at	•	318998	•
CG32726	CG32726	CG32726 gene product from transcript CG32726-RA	2.11	9.3e-07	2.9e-05	1627529_at	•	318175	•
CG5397	CG5397	CG5397 gene product from transcript CG5397-RB	2.11	9.6e-07	2.9e-05	1638892_at	•	33313	•
CG8733	Cyp305a1	CG8733 gene product from transcript CG8733-RA	2.11	1.9e-06	4.3e-05	1628584_at	•	40161	•
CG9261	nrv2	nervana 2	2.11	2e-06	4.4e-05	1625215_s_at	•	33953	•
CG34359	IP3K2	Inositol 1,4,5-triphosphate kinase 2	2.11	4.3e-06	6.9e-05	1633654_s_at	•	32285	•	•
CG11668	CG11668	CG11668 gene product from transcript CG11668-RA	2.11	6.6e-06	9.2e-05	1623522_at	•	41606	•
CG6910	CG6910	CG6910 gene product from transcript CG6910-RC	2.11	2.5e-05	0.00021	1639424_at	•	39391	•	•
CG11010	Ent3	Equilibrative nucleoside transporter 3	2.11	4.5e-05	0.00032	1623932_at	•	39461	•
CG32407	CG32407	CG32407 gene product from transcript CG32407-RA	2.11	0.00012	0.00064	1637155_at	•	38667	•
CG13480	Lk	Leucokinin	2.11	0.00015	0.00075	1625059_at	•	47746	•
CG8093	CG8093	CG8093 gene product from transcript CG8093-RA	2.11	0.0033	0.0096	1634515_at	•	36686	•	•
CG4105	Cyp4e3	Cytochrome P450-4e3	2.1	6.6e-06	9.2e-05	1623068_at	•	34291	•	•
CG6611	ect	ectodermal	2.1	2.1e-05	0.00019	1627775_s_at	•	44135	•
CG9701	CG9701	CG9701 gene product from transcript CG9701-RA	2.1	2.3e-05	0.0002	1633834_at	•	39872	•
CG2062	Cyp4e1	Cytochrome P450-4e1	2.1	2.5e-05	0.00021	1639539_at	•	44632	•	•
CG4899	Pdh	Photoreceptor dehydrogenase	2.1	3.9e-05	0.00029	1639269_a_at	•	39812	•
CG43078	CG43078	CG43078 gene product from transcript CG43078-RK	2.1	4.4e-05	0.00032	1630129_at	•	38981	•
	1624608_s_at	cdna:known chromosome:BDGP5:3R:13757595:13840454:1 gene:FBgn0000363 transcript:FBtr0083534	2.1	4.7e-05	0.00033	1624608_s_at
CG9449	CG9449	CG9449 gene product from transcript CG9449-RH	2.1	5.3e-05	0.00036	1633200_at	•	40117	•	•
CG13937	CG13937	CG13937 gene product from transcript CG13937-RI	2.1	0.00011	0.00061	1625810_s_at	•	38249	•
CG7342	CG7342	CG7342 gene product from transcript CG7342-RB	2.1	0.00016	0.00079	1629428_at	•	42335	•
	1634187_x_at	cdna:known chromosome:BDGP5:3R:8301058:8303989:-1 gene:FBgn0052865 transcript:FBtr0082678	2.1	0.0013	0.0044	1634187_x_at
CG3556	CG3556	CG3556 gene product from transcript CG3556-RB	2.1	0.0024	0.0072	1624850_at	•	31380	•
CG10553	CG10553	CG10553 gene product from transcript CG10553-RA	2.09	1.2e-05	0.00013	1625312_at	•	43064	•
CG10618	CHKov1	CG10618 gene product from transcript CG10618-RB	2.09	1.7e-05	0.00017	1624272_at	•	43067	•
CG8524	NK7.1	CG8524 gene product from transcript CG8524-RC	2.09	3.1e-05	0.00025	1631303_s_at	•	41747	•
CG9264	tadr	torn and diminished rhabdomeres	2.09	0.00016	0.00079	1626815_a_at	•	35370	•
CG5895	CG5895	CG5895 gene product from transcript CG5895-RA	2.08	5.7e-06	8.3e-05	1623747_at	•	39752	•
CG33307	CG33307	CG33307 gene product from transcript CG33307-RA	2.08	2.2e-05	0.0002	1623813_at	•	2768914	•
CG10390	mia	meiosis I arrest	2.08	2.2e-05	0.0002	1635813_at	•	40667	•
CG33720	Pif1B	PFTAIRE-interacting factor 1B	2.08	2.8e-05	0.00023	1625843_s_at	•	3771985	•
CG15522	CG15522	CG15522 gene product from transcript CG15522-RB	2.08	4.3e-05	0.00031	1638588_at	•	43546	•
CG1176	Obp84a	Odorant-binding protein 84a	2.08	0.0003	0.0013	1630963_at	•	40874	•
CG4945	CG4945	CG4945 gene product from transcript CG4945-RA	2.08	0.00058	0.0022	1639437_s_at	•	36850	•
CG10581	CG10581	CG10581 gene product from transcript CG10581-RA	2.07	1.6e-07	1.1e-05	1640845_at	•	40326	•	•
CG31284	wtrw	water witch	2.07	3.2e-06	5.8e-05	1631526_s_at	•	40931	•
CG9427	CG9427	CG9427 gene product from transcript CG9427-RB	2.07	1.1e-05	0.00013	1627645_at	•	41164	•
CG3830	vg	vestigial	2.07	1.6e-05	0.00016	1623484_at	•	36421	•
CG9792	yellow-e	CG9792 gene product from transcript CG9792-RA	2.07	2.5e-05	0.00022	1627855_at	•	41653	•
CG3244	Clect27	C-type lectin 27kD	2.07	4.6e-05	0.00033	1638365_at	•	33678	•
CG15247	CG15247	CG15247 gene product from transcript CG15247-RA	2.07	7.9e-05	0.00047	1630468_at	•	31919	•
CG33526	PNUTS	CG33526 gene product from transcript CG33526-RD	2.07	0.00011	0.00061	1633750_s_at	•	33270	•
CG6816	Cyp18a1	Cytochrome P450-18a1	2.07	0.00024	0.0011	1641022_a_at	•	32858	•
CG33484	zormin	CG33484 gene product from transcript CG33484-RK	2.07	0.00034	0.0014	1623197_a_at	•	2769001	•
CG10546	Cralbp	Cellular retinaldehyde binding protein	2.06	2.2e-06	4.7e-05	1627833_at	•	38651	•
CG5011	CG5011	CG5011 gene product from transcript CG5011-RB	2.06	3.2e-06	5.7e-05	1634657_at	•	50196	•
CG4321	Cyp4d8	Cytochrome P450-4d8	2.06	1.1e-05	0.00012	1626198_at	•	38841	•	•
CG13360	CG13360	CG13360 gene product from transcript CG13360-RA	2.06	1.5e-05	0.00016	1641711_at	•	31025	•
	1625986_at	--- /// Ku80	2.06	2.2e-05	0.00019	1625986_at
CG5596	Mlc1	Myosin alkali light chain 1	2.06	3.8e-05	0.00028	1626446_a_at	•	43323	•
CG42238	CG42238	CG42238 gene product from transcript CG42238-RC	2.06	6.7e-05	0.00042	1626120_at	•	7354398	•
CG8051	CG8051	CG8051 gene product from transcript CG8051-RA	2.06	8.1e-05	0.00048	1636747_at	•	32925	•
CG5125	ninaC	neither inactivation nor afterpotential C	2.06	0.00028	0.0012	1634054_at	•	34012	•	•
CG31374	sals	sarcomere length short	2.06	0.00038	0.0015	1630418_s_at	•	41377	•
	1634633_s_at	---	2.06	0.0043	0.012	1634633_s_at
CG18507	CG18507	CG18507 gene product from transcript CG18507-RC	2.05	4.7e-06	7.3e-05	1638724_at	•	34775	•
CG7781	CG7781	CG7781 gene product from transcript CG7781-RA	2.05	9.2e-06	0.00011	1639596_at	•	34143	•
CG3665	Fas2	Fasciclin 2	2.05	1.7e-05	0.00017	1624774_a_at	•	31364	•
CG9621	Adgf-D	Adenosine deaminase-related growth factor D	2.05	3.6e-05	0.00027	1639079_at	•	41679	•	•
CG8317	CG8317	CG8317 gene product from transcript CG8317-RA	2.05	4.9e-05	0.00034	1631225_at	•	36853	•
CG17988	Ance-3	CG17988 gene product from transcript CG17988-RB	2.05	7.2e-05	0.00044	1637714_a_at	•	34808	•
CG9565	Nep3	Neprilysin 3	2.05	9.6e-05	0.00055	1632972_at	•	33005	•
CG7443	CG7443	CG7443 gene product from transcript CG7443-RA	2.05	0.00012	0.00064	1639723_at	•	40992	•
CG10513	CG10513	CG10513 gene product from transcript CG10513-RB	2.05	0.00018	0.00088	1623265_at	•	43051	•
CG2065	CG2065	CG2065 gene product from transcript CG2065-RB	2.05	0.00021	0.00099	1630212_at	•	35707	•
CG8909	CG8909	CG8909 gene product from transcript CG8909-RC	2.05	0.00055	0.0021	1628419_a_at	•	32552	•
CG4462	CG4462	CG4462 gene product from transcript CG4462-RA	2.04	1.3e-06	3.5e-05	1640896_at	•	42376	•
CG5162	CG5162	CG5162 gene product from transcript CG5162-RA	2.04	9.3e-06	0.00011	1634257_at	•	32709	•
CG42275	alpha-Man-I	alpha Mannosidase I	2.04	1.5e-05	0.00015	1629120_at	•	31957	•	•
CG30052	Obp49a	Odorant-binding protein 49a	2.04	2.9e-05	0.00023	1624932_at	•	36399	•
CG32628	CG32628	CG32628 gene product from transcript CG32628-RB	2.04	0.00015	0.00076	1628941_at	•	318129	•
CG17058	Peritrophin-A	Peritrophin A	2.03	4e-09	1.5e-06	1630085_s_at	•	33023	•
CG3301	CG3301	CG3301 gene product from transcript CG3301-RB	2.03	8.3e-07	2.7e-05	1627117_a_at	•	42528	•
CG17970	Cyp4ac2	CG17970 gene product from transcript CG17970-RB	2.03	9.5e-07	2.9e-05	1623866_at	•	33755	•	•
CG12355	CG12355	CG12355 gene product from transcript CG12355-RD	2.03	2.1e-05	0.00019	1624995_at	•	2768954	•
CG14734	Tk	Tachykinin	2.03	2.7e-05	0.00023	1633651_at	•	41456	•
CG33470	CG33470	CG33470 gene product from transcript CG33470-RA	2.03	4.1e-05	0.0003	1626319_a_at	•	2768831	• •
CG8888	CG8888	CG8888 gene product from transcript CG8888-RA	2.03	4.8e-05	0.00033	1627430_at	•	36293	•
CG6803	Mf	Myofilin	2.03	7.5e-05	0.00046	1636600_a_at	•	41824	•
CG44007	Pde1c	CG44007 gene product from transcript CG44007-RG	2.03	0.00015	0.00075	1625724_at	•	34594	•
CG6074	CG6074	CG6074 gene product from transcript CG6074-RA	2.02	1.7e-05	0.00017	1637067_at	•	43264	•	•
CG8910	CG8910	CG8910 gene product from transcript CG8910-RA	2.02	8.2e-05	0.00049	1634916_at	•	36896	•
CG4779	hgo	homogentisate 1,2-dioxygenase	2.02	8.5e-05	0.0005	1633492_at	•	34552	•	•
CG34398	CG34398	CG34398 gene product from transcript CG34398-RF	2.02	0.0001	0.00058	1635127_at	•	5740462	•
CG14853	CG14853	CG14853 gene product from transcript CG14853-RB	2.02	0.00013	0.00067	1629417_s_at	•	41771	•
CG9416	CG9416	CG9416 gene product from transcript CG9416-RB	2.02	0.00014	0.00072	1641327_at	•	37223	•
CG13003	CG13003	CG13003 gene product from transcript CG13003-RC	2.02	0.00027	0.0012	1630570_at	•	32675	•
CG9008	CG9008	CG9008 gene product from transcript CG9008-RA	2.01	5.8e-06	8.3e-05	1632019_s_at	•	34779	•	•
CG42768	Msp-300	Muscle-specific protein 300	2.01	8.4e-05	0.00049	1625210_a_at	•	3771968	•
CG43442	Nha2	Na[+]/H[+] hydrogen antiporter 2	2.01	0.0001	0.00057	1625975_at	•	42710	•
CG34387	futsch	CG34387 gene product from transcript CG34387-RF	2.01	0.0012	0.004	1638205_s_at	•	5740544	•
CG1070	Alh	Alhambra	2	1.2e-05	0.00013	1630415_at	•	40850	•
CG10483	CG10483	CG10483 gene product from transcript CG10483-RA	2	1.2e-05	0.00013	1635198_at	•	38666	•
CG4898	Tm1	Tropomyosin 1	2	1.2e-05	0.00013	1635584_s_at	•	41852	•
CG9456	Spn42Dd	Serpin 42Dd	2	1.3e-05	0.00014	1630619_at	•	49808	•
CG3665	Fas2	Fasciclin 2	2	2.4e-05	0.00021	1638956_at	•	31364	•
CG12143	Tsp42Ej	Tetraspanin 42Ej	2	2.8e-05	0.00023	1624435_at	•	35620	•
CG42347	sqa	spaghetti-squash activator	2	3.5e-05	0.00027	1633881_at	•	36002	•
CG18088	CG18088	CG18088 gene product from transcript CG18088-RC	2	5.5e-05	0.00037	1638462_at	•	34219	•
CG4894	Ca-alpha1D	Ca[2+]-channel protein alpha[[1]] subunit D	2	0.00033	0.0014	1640092_a_at	•	34950	•
CG30187	CG30187	CG30187 gene product from transcript CG30187-RC	1.99	4.2e-07	1.9e-05	1639516_at	•	246509	•
CG8248	CG8248	CG8248 gene product from transcript CG8248-RA	1.99	1.4e-05	0.00015	1624105_at	•	35888	•
CG8708	CG8708	CG8708 gene product from transcript CG8708-RC	1.99	3.1e-05	0.00025	1630723_a_at	•	35792	•
CG7921	Mgat2	CG7921 gene product from transcript CG7921-RB	1.99	6.2e-05	0.0004	1633061_at	•	43563	•	•
CG17124	CG17124	CG17124 gene product from transcript CG17124-RB	1.99	8.6e-05	0.00051	1640465_at	•	34485	•
CG43102	CG43102	CG43102 gene product from transcript CG43102-RF	1.99	0.00024	0.0011	1638280_at	•	42137	•
CG12158	CG12158	CG12158 gene product from transcript CG12158-RA	1.99	0.00028	0.0012	1625252_s_at	•	2768730	•
CG14948	dpr18	CG14948 gene product from transcript CG14948-RA	1.99	0.00038	0.0016	1633415_at	•	32572	•
CG6409	CG6409	CG6409 gene product from transcript CG6409-RA	1.98	3.5e-06	6.1e-05	1634278_at	•	39220	•
CG5080	CG5080	CG5080 gene product from transcript CG5080-RB	1.98	4e-06	6.6e-05	1624982_s_at	•	33299	•
CG14694	CG14694	CG14694 gene product from transcript CG14694-RA	1.98	7e-06	9.5e-05	1623916_at	•	41307	•
CG33196	dp	dumpy	1.98	1.2e-05	0.00013	1634075_at	•	318824	•
CG33548	msta	CG33548 gene product from transcript CG33548-RB	1.98	6.7e-05	0.00042	1637662_at	•	31200	•
CG18285	igl	igloo	1.98	8.1e-05	0.00048	1633157_a_at	•	36681	•
CG9935	CG9935	CG9935 gene product from transcript CG9935-RB	1.98	0.0012	0.0039	1626574_at	•	43806	•
CG30154	CG30154	CG30154 gene product from transcript CG30154-RA	1.97	3.7e-07	1.7e-05	1640217_at	•	246487	•
CG8380	DAT	Dopamine transporter	1.97	3.1e-06	5.6e-05	1633205_at	•	36849	•
CG2017	CG2017	CG2017 gene product from transcript CG2017-RA	1.97	3.5e-06	6.1e-05	1633771_s_at	•	40733	•
CG3967	CG3967	CG3967 gene product from transcript CG3967-RC	1.97	9.1e-06	0.00011	1630582_s_at	•	39086	•
CG33346	CG33346	CG33346 gene product from transcript CG33346-RB	1.97	1e-05	0.00012	1630555_at	•	2768690	•
CG30460	CG30460	CG30460 gene product from transcript CG30460-RE	1.97	1e-05	0.00012	1640703_at	•	36924	•
CG31116	ClC-a	Chloride channel-a	1.97	2.6e-05	0.00022	1629786_a_at	•	41428	•
CG14830	CG14830	CG14830 gene product from transcript CG14830-RC	1.97	4.2e-05	0.0003	1633839_at	•	38800	•
CG17739	CG17739	CG17739 gene product from transcript CG17739-RA	1.97	4.7e-05	0.00033	1635807_at	•	36333	•
CG14880	CG14880	CG14880 gene product from transcript CG14880-RA	1.97	8.1e-05	0.00048	1638023_s_at	•	41986	•
CG3955	CG3955	CG3955 gene product from transcript CG3955-RA	1.97	0.00041	0.0016	1636491_at	•	36438	•
CG5712	ACXD	CG5712 gene product from transcript CG5712-RB	1.96	2.6e-06	5.1e-05	1624636_at	•	38284	•	•
	1623027_s_at	--- /// ---	1.96	4e-06	6.7e-05	1623027_s_at
CG30195	CG30195	CG30195 gene product from transcript CG30195-RA	1.96	1.2e-05	0.00014	1635651_at	•	37592	•
CG42540	CG42540	CG42540 gene product from transcript CG42540-RB	1.96	2e-05	0.00018	1628265_a_at	•	38562	•
CG8261	Ggamma1	G protein gamma 1	1.96	3.2e-05	0.00025	1629839_a_at	•	35881	•
CG7589	CG7589	CG7589 gene product from transcript CG7589-RB	1.96	6.4e-05	0.00041	1624670_at	•	39949	•
CG11848	Bili	Band4.1 inhibitor LRP interactor	1.96	8.4e-05	0.0005	1640291_at	•	43019	•
CG6781	se	sepia	1.96	9.1e-05	0.00052	1637801_at	•	38973	•	• •
	1625997_s_at	Drosophila melanogaster GH03753 full length cDNA.	1.96	0.00016	0.00079	1625997_s_at
CG13077	CG13077	CG13077 gene product from transcript CG13077-RA	1.96	0.00022	0.001	1634939_at	•	35252	•
CG8884	Sap47	Synapse-associated protein 47kD	1.96	0.0003	0.0013	1630169_a_at	•	41938	•
	1632295_s_at	cdna:novel chromosome:BDGP5:Uextra:8300480:8300788:1 transcript:SNAP00000001497	1.96	0.0095	0.025	1632295_s_at
CG8369	CG8369	CG8369 gene product from transcript CG8369-RC	1.95	5.1e-07	2.1e-05	1623342_at	•	50005	•
	1633959_s_at	--- /// --- /// ---	1.95	7.9e-06	0.0001	1633959_s_at
CG12239	CG12239	CG12239 gene product from transcript CG12239-RA	1.95	0.00095	0.0033	1641513_at	•	31509	•
CG32284	CG32284	CG32284 gene product from transcript CG32284-RA	1.95	0.0018	0.0056	1639457_at	•	317956	•
	1632762_s_at	--- /// ---	1.94	1.5e-06	3.7e-05	1632762_s_at
CG3254	pgant2	polypeptide GalNAc transferase 2	1.94	3.8e-06	6.4e-05	1639535_at	•	33556	•	•
CG14968	CG14968	CG14968 gene product from transcript CG14968-RB	1.94	5.3e-06	7.9e-05	1634145_s_at	•	38406	•
CG5896	grass	Gram-positive Specific Serine protease	1.94	1e-05	0.00012	1641496_a_at	•	43273	•
CG15669	MESK2	Misexpression suppressor of KSR 2	1.94	1.5e-05	0.00015	1634325_a_at	•	37451	•
CG8306	CG8306	CG8306 gene product from transcript CG8306-RA	1.94	2.1e-05	0.00019	1624760_at	•	36857	•
CG14196	CG14196	CG14196 gene product from transcript CG14196-RA	1.94	5.7e-05	0.00038	1638282_at	•	32915	•
CG11000	CG11000	CG11000 gene product from transcript CG11000-RC	1.94	0.0007	0.0025	1632653_at	•	40721	•
CG5411	Pde8	Phosphodiesterase 8	1.93	2.9e-06	5.5e-05	1631371_s_at	•	37741	•	•
CG3747	Eaat1	Excitatory amino acid transporter 1	1.93	5.6e-06	8.2e-05	1641104_s_at	•	34251	•
CG4688	GstE14	Glutathione S transferase E14	1.93	8.4e-06	0.00011	1631165_at	•	36467	•	•
CG1136	CG1136	CG1136 gene product from transcript CG1136-RA	1.93	4e-05	0.0003	1629446_at	•	38479	•
CG17838	Syp	Syncrip	1.93	7e-05	0.00044	1634792_s_at	•	42460	•
CG3739	CG3739	CG3739 gene product from transcript CG3739-RA	1.93	9.6e-05	0.00055	1639272_at	•	42320	•
CG17109	CG17109	CG17109 gene product from transcript CG17109-RB	1.93	0.00023	0.0011	1639391_at	•	42730	•	•
CG1221	miple	CG1221 gene product from transcript CG1221-RC	1.93	0.0003	0.0013	1626667_at	•	38047	•
CG9480	Glycogenin	CG9480 gene product from transcript CG9480-RA	1.93	0.00052	0.002	1626221_at	•	37419	•
CG33203	CG33203	CG33203 gene product from transcript CG33203-RE	1.93	0.00059	0.0022	1635644_at	•	43414	•
	1639211_at	Drosophila melanogaster RH57193 full insert cDNA.	1.93	0.011	0.028	1639211_at
CG31743	CG31743	CG31743 gene product from transcript CG31743-RA	1.92	9.3e-06	0.00011	1626965_at	•	326156	•
CG4099	Sr-CI	Scavenger receptor class C, type I	1.92	1.9e-05	0.00018	1631821_at	•	33621	•
CG17734	CG17734	CG17734 gene product from transcript CG17734-RA	1.92	2.3e-05	0.0002	1630589_at	•	41359	•
CG3822	CG3822	CG3822 gene product from transcript CG3822-RA	1.92	2.3e-05	0.0002	1634462_at	•	42473	•
CG10659	CG10659	CG10659 gene product from transcript CG10659-RA	1.92	6e-05	0.00039	1633147_at	•	35285	•
CG9164	CG9164	CG9164 gene product from transcript CG9164-RC	1.92	7.9e-05	0.00047	1627024_s_at	•	32467	•
CG42311	grh	grainy head	1.92	0.00013	0.00067	1634573_a_at	•	37038	•
CG13920	CG13920	CG13920 gene product from transcript CG13920-RA	1.92	0.00028	0.0012	1628678_at	•	38203	•
CG32206	CG32206	CG32206 gene product from transcript CG32206-RE	1.92	0.0018	0.0058	1628159_a_at	•	40105	•
CG18540	CG18540	CG18540 gene product from transcript CG18540-RB	1.92	0.003	0.009	1622924_at	•	37097	•
CG4301	CG4301	CG4301 gene product from transcript CG4301-RC	1.91	7e-06	9.5e-05	1630471_at	•	32610	•
CG5910	CG5910	CG5910 gene product from transcript CG5910-RA	1.91	1.4e-05	0.00015	1623928_at	•	40264	•
CG11407	CG11407	CG11407 gene product from transcript CG11407-RA	1.91	3.7e-05	0.00028	1636674_at	•	42354	•
CG2239	jdp	CG2239 gene product from transcript CG2239-RB	1.91	6.8e-05	0.00042	1626174_a_at	•	43630	•
CG13311	CG13311	CG13311 gene product from transcript CG13311-RA	1.91	8.8e-05	0.00051	1634064_at	•	39008	•
CG17190	CG17190	CG17190 gene product from transcript CG17190-RB	1.91	0.0001	0.00058	1623690_at	•	42386	•
CG16778	CG16778	CG16778 gene product from transcript CG16778-RB	1.91	0.00019	0.00089	1627096_s_at	•	38007	•
CG2082	CG2082	CG2082 gene product from transcript CG2082-RO	1.91	0.00024	0.0011	1633443_s_at	•	40713	•
CG31688	CG31688	CG31688 gene product from transcript CG31688-RD	1.91	0.00052	0.002	1640043_s_at	•	35314	•
CG42540	CG42540	CG42540 gene product from transcript CG42540-RB	1.91	0.00065	0.0024	1626837_a_at	•	38562	•
CG32052	CG32052	CG32052 gene product from transcript CG32052-RC	1.91	0.0011	0.0037	1638906_at	•	326184	•
	1638232_at	---	1.91	0.004	0.011	1638232_at
CG9441	Pu	Punch	1.9	1.4e-06	3.6e-05	1639469_a_at	•	37415	•	•
CG10178	CG10178	CG10178 gene product from transcript CG10178-RB	1.9	2.5e-06	5e-05	1628950_at	•	35105	•	•
CG3725	Ca-P60A	Calcium ATPase at 60A	1.9	2.9e-06	5.4e-05	1627044_s_at	•	49297	•
CG5939	Prm	Paramyosin	1.9	0.0001	0.00057	1632854_s_at	•	39002	•
CG7990	CG7990	CG7990 gene product from transcript CG7990-RA	1.9	0.00018	0.00086	1635963_a_at	•	32909	•
CG33265	Muc68E	Mucin 68E	1.9	0.00019	0.00091	1623416_at	•	2768990	•
CG43388	Hk	Hyperkinetic	1.9	0.0002	0.00093	1637853_a_at	•	31955	•
CG4461	CG4461	CG4461 gene product from transcript CG4461-RA	1.9	0.00025	0.0011	1630049_at	•	39074	•
CG2269	CG2269	CG2269 gene product from transcript CG2269-RD	1.9	0.00044	0.0017	1638260_s_at	•	36056	•
CG8539	CG8539	CG8539 gene product from transcript CG8539-RB	1.9	0.0017	0.0055	1628226_at	•	38842	•
CG11124	sPLA2	secretory Phospholipase A2	1.89	6.8e-06	9.3e-05	1631228_a_at	•	35665	•	•
CG11142	obst-E	obstructor-E	1.89	7.6e-06	0.0001	1638612_at	•	33806	•
CG10913	Spn55B	Serpin 55B	1.89	8.5e-06	0.00011	1632613_at	•	49803	•
CG12023	GV1	CG12023 gene product from transcript CG12023-RA	1.89	1.4e-05	0.00015	1635266_at	•	38238	•
CG3703	CG3703	CG3703 gene product from transcript CG3703-RA	1.89	2.3e-05	0.0002	1624554_at	•	31045	•
CG14958	CG14958	CG14958 gene product from transcript CG14958-RA	1.89	4.5e-05	0.00032	1626298_at	•	38387	•
CG3725	Ca-P60A	Calcium ATPase at 60A	1.89	0.00017	0.00085	1641059_at	•	49297	•
	1627555_s_at	Drosophila melanogaster GM01028 full insert cDNA.	1.88	2.8e-08	4.3e-06	1627555_s_at
CG10877	CG10877	CG10877 gene product from transcript CG10877-RA	1.88	2.3e-06	4.8e-05	1625369_at	•	42432	•
CG1471	CDase	Ceramidase	1.88	9.5e-06	0.00011	1639396_s_at	•	43618	•	•
CG5819	CG5819	CG5819 gene product from transcript CG5819-RC	1.88	1.4e-05	0.00015	1624736_a_at	•	37547	•
CG12142	Tsp42Eg	Tetraspanin 42Eg	1.88	2.5e-05	0.00021	1627373_at	•	35616	•
CG42369	CG42369	CG42369 gene product from transcript CG42369-RA	1.88	2.4e-05	0.00021	1631604_at	•	33894	•
CG17475	CG17475	CG17475 gene product from transcript CG17475-RA	1.88	4.3e-05	0.00031	1628608_at	•	42069	•
CG4144	GNBP2	Gram-negative bacteria binding protein 2	1.88	5e-05	0.00035	1631633_a_at	•	40033	•
CG7930	TpnC73F	Troponin C at 73F	1.88	9.7e-05	0.00055	1631217_a_at	•	39916	•
CG32490	cpx	complexin	1.88	0.00017	0.00085	1639609_s_at	•	64877	•
CG13928	CG13928	CG13928 gene product from transcript CG13928-RA	1.88	0.00023	0.001	1637150_at	•	38195	•
CG10205	CG10205	CG10205 gene product from transcript CG10205-RA	1.88	0.00024	0.0011	1630084_at	•	36650	•
CG15033	CheA7a	Chemosensory protein A 7a	1.88	0.00037	0.0015	1630458_at	•	31672	•
CG32677	X11Lbeta	CG32677 gene product from transcript CG32677-RB	1.88	0.0036	0.01	1637820_at	•	31997	•
CG17121	CG17121	CG17121 gene product from transcript CG17121-RA	1.87	8.3e-06	0.00011	1635175_at	•	42721	•
CG32982	CG32982	CG32982 gene product from transcript CG32982-RF	1.87	2.5e-05	0.00021	1634315_a_at	•	34237	•
CG42235	CG42235	CG42235 gene product from transcript CG42235-RE	1.87	8.8e-05	0.00051	1628100_at	•	43136	•
CG14655	CG14655	CG14655 gene product from transcript CG14655-RA	1.87	0.00017	0.00084	1627852_at	•	40594	•
CG9297	CG9297	CG9297 gene product from transcript CG9297-RC	1.87	0.00021	0.00099	1636603_a_at	•	41688	•
CG32191	CG32191	CG32191 gene product from transcript CG32191-RB	1.87	0.00025	0.0011	1639222_at	•	317903	•
CG12345	Cha	Choline acetyltransferase	1.87	0.00056	0.0021	1640284_at	•	42249	•	•
CG14994	Gad1	Glutamic acid decarboxylase 1	1.87	0.00093	0.0033	1627818_s_at	•	38484	•	•
CG15151	rdo	reduced ocelli	1.87	0.0016	0.0052	1637869_at	•	35077	•
CG14879	CG14879	CG14879 gene product from transcript CG14879-RC	1.87	0.0038	0.011	1630938_a_at	•	41982	•
CG12118	CG12118	CG12118 gene product from transcript CG12118-RB	1.86	6.6e-09	2e-06	1631351_s_at	•	31857	•
CG32155	l(3)72Dp	lethal (3) 72Dp	1.86	1.4e-06	3.6e-05	1637997_at	•	317887	•
CG8852	CG8852	CG8852 gene product from transcript CG8852-RA	1.86	1.7e-06	4e-05	1624893_at	•	33577	•
	1626734_at	--- /// --- /// Jonah 65A	1.86	2.3e-06	4.7e-05	1626734_at
CG7820	CAH1	Carbonic anhydrase 1	1.86	2e-05	0.00019	1636374_at	•	34786	•	•
CG12789	santa-maria	scavenger receptor acting in neural tissue and majority of rhodopsin is absent	1.86	3.8e-05	0.00028	1635522_a_at	•	34024	•
CG11206	Liprin-gamma	CG11206 gene product from transcript CG11206-RA	1.86	5.1e-05	0.00035	1625011_at	•	37552	•
CG7180	CG7180	CG7180 gene product from transcript CG7180-RA	1.86	0.00016	0.00078	1628888_at	•	35091	•
CG7535	GluClalpha	CG7535 gene product from transcript CG7535-RK	1.86	0.0002	0.00096	1630897_at	•	42350	•
CG8157	CG8157	CG8157 gene product from transcript CG8157-RA	1.85	1.1e-08	2.6e-06	1638301_at	•	36700	•
CG4145	Cg25C	Collagen type IV	1.85	5e-07	2.1e-05	1630150_s_at	•	33727	•
CG14854	CG14854	CG14854 gene product from transcript CG14854-RB	1.85	2.9e-06	5.5e-05	1623709_at	•	41761	•
	1637016_at	cdna:known chromosome:BDGP5:3R:2232579:2273729:1 gene:FBgn0261972 transcript:FBtr0303789	1.85	6.9e-06	9.4e-05	1637016_at
CG42322	CG42322	CG42322 gene product from transcript CG42322-RJ	1.85	1.6e-05	0.00016	1630733_s_at	•	42455	•
CG17146	Adk1	Adenylate kinase-1	1.85	1.9e-05	0.00018	1631377_a_at	•	39396	•	•
CG42278	corn	cornetto	1.85	2.6e-05	0.00022	1635475_at	•	38786	•
CG5612	CG5612	CG5612 gene product from transcript CG5612-RA	1.85	3.4e-05	0.00026	1638193_at	•	43316	•
CG10006	CG10006	CG10006 gene product from transcript CG10006-RB	1.85	6.3e-05	0.0004	1626609_at	•	39626	•
CG32139	Sox21b	CG32139 gene product from transcript CG32139-RA	1.85	0.00012	0.00065	1637750_at	•	39569	•
CG3665	Fas2	Fasciclin 2	1.85	0.00013	0.00069	1630160_at	•	31364	•
CG42734	Ank2	Ankyrin 2	1.85	0.0007	0.0025	1640337_a_at	•	38863	•
CG8343	CG8343	CG8343 gene product from transcript CG8343-RA	1.85	0.003	0.0088	1641071_at	•	35544	•
CG1803	regucalcin	CG1803 gene product from transcript CG1803-RA	1.84	1.9e-07	1.2e-05	1629889_s_at	•	32165	•
CG17524	GstE3	Glutathione S transferase E3	1.84	6.8e-06	9.3e-05	1637129_at	•	37108	•	•
CG10241	Cyp6a17	Cytochrome P450-6a17	1.84	9.3e-06	0.00011	1628052_at	•	45556	•	•
	1631628_s_at	AOP2-related /// peroxiredoxin 2540 /// Peroxiredoxin	1.84	9.3e-06	0.00011	1631628_s_at
CG32700	CG32700	CG32700 gene product from transcript CG32700-RA	1.84	1.8e-05	0.00018	1628771_s_at	•	31896	•
	1640167_s_at	--- /// Tequila	1.84	3.8e-05	0.00029	1640167_s_at
CG5867	CG5867	CG5867 gene product from transcript CG5867-RA	1.84	4.5e-05	0.00032	1632650_at	•	34728	•
CG15210	CG15210	CG15210 gene product from transcript CG15210-RA	1.84	5.2e-05	0.00036	1635688_at	•	50323	•
CG5379	CG5379	CG5379 gene product from transcript CG5379-RB	1.84	7.8e-05	0.00047	1626804_at	•	42625	•	•
CG14963	CG14963	CG14963 gene product from transcript CG14963-RA	1.84	8.4e-05	0.0005	1638974_at	•	38383	•
CG42404	CG42404	CG42404 gene product from transcript CG42404-RE	1.84	0.0019	0.006	1624235_at	•	41842	•
CG6705	tsl	torso-like	1.83	2.4e-05	0.00021	1641143_s_at	•	42564	•
CG31619	CG31619	CG31619 gene product from transcript CG31619-RC	1.83	0.00021	0.00099	1640204_at	•	35424	•
CG32220	Csas	CMP-sialic acid synthase	1.83	0.00038	0.0016	1638880_at	•	317923	•	•
CG6024	CG6024	CG6024 gene product from transcript CG6024-RF	1.83	0.00045	0.0018	1636848_at	•	39325	•
CG3250	Os-C	CG3250 gene product from transcript CG3250-RB	1.83	0.00049	0.0019	1636865_at	•	40942	•
CG15544	CG15544	CG15544 gene product from transcript CG15544-RB	1.83	0.00063	0.0023	1641633_at	•	43655	•
CG1747	Sk1	Sphingosine kinase 1	1.82	2.8e-06	5.4e-05	1624404_a_at	•	32089	•	•
CG10175	CG10175	CG10175 gene product from transcript CG10175-RA	1.82	3.1e-06	5.6e-05	1624700_a_at	•	42773	•
CG4839	CG4839	CG4839 gene product from transcript CG4839-RA	1.82	3.2e-06	5.7e-05	1638905_s_at	•	34348	•
	1641288_at	Odorant-binding protein 57b /// Odorant-binding protein 57c	1.82	4.7e-06	7.3e-05	1641288_at
CG16791	CG16791	CG16791 gene product from transcript CG16791-RA	1.82	7.1e-06	9.6e-05	1625033_at	•	42531	•
CG34232	CG34232	CG34232 gene product from transcript CG34232-RA	1.82	1.5e-05	0.00015	1632600_at	•	5740195	•
	1635258_s_at	cdna:novel chromosome:BDGP5:3L:23166093:23171606:-1 transcript:SNAP00000000377	1.82	6.3e-05	0.0004	1635258_s_at
CG7978	Ac76E	Adenylyl cyclase 76E	1.82	7.4e-05	0.00045	1628231_at	•	40180	•	•
CG6680	Spn77Ba	Serpin 77Ba	1.82	8.5e-05	0.0005	1631179_s_at	•	40234	•
CG11354	Lim1	CG11354 gene product from transcript CG11354-RB	1.82	0.00045	0.0018	1629733_at	•	31813	•
CG18330	Cct2	CTP:phosphocholine cytidylyltransferase 2	1.82	0.0007	0.0025	1625859_at	•	38180	•	•
CG7058	CG7058	CG7058 gene product from transcript CG7058-RC	1.82	0.0018	0.0056	1639909_at	•	32873	•
CG8206	CG8206	CG8206 gene product from transcript CG8206-RA	1.81	2.5e-08	4.1e-06	1639016_at	•	32516	•
CG42246	CG42246	CG42246 gene product from transcript CG42246-RA	1.81	2.9e-07	1.6e-05	1626204_at	•	7354415	•
CG3603	CG3603	CG3603 gene product from transcript CG3603-RB	1.81	4.4e-07	1.9e-05	1639654_at	•	31289	•
CG2397	Cyp6a13	CG2397 gene product from transcript CG2397-RA	1.81	1e-06	3e-05	1635110_at	•	35837	•	•
CG42788	CG42788	CG42788 gene product from transcript CG42788-RC	1.81	1.5e-06	3.7e-05	1640335_at	•	41817	•
CG6232	CG6232	CG6232 gene product from transcript CG6232-RA	1.81	2.7e-06	5.3e-05	1626273_at	•	34435	•
CG10698	GRHRII	CG10698 gene product from transcript CG10698-RA	1.81	7.7e-06	0.0001	1629066_at	•	39409	•
CG1447	Ptx1	CG1447 gene product from transcript CG1447-RC	1.81	1.6e-05	0.00016	1640825_a_at	•	43664	•
CG42678	CG42678	CG42678 gene product from transcript CG42678-RG	1.81	2.3e-05	0.0002	1637460_at	•	37643	•
CG15406	CG15406	CG15406 gene product from transcript CG15406-RA	1.81	3.7e-05	0.00028	1630334_at	•	33542	•
CG6329	CG6329	CG6329 gene product from transcript CG6329-RA	1.81	0.00018	0.00086	1633533_at	•	36529	•
CG2520	lap	like-AP180	1.81	0.00064	0.0024	1636846_at	•	40863	•
CG8774	CG8774	CG8774 gene product from transcript CG8774-RB	1.81	0.0012	0.0039	1631746_a_at	•	41635	•
CG5237	unc79	CG5237 gene product from transcript CG5237-RB	1.81	0.0012	0.0041	1623267_at	•	42310	•
CG3153	Npc2b	Niemann-Pick type C-2b	1.8	9.4e-06	0.00011	1641065_s_at	•	41710	•
CG8026	CG8026	CG8026 gene product from transcript CG8026-RD	1.8	1.1e-05	0.00012	1632304_at	•	35941	•
CG17795	mthl2	methuselah-like 2	1.8	2.6e-05	0.00022	1636333_a_at	•	38636	•
CG4472	Idgf1	Imaginal disc growth factor 1	1.8	7.4e-05	0.00045	1633237_at	•	34978	•
CG7223	htl	heartless	1.8	8.6e-05	0.0005	1640867_s_at	•	42160	•	•
CG11853	to	takeout	1.8	0.00013	0.00068	1635636_at	•	43036	•
CG11347	DOR	CG11347 gene product from transcript CG11347-RE	1.8	0.00015	0.00076	1623536_s_at	•	38543	•
CG7881	CG7881	CG7881 gene product from transcript CG7881-RA	1.8	0.00025	0.0011	1623229_at	•	35521	•
CG4209	CanB	Calcineurin B	1.8	0.00058	0.0022	1641460_at	•	44317	•
CG3999	CG3999	CG3999 gene product from transcript CG3999-RA	1.8	0.0028	0.0084	1624695_at	•	41253	•	•
CG11648	Abd-B	Abdominal B	1.8	0.0038	0.011	1641589_s_at	•	47763	•
CG1844	SelG	Selenoprotein G	1.79	4.4e-07	1.9e-05	1640122_at	•	32149	•
CG14457	CG14457	CG14457 gene product from transcript CG14457-RA	1.79	2.3e-06	4.8e-05	1627145_at	•	40479	•
CG3301	CG3301	CG3301 gene product from transcript CG3301-RB	1.79	2.9e-06	5.4e-05	1637721_at	•	42528	•
CG30371	CG30371	CG30371 gene product from transcript CG30371-RA	1.79	5.6e-06	8.2e-05	1627709_at	•	35806	•
CG10311	CG10311	CG10311 gene product from transcript CG10311-RA	1.79	4.7e-05	0.00033	1640170_at	•	41984	•
CG42235	CG42235	CG42235 gene product from transcript CG42235-RE	1.79	0.00015	0.00076	1640639_at	•	43136	•
CG8358	CG8358	CG8358 gene product from transcript CG8358-RA	1.79	0.00027	0.0012	1626377_at	•	41172	•
CG31665	wry	weary	1.79	0.0023	0.0071	1633775_at	•	33361	•
[truncated: 2,868 more rows]

## Sheet: 3wNvs1wN
LIMMA analysis (contrast d_3wN_1wN, 311 genes with q-value < 0.05 and |FC| >= 2)
[truncated: 314 more rows]
