# Supplementary material for: Slowed aging during reproductive dormancy is reflected in genome-wide transcriptome changes in Drosophila melanogaster
Source: BMC Genomics. 2016 Jan 13;17:50. doi: 10.1186/s12864-016-2383-1 (PMC4711038; doi:10.1186/s12864-016-2383-1)
Supplement: Additional file 9: Table S4. — Genes affected by 3 weeks diapause compared to ones implicated in aging and increased longevity. Microarray study of aging response genes [136], longevity mapping study [33], transcriptome changes in mated and non-mated aging females [7] and candidate study for lifespan genes [135]. Significantly inhibited transcripts are highlighted in blue, significantly activated in orange. (XLSX 77 kb) [file 12864_2016_2383_MOESM9_ESM.xlsx]

## Sheet: Comparison-table
FlyBase ID	Gene name	Our study diapause downregulated (logFC)	Our study diapause upregulated (logFC)	Carlson2015 significant genes (SOM)	Carlson2015 GSEA downregulated (logFC)	Carlson2015 GSEA upregulated (logFC)	Ivanov2015 top30SNP	Zhou2014 aging (logFC)	Zhou2014 aging virgins (logFC)	Lai2007 candidates (FC)	Lai2007 microarrays aging (FC)
FBgn0034512	Dmel_CG18067		1.56	5		2.774		295.034	326.174		3.16852
FBgn0025583	Immune induced molecule 2		1.08	5		2.642		178.99	207.726		2.01476
FBgn0034511	Dmel_CG13422	-2.48		5		3.337		43.8873	45.9453		1.83544
FBgn0000045	Actin 79B		3.12	1	-2.932			-37.5874	-32.3817		0.518271
FBgn0038820	Dmel_CG4000		2.81	0	-4.619			-43.4914	-45.1395		0.429166
FBgn0033728	Cuticular protein 49Ae		2.38	1	-2.216			-6.28598	-6.15969		0.482014
FBgn0013348	Troponin C at 41C		2.22	1	-3.114			-23.1039	-17.256		0.330397
FBgn0038181	Dmel_CG9297		1.87	0	-3.798			-28.1295	-25.2948		0.290623
FBgn0033301	Dmel_CG12780		3.18	5		3.002				2.09079	2.09079
FBgn0036467	Dmel_CG12310		2.47	7		2.216				2.69935	2.69935
FBgn0036627	Dmel_CG4680		2.31	5		2.265				2.1913	2.1913
FBgn0023479	Dmel_CG4821		1.65	5		2.175				1.2326	1.2326
FBgn0004629	Cystatin-like		1.2	7		2.483				1.5997	1.5997
FBgn0039474	Dmel_CG6283		2.93	3	-2.108					2.42753	2.42753
FBgn0040832	Dmel_CG8012		2.44	6	-2.141					1.43574	1.43574
FBgn0011693	Photoreceptor dehydrogenase		2.1	1	-2.849					0.438571	0.438571
FBgn0030317	Dmel_CG1561		1.78	1	-2.992					1.37592	1.37592
FBgn0033367	Phenoloxidase subunit A3		3.14	3				-14.1923	-12.962		0.681788
FBgn0036951	Dmel_CG7017		3.76	7		2.031			1.05728		5.72525
FBgn0035328	Dmel_CG13804	-7.25		0	-4.301				36.9375		0.219455
FBgn0000357	Chorion protein 18	-5.12		1	-3.502				253.669		0.0493636
FBgn0036996	Dmel_CG5932	-1.25		1	-3.922				-18.8692		0.561964
FBgn0038484	Dmel_CG5246		3.29	0	-4.696			-12.28	-7.63399
FBgn0035666	Jonah 65Aii	-2.18		1	-3.083			-64.2543	-52.7654
FBgn0037228	Dmel_CG1092		3.69	7						1.51526	1.51526
FBgn0036106	Dmel_CG6409		1.98	7						1.82457	1.82457
FBgn0033304	Probable cytochrome P450 6a13		1.81	7						2.29962	2.29962
FBgn0020416	Imaginal disc growth factor 1		1.8	7						3.58818	3.58818
FBgn0003308	rosy		1.4	4						1.39186	1.39186
FBgn0032435	Organic anion transporting polypeptide 33Eb		1.37	7						1.41045	1.41045
FBgn0033764	Dmel_CG8776		1.11	2						1.20043	1.20043
FBgn0040968	Dmel_CG14933		1.1	4						1.98471	1.98471
FBgn0033130	Tetraspanin 42Ei		2.43	7					9.59497		1.78041
FBgn0039593	Dmel_CG9989		3.67	5		2.237					5.33129
FBgn0033970	Dmel_CG10205		2.64	7		2.312					2.22581
FBgn0038179	Dmel_CG9312		2.35	7		2.373					1.47986
FBgn0040723	Dmel_CG5011		2.06	7		2.819					1.49474
FBgn0031737	obstructor-E		1.89	5		2.686					1.68114
FBgn0038088	Dmel_CG10126		1.47	5		2.633					2.26665
FBgn0029507	Tetraspanin 42Ed		1.43	7		2.157					3.43505
FBgn0035583	Dmel_CG13704		1.28	5		2.481					1.65854
FBgn0034761	Dmel_CG4250		1.27	5		3.142					3.26792
FBgn0033134	Tetraspanin 42El		1.27	5		2.201					3.33512
FBgn0040551	Dmel_CG11686		1.23	5		2.153					2.11151
FBgn0030158	Dmel_CG9686		1.23	7		2.112					1.51576
FBgn0030993	Dmel_CG7635		1.21	5		3.826					3.48567
FBgn0032140	Dmel_CG13117		1.14	5		2.337					3.55309
FBgn0036232	Dmel_CG14125		1.12	5		3.123					1.93514
FBgn0035101	Dmel_CG1212		1.05	5		2.7					1.71795
FBgn0035049	Matrix metalloproteinase 1		1.04	7		2.024					1.77356
FBgn0035521	Dmel_CG1268		2.71	3	-3.127						0.599738
FBgn0031908	Dmel_CG5177		2.36	3	-2.293						0.514671
FBgn0031858	Dmel_CG17378		2.26	2	-2.038						0.617512
FBgn0033033	Dmel_CG11066		2.21	3	-2.059						1.71154
FBgn0036262	Dmel_CG6910		2.11	3	-2.657						1.62876
FBgn0014863	Muscle LIM protein at 84B		1.71	1	-2.201						0.676676
FBgn0035734	Dmel_CG14823		1.35	1	-2.833						0.589629
FBgn0040718	Dmel_CG15353		1.29	1	-3.889						0.8248
FBgn0040827	Dmel_CG13315		1.01	3	-2.253						1.58973
FBgn0036738	Dmel_CG7542		1.01	1	-2.87						0.714641
FBgn0039472	Dmel_CG17192	-4.14		0	-9.56						0.558403
FBgn0005390	female sterile (1) M3	-2.3		3	-2.485						0.326837
FBgn0011555	thetaTrypsin	-1.87		1	-2.675						0.556053
FBgn0034052	Dmel_CG8299		5.03	3				-10.25	-4.7437
FBgn0030270	Dmel_CG15199		1.67	7				34.1444	37.5634
FBgn0030164	Dmel_CG1889		3.56							1.34103	1.34103
FBgn0033196	Dmel_CG1358		2.74							0.737716	0.737716
FBgn0027585	Dmel_CG8740		2.63							1.51586	1.51586
FBgn0037126	Dmel_CG14567		2.5							2.33702	2.33702
FBgn0051676	Dmel_CG31676		2.26							1.68289	1.68289
FBgn0036857	Dmel_CG9629		2.24							1.23306	1.23306
FBgn0033129	Tetraspanin 42Eh		2.12							1.89761	1.89761
FBgn0038172	Adenosine deaminase-related growth factor D		2.05							1.75818	1.75818
FBgn0039475	Dmel_CG6277		1.96							1.96651	1.96651
FBgn0039774	Ceramidase		1.88							1.38668	1.38668
FBgn0039529	Dmel_CG5612		1.85							1.53161	1.53161
FBgn0032285	Dmel_CG17108		1.77							1.43962	1.43962
FBgn0039844	Dmel_CG1607		1.73							1.69346	1.69346
FBgn0037974	Dmel_CG12224		1.6							1.90281	1.90281
FBgn0032774	Dmel_CG17549		1.58							1.93443	1.93443
FBgn0033269	Dmel_CG8709		1.43							1.31945	1.31945
FBgn0032422	Dmel_CG6579		1.34							1.56377	1.56377
FBgn0029994	Dmel_CG2254		1.23							1.22413	1.22413
FBgn0051072	lysosomal enzyme receptor protein		1.21							1.23874	1.23874
FBgn0037902	Dmel_CG5281		1.17							0.853353	0.853353
FBgn0037683	Phosphotriesterase-related protein		1.14							1.70243	1.70243
FBgn0041789	small non-messenger RNA 359; Paxillin		1.09							0.53215	0.53215
FBgn0038143	Dmel_CG9813		1.07							1.33303	1.33303
FBgn0040377	Probable V-type proton ATPase subunit D 2		1.06							1.51543	1.51543
FBgn0036145	Dmel_CG7607	-2.21								1.62162	1.62162
FBgn0033664	Microcephalin	-2.21								0.602907	0.602907
FBgn0024371	E2F transcription factor 2	-1.65								0.715186	0.715186
FBgn0026086	Adenosine deaminase acting on RNA	-1.41								0.69493	0.69493
FBgn0010339	upstream of RpIII128	-1.21								0.735412	0.735412
FBgn0015321	Ubiquitin conjugating enzyme 4	-1.2								0.791349	0.791349
FBgn0035957	Dmel_CG5144	-1.18								0.573101	0.573101
FBgn0036334	Dmel_CG11267	-1.17								0.723296	0.723296
FBgn0032248	UPF0468 protein CG5343	-1.08								0.794354	0.794354
FBgn0004399	pipsqueak	-1.04								0.656644	0.656644
FBgn0052029	Cuticular protein 66D		2.37						3.74898		3.03165
FBgn0037202	Dmel_CG11115	-1.01					69				0.732859
FBgn0035343	Dmel_CG16762		3.47	7							5.1912
FBgn0036563	Dmel_CG13075		3.26	4							2.35369
FBgn0010038	Glutathione S transferase D2		3.23	7							2.53921
FBgn0039807	Dmel_CG15546		3.15	7							2.52232
FBgn0039667	Dmel_CG2010		3.01	2							0.569713
FBgn0039483	Dmel_CG14259		2.74	6							0.654239
FBgn0041710	Dmel_CG18550		2.58	4							1.58811
FBgn0036992	Dmel_CG11796		2.55	6							1.31713
FBgn0030593	Dmel_CG9512		2.37	3							1.16224
FBgn0030777	Dmel_CG9672		2.27	6							1.93225
FBgn0033949	Dmel_CG10131		2.23	7							1.81667
FBgn0028940	Probable cytochrome P450 28a5		2.22	4							2.65797
FBgn0034199	Dmel_CG15917		2.18	4							1.83196
FBgn0045761	Dmel_CG10618		2.09	7							1.3168
FBgn0002938	neither inactivation nor afterpotential C		2.06	2							0.824821
FBgn0039486	Dmel_CG6074		2.02	4							1.41647
FBgn0032297	Dmel_CG17124		1.99	6							1.40521
FBgn0032810	Dmel_CG13077		1.96	7							1.68233
FBgn0034603	Dmel_CG9480		1.93	6							0.701845
FBgn0035929	Dmel_CG13311		1.91	7							2.91673
FBgn0035409	Dmel_CG14963		1.84	6							1.79296
FBgn0036759	Dmel_CG5577		1.78	6							1.17907
FBgn0037288	Dmel_CG14661		1.77	3							0.699849
FBgn0038250	Dmel_CG3505		1.77	7							3.30558
FBgn0037563	Dmel_CG11672		1.73	7							1.66138
FBgn0031689	Probable cytochrome P450 28d1		1.71	6							1.26921
FBgn0038774	Dmel_CG5023		1.67	3							0.758839
FBgn0032213	Dmel_CG5390		1.67	4							1.47338
FBgn0032382	Dmel_CG14935		1.61	4							2.40588
FBgn0033079	Flavin-containing monooxygenase 2		1.6	2							1.61802
FBgn0038842	Dmel_CG5630		1.59	7							1.91771
FBgn0002930	necrotic		1.58	7							1.52432
FBgn0032322	Dmel_CG16743		1.52	4							1.81765
FBgn0025454	Cytochrome P450 6g1		1.51	3							1.38641
FBgn0037039	Dmel_CG10587		1.51	3							0.317089
FBgn0053174	Dmel_CG33174		1.5	2							0.660026
FBgn0034031	Dmel_CG12963		1.49	6							1.31262
FBgn0002921	Na pump alpha subunit		1.48	3							0.853419
FBgn0040260	Dmel_CG17932		1.47	2							1.44658
FBgn0022355	Transferrin 1		1.45	6							2.30789
FBgn0034538	Dmel_CG16799		1.44	7							1.59003
FBgn0004587	Serine-arginine protein 55		1.44	2							0.772942
FBgn0037387	Dmel_CG1213		1.43	4							1.48466
FBgn0030309	Dmel_CG1572		1.43	4							2.75574
FBgn0041194	Phosphoribosylamidotransferase 2		1.42	3							1.97538
FBgn0030484	Dmel_CG1681		1.4	6							1.55228
FBgn0022073	Dmel_CG8846		1.4	2							2.12289
FBgn0032381	Dmel_CG14934		1.38	6							2.42913
FBgn0036876	Dmel_CG9451		1.36	2							1.50431
FBgn0038194	Probable cytochrome P450 6d5		1.32	3							1.40729
FBgn0000116	Arginine kinase		1.28	2							0.768579
FBgn0052656	Dmel_CG32656		1.28	4							1.96664
FBgn0037065	Dmel_CG12974		1.26	7							1.53951
FBgn0033968	Dmel_CG10200		1.23	7							1.58258
FBgn0033188	Dmel_CG1600		1.23	2							2.0633
FBgn0053205	Dmel_CG33205		1.23	2							0.718919
FBgn0038749	Dmel_CG4468		1.2	2							1.28586
FBgn0030079	Dmel_CG7267		1.2	7							2.42593
FBgn0029095	arouser		1.19	2							1.55577
FBgn0004907	14-3-3 protein zeta		1.16	2							1.4342
FBgn0053171	Dmel_CG33171		1.14	4							1.72222
FBgn0033978	Probable cytochrome P450 6a23		1.14	6							2.11845
FBgn0015541	slamdance		1.14	7							2.04077
FBgn0035661	Dmel_CG10477		1.11	6							1.22363
FBgn0040398	Dmel_CG14629		1.11	6							1.19433
FBgn0038681	Probable cytochrome P450 12a4, mitochondrial		1.11	2							1.24254
FBgn0010228	HMG protein Z		1.1	6							1.29102
FBgn0031080	Dmel_CG12655		1.08	4							2.7422
FBgn0034638	Dmel_CG10433		1.07	4							1.93182
FBgn0033320	Dmel_CG8586		1.06	6							1.26295
FBgn0024211	midline fasciclin		1.05	6							2.31932
FBgn0000083	Annexin IX		1.03	4							2.1391
FBgn0046763	Dmel_CG17278		1.03	7							1.50616
FBgn0004885	tolkin		1.03	7							1.81746
FBgn0040347	Dmel_CG3026	-2.7		4							0.52516
FBgn0004650	female sterile (1) Nasrat	-2.22		2							0.430009
FBgn0033432	Dmel_CG12928	-2.19		2							0.623383
FBgn0000463	Delta	-2.17		2							0.674797
FBgn0034447	Dmel_CG7744	-1.9		4							0.612787
FBgn0015625	Cyclin B3	-1.89		7							0.506455
FBgn0030812	Dmel_CG8949	-1.88		4							0.675632
FBgn0004649	yolkless	-1.65		2							0.29206
FBgn0027512	Dmel_CG10254	-1.54		2							0.419801
FBgn0038649	Dmel_CG7718	-1.37		7							0.709957
FBgn0005630	longitudinals lacking	-1.27		2							0.737727
FBgn0033459	Uncharacterized zinc finger protein CG12744	-1.11		6							0.49733
FBgn0033754	Dmel_CG8816	-1.09		2							0.653659
FBgn0039452	Dmel_CG14246; Dmel_CG14245		3.24					18.3166	20.9902
FBgn0085256	Dmel_CG34227		2.59					38.1894	16.2174
FBgn0261362	Black cells		2.54					-12.9642	-12.4437
FBgn0053470	Immune induced molecule 10		2.17					55.8622	68.3529
FBgn0037996	Dmel_CG4830	-2.92						-6.36561	-2.11924
FBgn0039670	Dmel_CG7567		1.08	7					8.21221
FBgn0036938	Dmel_CG14187	-5.85		6					17.0124
FBgn0040102	Dmel_CG2958		3.74	7		2.333
FBgn0044812	Turandot C		3.67	8		5.168
FBgn0044810	Turandot X		3.53	5		3.378
FBgn0030334	Dmel_CG4139		3.36	5		2.317
FBgn0023541	Probable cytochrome P450 4d14		3.33	8		21.499
FBgn0038832	Dmel_CG15695		2.55	7		2.369
FBgn0028396	Turandot A		2.45	8		4.579
FBgn0051300	Dmel_CG31300		2.44	5		3.73
FBgn0028642	espinas		2.29	8		6.999
FBgn0051704	Dmel_CG31704		2.27	5		2.783
FBgn0050154	Dmel_CG30154		1.97	5		3.592
FBgn0040348	Dmel_CG3703		1.89	4		2.045
FBgn0032879	Dmel_CG9317		1.69	5		3.221
FBgn0032139	Dmel_CG13116		1.64	5		2.001
FBgn0041184	Suppressor of cytokine signaling at 36E		1.28	5		3.238
FBgn0043841	virus-induced RNA 1		1.14	5		3.213
FBgn0036369	Dmel_CG10089	-4.24		7		2.026
FBgn0001224	Heat shock protein 23	-3.66		7		2.049
FBgn0050169	Dmel_CG30169	-1.61		4		2.197
FBgn0028563	sugar transporter 1	-1.16		5		2.378
FBgn0052850	Dmel_CG32850		5.03	3	-2.48
FBgn0031097	obstructor-A		3.87	1	-4.178
FBgn0026268	Dmel_CG1386		3.86	6	-2.26
FBgn0052627	Dmel_CG32627		3.82	3	-2.324
FBgn0032538	Dmel_CG16885		3.68	1	-3.634
FBgn0004435	G protein alpha49B		2.58	1	-2.448
FBgn0042119	Cuticular protein 65Au		2.56	1	-3.321
FBgn0004919	goliath		2.51	3	-2.054
FBgn0066293	Dmel_CG33351		2.49	2	-2.989
FBgn0028915	Putative defense protein CG7532		2.46	3	-3.105
FBgn0053519	Dmel_CG33519		2.42	1	-2.366
FBgn0001128	Glycerol 3 phosphate dehydrogenase		2.39	1	-2.509
FBgn0041707	Dmel_CG1168		2.3	3	-2.126
FBgn0035917	Dmel_CG6416		2.29	3	-2.177
FBgn0039760	Dmel_CG9682		2.23	1	-2.939
FBgn0033872	Dmel_CG6329		2.21	1	-2.161
FBgn0032652	Dmel_CG6870		2.19	1	-3.291
FBgn0022160	Glycerophosphate oxidase-1		2.18	3	-2.333
FBgn0029708	Uncharacterized protein CG3556		2.1	3	-2.263
FBgn0010383	Cytochrome P450-18a1		2.07	3	-2.589
FBgn0002772	Myosin alkali light chain 1		2.06	3	-2.06
FBgn0039311	Dmel_CG10513		2.05	1	-2.62
FBgn0037976	Tachykinin		2.03	3	-2.196
FBgn0032082	Dmel_CG18088		2	3	-2.583
FBgn0013467	igloo		1.98	1	-2.505
FBgn0026439	Excitatory amino acid transporter 1		1.93	3	-2.154
FBgn0038761	Dmel_CG17190		1.91	6	-2.353
FBgn0010401	Antennal-specific protein OS-C		1.83	3	-2.455
FBgn0038136	Dmel_CG8774		1.81	3	-2.296
FBgn0051267	Dmel_CG31267		1.76	1	-3.08
FBgn0013307	Ornithine decarboxylase 1		1.74	3	-2.181
FBgn0003149	Paramyosin		1.7	1	-2.234
FBgn0029765	Dmel_CG16756		1.68	6	-2.601
FBgn0031845	Probable galactose-1-phosphate uridylyltransferase		1.68	3	-2.185
FBgn0053715	small non-messenger RNA 128; small non-messenger RNA 765; Muscle-specific protein 300		1.65	1	-2.543
FBgn0031461	dawdle		1.58	1	-2.385
FBgn0019929	Dmel_CG2045		1.57	3	-2.447
FBgn0035041	Dmel_CG13594		1.55	6	-2.602
FBgn0037225	TweedleG		1.53	3	-2.096
FBgn0000038	nicotinic Acetylcholine Receptor beta 64B		1.49	3	-2.352
FBgn0051266	Dmel_CG31266		1.45	3	-2.034
FBgn0036547	Dmel_CG17032		1.4	3	-2.545
FBgn0034394	Dmel_CG15096		1.33	3	-2.541
FBgn0050115	Dmel_CG30115		1.31	3	-2.195
FBgn0024944	Octopamine receptor in mushroom bodies		1.3	3	-2.216
FBgn0039052	Dmel_CG6733		1.28	3	-2.193
FBgn0031417	Dmel_CG3597		1.2	3	-2.041
FBgn0032913	Dmel_CG9259		1.2	1	-2.56
FBgn0031914	Dmel_CG5973		1.18	3	-2.293
FBgn0038147	Dmel_CG14375		1.11	3	-2.401
FBgn0004244	Resistant to dieldrin		1.05	6	-2.112
FBgn0032022	Dmel_CG14275		1.03	6	-2.218
FBgn0036181	Dmel_CG18331		1.03	2	-2.749
FBgn0014466	Chorion protein c at 7F	-5.89		0	-6.316
FBgn0030187	Interaction partner of Dnmt2	-4.81		1	-2.574
FBgn0036504	Dmel_CG7463	-4.13		3	-2.501
FBgn0035694	Dmel_CG13299	-2.98		1	-3.343
FBgn0033723	Dmel_CG13155	-2.5		1	-2.551
FBgn0031249	Dmel_CG11911	-2.03		3	-2.381
FBgn0010425	epsilonTrypsin	-1.95		1	-2.924
FBgn0037782	Dmel_CG12813	-1.62		3	-2.61
FBgn0003285	roughest	-1.23		3	-2.261
FBgn0023077	Dmel_CG2457	-1.22		1	-2.501
FBgn0004552	Adipokinetic hormone-like		5.36								2.32978
FBgn0013772	Cytochrome P450-6a8		4.73								2.12637
FBgn0031695	Probable cytochrome P450 4ac3		4.5								2.2071
FBgn0034517	Cuticular protein 57A		4.34								3.49591
FBgn0034693	Dmel_CG11073		3.57								1.42776
FBgn0038818	Neprilysin 4		3.47								1.46893
FBgn0016013	Fumarylacetoacetase		3.46								1.28858
FBgn0030558	Dmel_CG1461		3.36								1.26344
FBgn0036094	Dmel_CG14153		3.26								1.44454
FBgn0033268	Dmel_CG2297		3.26								0.539206
FBgn0020372	Transmembrane 4 superfamily		3.2								0.703587
FBgn0039297	Dmel_CG11852		3.16								1.38383
FBgn0030244	Dmel_CG2157		3.06								2.18235
FBgn0031110	Odorant-binding protein 19b		2.99								0.720076
FBgn0027339	Dmel_CG11352		2.92								1.44661
FBgn0015011	Adenosylhomocysteinase 89E		2.88								1.69888
FBgn0039628	Dmel_CG11841		2.84								1.38939
FBgn0036835	Dmel_CG14075		2.83								1.80662
FBgn0039840	Dmel_CG11340		2.81								1.4465
FBgn0039476	Dmel_CG6271		2.81								1.8075
FBgn0035300	Dmel_CG1139		2.71								2.12204
FBgn0041713	Dmel_CG4182		2.7								1.44722
FBgn0030976	Dmel_CG7378		2.69								1.12438
FBgn0028424	Juvenile hormone-inducible protein 26		2.67								1.70766
FBgn0033574	Dmel_CG7722		2.6								1.3936
FBgn0040993	Dmel_CG17325		2.59								1.57173
FBgn0034706	Dmel_CG11275		2.57								1.33753
FBgn0041181	Thiolester containing protein III		2.56								1.88889
FBgn0028542	nimrod B4		2.55								1.34929
FBgn0030304	Cytochrome P450 4g15		2.51								1.55518
FBgn0037485	Dmel_CG14606		2.49								1.55293
FBgn0011603	inebriated		2.49								1.25093
FBgn0039629	Dmel_CG11842		2.43								1.86109
FBgn0034412	Dmel_CG15105		2.33								1.74726
FBgn0031973	Dmel_CG7219		2.3								1.44627
FBgn0035975	Peptidoglycan recognition protein LA		2.3								1.53673
FBgn0038398	sex-specific enzyme 2		2.28								0.486233
FBgn0035985	Cuticular protein 67B		2.25								2.03461
FBgn0037447	Neurochondrin homolog		2.25								2.02365
FBgn0034860	Dmel_CG9812		2.24								1.38441
FBgn0029147	Dmel_CG6698		2.23								1.70784
FBgn0039081	Inwardly rectifying potassium channel 2		2.2								1.46425
FBgn0030985	Odorant-binding protein 18a		2.19								1.46589
FBgn0036364	Dmel_CG14109		2.17								1.9111
FBgn0013988	Stretchin-Mlck		2.17								0.540671
FBgn0039008	Dmel_CG6972		2.16								2.51924
FBgn0030041	Dmel_CG12116		2.13								1.55151
FBgn0035906	Dmel_CG6673		2.12								1.23721
FBgn0000723	Fps oncogene analog		2.12								1.28269
FBgn0031327	Dmel_CG5397		2.11								1.30419
FBgn0039324	Dmel_CG10553		2.09								1.39054
FBgn0015033	Cytochrome P450-4d8		2.06								1.4248
FBgn0037577	Dmel_CG7443		2.05								1.3383
FBgn0030706	Dmel_CG8909		2.05								1.20583
FBgn0038752	Dmel_CG4462		2.04								0.731258
FBgn0031694	Probable cytochrome P450 4ac2		2.03								1.3351
FBgn0051052	Dmel_CG31052		2.01								1.45437
FBgn0031313	Dmel_CG5080		1.98								1.90216
FBgn0033710	Dmel_CG17739		1.97								1.5777
FBgn0036727	Dmel_CG7589		1.96								1.63657
FBgn0004921	G protein gamma 1		1.96								1.68963
FBgn0029810	Dmel_CG12239		1.95								1.95729
FBgn0040532	Dmel_CG8369		1.95								1.51537
FBgn0031002	Dmel_CG14196		1.94								1.23825
FBgn0039494	Gram-positive Specific Serine protease		1.94								1.5421
FBgn0035490	Dmel_CG1136		1.93								1.60067
FBgn0038733	Dmel_CG11407		1.91								1.22177
FBgn0030747	Dmel_CG4301		1.91								1.47839
FBgn0036993	Dmel_CG5910		1.91								1.41985
FBgn0033484	Dmel_CG2269		1.9								1.4017
FBgn0003162	Punch		1.9								1.82228
FBgn0034717	Dmel_CG5819		1.88								1.65468
FBgn0033128	Tetraspanin 42Eg		1.88								1.69156
FBgn0010424	Troponin C at 73F		1.88								1.57558
FBgn0039043	Dmel_CG17121		1.87								1.6501
FBgn0027844	Carbonic anhydrase 1		1.86								1.23943
FBgn0031548	Dmel_CG8852		1.86								1.40413
FBgn0025697	scavenger receptor acting in neural tissue and majority of rhodopsin is absent		1.86								1.22591
FBgn0022709	Adenylate kinase-1		1.85								1.24552
FBgn0000299	Collagen type IV		1.85								0.778349
FBgn0036461	Dmel_CG10006		1.85								1.59317
FBgn0036968	Dmel_CG6680		1.82								1.62488
FBgn0038198	Dmel_CG3153		1.8								1.81447
FBgn0039298	takeout		1.8								2.22427
FBgn0038420	Dmel_CG10311		1.79								1.29857
FBgn0037727	Dmel_CG8358		1.79								1.94183
FBgn0030350	Selenoprotein G		1.79								1.30742
FBgn0036433	Dmel_CG9628		1.78								1.40514
FBgn0039226	Dmel_CG18410		1.76								1.30945
FBgn0030310	Peptidoglycan recognition protein SA		1.76								3.64905
FBgn0039789	Dmel_CG9717		1.75								1.44161
FBgn0051100	Dmel_CG31100		1.73								1.55655
FBgn0031520	Dmel_CG8837		1.72								1.51182
FBgn0040382	Dmel_CG5273		1.71								1.76472
FBgn0038337	Dmel_CG6125		1.71								1.37503
FBgn0052425	Dmel_CG32425		1.7								0.745086
FBgn0032480	Dmel_CG5682		1.7								1.35561
FBgn0015872	Aquaporin		1.69								1.48414
FBgn0034194	Dmel_CG15611		1.69								1.3365
FBgn0003392	shibere		1.69								0.745702
FBgn0040843	Dmel_CG15213		1.68								0.848553
FBgn0036663	Dmel_CG9674		1.68								1.26237
FBgn0032006	PDGF- and VEGF-receptor related		1.68								1.72324
FBgn0029771	Dmel_CG12730		1.67								1.25248
FBgn0028886	Transporter		1.67								1.92422
FBgn0001258	Ecdysone-inducible gene L3		1.65								1.67288
FBgn0004910	Ecdysone-induced protein 63F 1		1.64								1.41215
FBgn0011576	Cytochrome P450-4d2		1.63								1.41959
FBgn0031630	Dmel_CG15629		1.63								1.39731
FBgn0032218	Dmel_CG5381		1.63								1.33333
FBgn0036891	Dmel_CG9372		1.62								1.63951
FBgn0020414	Imaginal disc growth factor 3		1.62								2.32228
FBgn0036288	Dmel_CG10660		1.61								1.2066
FBgn0053111	Dmel_CG33111		1.61								1.35731
FBgn0032601	Dmel_CG17914		1.59								2.21669
FBgn0030748	TNF-receptor-associated factor-like		1.58								1.83027
FBgn0051217	Dmel_CG31217		1.57								1.59336
FBgn0000557	Elongation factor 1alpha100E		1.57								1.86517
FBgn0028371	jitterbug		1.56								1.49964
FBgn0003366	sevenless		1.56								1.32527
FBgn0037517	Dmel_CG10086		1.55								1.45246
FBgn0039203	Dmel_CG13618		1.55								2.91277
FBgn0016700	Rab-protein 1		1.55								1.91946
FBgn0030245	Dmel_CG1637		1.54								1.1655
FBgn0032908	Dmel_CG9270		1.54								1.62827
FBgn0028562	sugar transporter 2		1.52								2.04276
FBgn0033913	Dmel_CG8468		1.51								1.56525
FBgn0031220	Dmel_CG4822		1.5								1.43816
FBgn0030899	HES-related		1.5								0.711409
FBgn0020385	pugilist		1.5								2.00309
FBgn0020620	tre oncogene-related protein		1.5								0.729121
FBgn0030357	Dmel_CG2471		1.49								2.346
FBgn0052062	Dmel_CG32062		1.49								0.701895
FBgn0030452	Dmel_CG4330		1.49								1.41448
FBgn0033919	Dmel_CG8547		1.49								1.29348
FBgn0024912	O-6-alkylguanine-DNA alkyltransferase		1.49								1.43677
FBgn0000229	basket		1.48								1.23057
FBgn0023023	Collapsin Response Mediator Protein		1.48								1.31297
FBgn0033820	Dmel_CG4716		1.48								1.96238
FBgn0001250	inflated		1.48								1.32387
FBgn0031362	Dmel_CG17646		1.47								1.36169
FBgn0032202	Dmel_CG18619		1.47								1.67196
FBgn0050015	Dmel_CG30015		1.47								2.23249
FBgn0034200	Dmel_CG11395		1.46								1.50885
FBgn0012051	Calpain-A		1.45								1.41463
FBgn0032084	Dmel_CG13101		1.45								0.713996
FBgn0032230	Dmel_CG13139		1.45								2.19269
FBgn0052626	Dmel_CG32626		1.41								1.24522
FBgn0035793	Dmel_CG7546		1.41								0.772849
FBgn0051361	Dmel_CG31361		1.4								0.474779
FBgn0035043	Dmel_CG4781		1.4								1.24274
FBgn0041712	Dmel_CG9889		1.4								1.80942
FBgn0035871	Probable Bax inhibitor 1		1.4								1.2904
FBgn0040383	Dmel_CG5254		1.39								1.51458
FBgn0040600	Dmel_CG13631		1.38								1.96669
FBgn0035880	Dmel_CG17352		1.38								1.92048
FBgn0052549	Dmel_CG32549		1.38								1.56233
FBgn0025631	G-protein coupled receptor moody		1.38								1.45523
FBgn0036110	Cuticular protein 67Fb		1.36								5.18667
FBgn0031523	Dmel_CG15408		1.36								1.26241
FBgn0027930	Melanization Protease 1		1.36								1.57796
FBgn0028990	Serpin-27A		1.36								1.66842
FBgn0032156	Dmel_CG13124		1.33								1.28864
FBgn0028491	Dmel_CG2930		1.33								1.41543
FBgn0026721	Dmel_CG6953		1.32								1.23387
FBgn0035298	Dmel_CG1140		1.31								1.47274
FBgn0031037	Dmel_CG14207		1.31								1.65234
FBgn0031580	Dmel_CG15423		1.3								1.49393
FBgn0051150	Dmel_CG31150		1.3								1.48315
FBgn0032670	Dmel_CG5783		1.3								1.59433
FBgn0038674	Dmel_CG14285		1.29								1.4429
FBgn0032665	Dmel_CG15152		1.29								1.59392
FBgn0030485	Dmel_CG1998		1.29								1.13236
FBgn0029804	Dmel_CG3097		1.29								1.22047
FBgn0014141	cheerio		1.29								1.14023
FBgn0002789	Muscle protein 20		1.29								1.44361
FBgn0039112	Putative succinate dehydrogenase [ubiquinone] cytochrome b small subunit, mitochondrial		1.29								0.688336
FBgn0033483	eiger		1.28								1.6216
FBgn0024320	Niemann-Pick Type C-1		1.28								1.51341
FBgn0031563	Dmel_CG10031		1.27								1.92256
FBgn0033124	Tetraspanin 42Ec		1.26								1.23588
FBgn0025879	Tissue inhibitor of metalloproteases		1.26								2.10814
FBgn0034501	Dmel_CG13868		1.25								1.82015
FBgn0052486	Cysteine and histidine-rich protein 1 homolog		1.24								0.77208
FBgn0050069	Dmel_CG30069		1.24								1.69852
FBgn0015794	Rab-related protein 4		1.24								1.34138
FBgn0040256	Dmel_CG6633		1.23								1.3032
FBgn0021953	Fatty acid (long chain) transport protein		1.23								1.31671
FBgn0038465	Immune-regulated catalase		1.23								2.40351
FBgn0003249	Rhodopsin 3		1.23								1.8072
FBgn0035359	Dmel_CG1143		1.22								1.37606
FBgn0039299	Dmel_CG11854		1.22								1.576
FBgn0027578	Dmel_CG14526		1.22								1.8387
FBgn0033448	Dmel_CG1623		1.2								1.40513
FBgn0034920	Dmel_CG5597		1.2								1.95908
FBgn0014073	Tie-like receptor tyrosine kinase		1.2								1.55785
FBgn0036616	TPPP family protein CG4893		1.2								1.44817
FBgn0027542	Dmel_CG6014		1.18								1.66607
FBgn0027593	Ephexin		1.18								1.19773
FBgn0020439	Protein anoxia up-regulated		1.18								2.07097
FBgn0015591	Allatostatin		1.17								1.65875
FBgn0032336	Allatostatin C		1.17								1.34009
FBgn0033987	Dmel_CG12424		1.16								1.82773
FBgn0030847	Dmel_CG12991		1.16								1.86001
FBgn0000489	cAMP-dependent protein kinase 3		1.15								1.18251
FBgn0031636	Dmel_CG12194		1.15								1.40756
FBgn0031538	Dmel_CG3246		1.15								1.43764
FBgn0034715	Organic anion transporting polypeptide 58Db		1.15								1.39633
FBgn0016126	Calcium/calmodulin-dependent protein kinase I		1.13								1.32297
FBgn0038975	Neurexin 1		1.13								1.36667
FBgn0038930	Dmel_CG5778		1.12								1.47998
FBgn0033246	Dmel_CG11198		1.11								1.26056
FBgn0037615	Dmel_CG11760		1.11								0.504153
FBgn0030955	Dmel_CG6891		1.1								1.62454
FBgn0038037	Probable cytochrome P450 9f2		1.1								1.44346
FBgn0038981	Dmel_CG5346		1.09								1.40604
FBgn0034145	Putative fatty acyl-CoA reductase CG5065		1.08								1.40282
FBgn0000346	comatose		1.07								0.718535
FBgn0027560	Trehalose-6-phosphate synthase 1		1.07								1.33934
FBgn0015040	Cytochrome P450-9c1		1.06								1.23086
FBgn0013771	Cytochrome P450-6a9		1.05								2.1998
FBgn0033945	Dmel_CG12868		1.05								2.40296
FBgn0038661	Dmel_CG17836		1.05								1.92191
FBgn0024754	flotillin		1.05								1.24665
FBgn0014009	Rab-protein 2		1.05								1.54211
FBgn0035720	Dmel_CG10077		1.03								0.73102
FBgn0035020	Dmel_CG13585		1.03								1.26914
FBgn0030160	Dmel_CG9691		1.03								1.39898
FBgn0033717	Dmel_CG8839		1.02								1.67879
FBgn0035147	Probable UDP-glucose 4-epimerase		1.01								1.33805
FBgn0038834	Ribosomal protein S30	-5.09									1.1506
FBgn0053208	Dmel_CG33208	-4.26									0.51865
FBgn0037664	Dmel_CG8420	-3.73									0.456547
FBgn0015926	discontinuous actin hexagon	-3.27									0.560231
FBgn0000826	pan gu	-3.17									0.511028
FBgn0035414	Dmel_CG14965	-3.06									0.439485
FBgn0038252	Dmel_CG3509	-3.05									0.482542
FBgn0005654	latheo	-3.03									0.548167
FBgn0036423	Dmel_CG3919	-2.97									0.479174
FBgn0028387	chameau	-2.86									0.584022
FBgn0038575	Dmel_CG7208	-2.81									0.43694
FBgn0002715	meiotic from via Salaria 332	-2.8									0.598873
FBgn0000615	exuperantia	-2.79									0.418037
FBgn0037746	Dmel_CG8478	-2.69									0.554435
FBgn0000147	aurora	-2.67									0.575031
FBgn0001180	hunchback	-2.64									0.405041
FBgn0030242	sister of feo	-2.64									0.528597
FBgn0046225	Dmel_CG17230	-2.57									0.390094
FBgn0010097	gamma-Tubulin at 37C	-2.56									0.345374
FBgn0001225	Heat shock protein 26	-2.56									0.461305
FBgn0039251	Dmel_CG17462	-2.55									0.469234
FBgn0030010	Dmel_CG10959	-2.54									0.465625
FBgn0001086	fizzy	-2.53									0.494407
FBgn0031378	Dmel_CG15362	-2.51									0.762701
FBgn0036831	Dmel_CG6839	-2.44									1.29135
FBgn0000140	abnormal spindle	-2.42									0.459225
FBgn0023395	Chromodomain-helicase-DNA-binding protein 3	-2.41									0.499469
FBgn0051232	kokopelli	-2.37									0.667285
FBgn0027949	Dmel_CG10364	-2.36									0.588885
FBgn0022772	Origin recognition complex subunit 1	-2.32									0.486014
FBgn0023513	Dmel_CG14803	-2.31									0.672075
FBgn0025638	RING-box protein 1A	-2.27									1.17642
FBgn0033258	Dmel_CG8712	-2.26									0.4603
FBgn0032752	Dmel_CG10702	-2.24									0.760019
FBgn0031091	Dmel_CG9576	-2.2									0.59922
FBgn0003187	quail	-2.16									0.550346
FBgn0037920	Dmel_CG14710	-2.14									0.633421
FBgn0032047	Dmel_CG13088	-2.13									0.702864
FBgn0020615	selenide,water dikinase	-2.11									0.615819
FBgn0030507	Dmel_CG11164	-2.1									0.420187
FBgn0034021	Dmel_CG8180	-2.1									0.410592
FBgn0037376	Dmel_CG2051	-2.09									0.637069
FBgn0028997	Dmel_CG8362	-2.09									0.557486
FBgn0035120	Dmel_CG13879	-2.07									0.676113
FBgn0038455	Dmel_CG14907; Dmel_CG14906	-2.04									2.97824
FBgn0030241	fascetto	-2.04									0.417533
FBgn0036354	Dmel_CG10191	-2.02									0.609798
FBgn0036689	Dmel_CG7730	-2.02									0.365937
FBgn0017551	Regulator of cyclin A1	-2.02									0.505126
FBgn0030646	Dmel_CG9203	-2.01									0.629981
FBgn0011823	Pendulin	-2.01									0.529423
FBgn0038893	Protein archease-like	-2									1.53114
FBgn0031878	septin interacting protein 2	-2									0.514896
FBgn0031875	Dmel_CG3430	-1.99									0.311312
FBgn0030660	Dmel_CG8097	-1.99									0.62219
FBgn0034614	Dmel_CG9752	-1.98									0.518742
FBgn0036564	Taspase 1	-1.98									0.714195
FBgn0050183	Dmel_CG30183	-1.96									0.423193
FBgn0002673	twine	-1.96									0.536569
FBgn0013981	Histone H4 replacement	-1.95									1.22751
FBgn0039141	spastin	-1.94									0.72292
FBgn0000986	Female sterile (2) Ketel	-1.92									0.463189
FBgn0030268	Kinesin-like protein Klp10A	-1.92									0.619997
FBgn0010342	Microtubule-associated protein 60	-1.92									0.600664
FBgn0003023	ovarian tumor	-1.91									0.423407
FBgn0003302	roughex	-1.91									0.566712
FBgn0037359	Mediator complex subunit 27	-1.9									0.469641
FBgn0037620	Dmel_CG9793	-1.88									0.636364
FBgn0022724	TBP-associated factor 8	-1.86									0.725581
FBgn0030073	Dmel_CG10962	-1.85									2.6239
FBgn0015565	Dmel_CG2913	-1.85									0.498539
FBgn0022768	Protein phosphatase 2C	-1.85									0.590164
FBgn0030551	Dmel_CG11674	-1.84									0.382825
FBgn0031868	5'-3' exoribonuclease 2 homolog	-1.82									0.70424
FBgn0034403	Dmel_CG18190	-1.81									0.581584
FBgn0000182	Bicaudal C	-1.8									0.37877
FBgn0030320	Dmel_CG2247	-1.8									0.694005
FBgn0036619	Cuticular protein 72Ec	-1.79									0.267252
FBgn0028897	Dmel_CG4935	-1.79									0.568676
FBgn0016070	smaug	-1.79									0.454487
FBgn0005596	yemanuclein alpha	-1.79									0.811228
FBgn0032244	Dmel_CG5313	-1.78									0.47302
FBgn0020633	Minichromosome maintenance 7	-1.78									0.483362
FBgn0039139	Probable N6-adenosine-methyltransferase MT-A70-like protein	-1.78									0.611136
FBgn0000404	Cyclin A	-1.77									0.568223
FBgn0035754	Mediator complex subunit 4	-1.77									0.78763
FBgn0030466	Dmel_CG15744	-1.76									0.405675
FBgn0005655	mutagen-sensitive 209	-1.75									0.540495
FBgn0051108	Dmel_CG31108	-1.74									0.687185
FBgn0031677	Dmel_CG14036	-1.73									0.448155
FBgn0026433	Dmel_CG9201	-1.73									0.675026
FBgn0031464	Dual oxidase	-1.73									0.532787
FBgn0027889	ballchen	-1.72									0.64414
FBgn0037716	Dmel_CG8273	-1.7									0.608201
FBgn0004419	maternal expression at 31B	-1.69									0.64471
FBgn0030813	Dmel_CG4949	-1.68									0.578027
FBgn0026430	gamma-tubulin ring protein 84	-1.68									0.453416
FBgn0038538	Chorion peroxidase	-1.68									0.312338
FBgn0036826	Dmel_CG3893	-1.67									0.658238
FBgn0033316	Nucleoporin GLE1	-1.67									0.58247
FBgn0011606	Kinesin-like protein at 3A	-1.66									0.446841
FBgn0030314	Dmel_CG11696	-1.63									0.680723
FBgn0030806	Dmel_CG13001	-1.63									0.688163
FBgn0004924	Topoisomerase 1	-1.63									0.530074
FBgn0022338	deoxyribonucleoside kinase	-1.62									0.67392
FBgn0033122	Dmel_CG17002	-1.62									1.13882
FBgn0037610	Dmel_CG8043	-1.62									0.606309
FBgn0038722	Probable nucleoporin Nup58	-1.62									0.704901
FBgn0035640	Dmel_CG17498	-1.61									0.567305
FBgn0031483	Dmel_CG9641	-1.61									0.475393
FBgn0035141	Cyclophilin-like	-1.59									0.695747
FBgn0003346	Ran GTPase activating protein	-1.59									0.592045
FBgn0015544	spaghetti	-1.59									0.666044
FBgn0030468	Dmel_CG1622	-1.58									0.6902
FBgn0039164	Dmel_CG5524	-1.57									0.659249
FBgn0037722	Dmel_CG8319	-1.53									0.69826
FBgn0041147	imaginal discs arrested	-1.53									0.686024
FBgn0038043	C-Myc-binding protein homolog	-1.52									0.657649
FBgn0039631	Dmel_CG11305	-1.52									0.673018
FBgn0013753	Big brother	-1.51									0.631079
FBgn0037235	Dmel_CG1103	-1.51									0.692641
FBgn0036574	Dmel_CG16838	-1.48									0.502111
FBgn0030037	Dmel_CG12125	-1.47									0.659109
FBgn0034962	Dmel_CG3167	-1.47									0.67168
FBgn0002924	non-claret disjunctional	-1.46									0.709697
FBgn0003483	spindle E	-1.46									0.576923
FBgn0038609	Dmel_CG7671	-1.45									0.529035
FBgn0033673	Dmel_CG8298	-1.45									0.642775
FBgn0031769	Dmel_CG9135	-1.45									0.549722
FBgn0033156	Inner centromere protein	-1.45									0.627985
FBgn0027617	Dmel_CG5808	-1.44									0.658576
FBgn0034084	Dmel_CG8435	-1.44									0.679806
FBgn0004913	Germ line transcription factor 1	-1.44									0.626802
FBgn0031052	Dmel_CG14215	-1.43									0.70459
FBgn0052043	Dmel_CG32043	-1.43									0.598172
FBgn0036842	Dmel_CG3797	-1.43									0.685005
FBgn0003044	Polycomblike	-1.43									0.528818
FBgn0011704	Ribonucleoside diphosphate reductase small subunit	-1.43									0.452544
FBgn0035955	Dmel_CG5194	-1.42									0.548053
FBgn0036710	Dmel_CG6479	-1.41									0.563126
FBgn0033766	Dmel_CG8771	-1.41									0.531043
FBgn0031664	Dmel_CG8892	-1.41									0.632412
FBgn0039350	jing interacting gene regulatory 1	-1.41									0.587384
FBgn0037151	Dmel_CG7130	-1.4									1.56474
FBgn0004243	scraps	-1.39									0.614734
FBgn0010317	Cyclin J	-1.38									0.398465
FBgn0038488	Dmel_CG11896	-1.38									0.702265
FBgn0022382	cAMP-dependent protein kinase R2	-1.37									0.812819
FBgn0032231	Dmel_CG5056	-1.37									0.690626
FBgn0035149	Mediator complex subunit 30	-1.37									0.605377
FBgn0035533	Dmel_CG15015	-1.36									1.22134
FBgn0037794	Dmel_CG6254	-1.36									0.557692
FBgn0053180	Ran-binding protein 16	-1.36									0.687989
FBgn0027620	ATP-dependent chromatin assembly factor large subunit	-1.35									0.52916
FBgn0024998	Dmel_CG2685	-1.35									0.800824
FBgn0039179	Probable uridine-cytidine kinase; Uridine kinase	-1.34									1.13352
FBgn0022893	Decondensation factor 31	-1.33									0.677962
FBgn0034088	Dmel_CG8445	-1.33									0.709607
FBgn0036641	survival motor neuron	-1.33									0.653136
FBgn0016041	Translocase of outer membrane 40	-1.33									0.715109
FBgn0038491	Dmel_CG5292	-1.32									1.11254
FBgn0015509	lin-19-like	-1.32									0.696098
FBgn0016940	small nuclear ribonucleoprotein at 69D	-1.32									0.694692
FBgn0032748	Dmel_CG10492	-1.31									0.683357
FBgn0033265	Dmel_CG8710	-1.31									0.816563
FBgn0001197	Histone H2A variant	-1.3									0.597303
FBgn0003041	pebble	-1.3									0.592347
FBgn0031183	Solute carrier family 35 member E1 homolog	-1.29									0.654451
FBgn0034425	Dmel_CG11906	-1.28									0.694816
FBgn0030093	Dmel_CG7055	-1.27									0.670261
FBgn0025635	Dmel_CG17829	-1.26									0.415574
FBgn0039296	Nucleotide exchange factor SIL1	-1.26									1.36724
FBgn0000405	Cyclin B	-1.25									0.511636
FBgn0029079	Dmel_CG4924	-1.25									0.512605
FBgn0025832	Flap endonuclease 1	-1.25									0.461594
FBgn0030768	Dmel_CG9723	-1.24									0.640934
FBgn0010328	without children	-1.23									0.698105
FBgn0038269	Dmel_CG7292	-1.22									0.614625
FBgn0010282	Transcription factor IIFalpha	-1.22									0.678409
FBgn0026206	Dmel_CG12218	-1.21									0.831081
FBgn0034933	Dmel_CG3735	-1.21									0.663976
FBgn0035878	Dmel_CG7182	-1.21									0.674269
FBgn0030208	Protein phosphatase 4 regulatory subunit 2-related protein	-1.21									0.639834
FBgn0034939	THO complex subunit 5	-1.21									0.695302
FBgn0027936	vihar	-1.21									0.573508
FBgn0002783	moira	-1.2									0.689297
FBgn0028426	Juvenile hormone-inducible protein 1	-1.19									1.21021
FBgn0034921	Decapping protein 1	-1.18									0.704294
FBgn0033209	Dmel_CG12107	-1.17									0.813145
FBgn0030434	Dmel_CG4400	-1.17									0.745835
FBgn0038274	Dmel_CG7262	-1.17									0.704036
FBgn0030235	IGF-II mRNA-binding protein	-1.17									0.67704
FBgn0039122	off-schedule	-1.17									0.6013
FBgn0037106	Dmel_CG11307	-1.16									0.603825
FBgn0037877	Dmel_CG6689	-1.16									1.23978
FBgn0030433	mitochondrial ribosomal protein L49	-1.16									0.793115
FBgn0020616	Stromalin	-1.16									0.674699
FBgn0037338	Dmel_CG10018	-1.15									0.557676
FBgn0035047	Painting of fourth	-1.15									0.503382
FBgn0035027	Dmel_CG3511	-1.14									0.532783
FBgn0038467	Dmel_CG3590	-1.14									1.67931
FBgn0037760	Dmel_CG9461	-1.13									0.536991
FBgn0033631	Superoxide dismutase [Cu-Zn]	-1.13									0.65133
FBgn0037481	Dmel_CG10059	-1.12									0.747863
FBgn0036272	Dmel_CG4300	-1.12									0.638094
FBgn0037707	RNA-binding protein S1	-1.12									0.641987
FBgn0024188	separation anxiety	-1.12									0.689852
FBgn0024360	Dmel_CG11418	-1.11									0.674336
FBgn0039404	Dmel_CG14543	-1.1									0.651743
FBgn0037894	Dmel_CG5252	-1.1									0.642422
FBgn0027498	LanC-like protein 3 homolog	-1.1									0.718475
FBgn0023521	Dmel_CG3587	-1.09									0.76878
FBgn0038927	Dmel_CG6015	-1.09									0.727067
FBgn0039465	Tetraspanin 97E	-1.09									0.79842
FBgn0029512	Dmel_CG12276	-1.08									0.704971
FBgn0037680	Dmel_CG8121	-1.08									1.26457
FBgn0005617	male-specific lethal 1	-1.08									0.617233
FBgn0035421	Putative neutral sphingomyelinase	-1.07									0.7164
FBgn0035483	Dmel_CG1134	-1.06									0.698034
FBgn0032397	Translocase of outer membrane 70	-1.06									0.630471
FBgn0026597	Axin	-1.05									0.613751
FBgn0030759	Dmel_CG13014	-1.05									0.770032
FBgn0031575	Dmel_CG3980	-1.05									0.604998
FBgn0032485	Dmel_CG9426	-1.05									0.807783
FBgn0036090	UPF0427 protein CG8009	-1.05									0.792856
FBgn0030659	Dmel_CG9215	-1.04									0.718465
FBgn0037710	Metaxin-1 homolog	-1.04									0.679346
FBgn0015320	Ubiquitin conjugating enzyme 2	-1.03									0.819277
FBgn0027603	Dmel_CG12359	-1.02									0.645327
FBgn0030969	Dmel_CG7288	-1.02									0.724013
FBgn0052380	Sphingomyelin synthase-related 1	-1.02									0.779763
FBgn0033571	Dmel_CG11979	-1.01									0.664658
FBgn0034800	Dmel_CG3788	-1.01									0.689044
FBgn0036763	Dmel_CG7441	-1.01									0.587032
FBgn0034009	Dmel_CG8155	-1.01									0.780291
FBgn0026084	ciboulot	-1									1.21467
FBgn0033816	Protein PTCD3 homolog, mitochondrial	-1									0.770695
FBgn0033835	Immune induced molecule 10		2.17						67.9668
FBgn0033065	Probable cytochrome P450 6w1		1.66						20.2541
FBgn0029843	Neprilysin 1		1.56				245
FBgn0036008	Dmel_CG3408	-2.17					409
FBgn0051998	Dmel_CG31998	-1.41					60
FBgn0042187	Dmel_CG17234		6.04	7
FBgn0035607	Dmel_CG4835		5.75	2
FBgn0039040	Dmel_CG13833		5.05	3
FBgn0035978	Dmel_CG4347		4.43	2
FBgn0033464	Dmel_CG1441		4.23	3
FBgn0029898	Dmel_CG14439		3.82	2
FBgn0051103	Dmel_CG31103		3.64	2
FBgn0029091	Chitin synthase 2		3.51	3
FBgn0028936	nimrod B5		3.3	4
FBgn0035538	Dmel_CG18314		3.07	2
FBgn0046999	Dmel_CG6429		3.04	7
FBgn0031850	Thrombospondin		2.97	4
FBgn0002773	Myosin light chain 2		2.93	2
FBgn0025827	Dmel_CG6421		2.9	6
FBgn0031945	Dmel_CG7191		2.86	4
FBgn0039325	Dmel_CG10560		2.85	2
FBgn0028699	Dmel_CG7499		2.8	2
FBgn0053281	Dmel_CG33281		2.79	2
FBgn0050285	Dmel_CG30285		2.77	2
FBgn0011279	Pheromone-binding protein-related protein 1		2.77	7
FBgn0023534	Dmel_CG17778		2.76	6
FBgn0050002	Dmel_CG30002		2.72	7
FBgn0034408	serrano		2.71	2
FBgn0039897	Dmel_CG1674		2.7	3
FBgn0037697	Probable maleylacetoacetate isomerase 2		2.7	4
FBgn0032770	Dmel_CG13086		2.66	6
FBgn0001187	Hexokinase C		2.63	6
FBgn0036783	Dmel_CG7313		2.58	6
FBgn0038017	small non-messenger RNA 419		2.53	2
FBgn0004580	Calbindin 53E		2.5	3
FBgn0046875	Odorant-binding protein 83g		2.5	3
FBgn0026077	Dmel_CG10287		2.48	2
FBgn0034515	Dmel_CG13428		2.48	6
FBgn0031178	Dmel_CG10918		2.46	4
FBgn0033873	Dmel_CG6337		2.45	4
FBgn0031406	Dmel_CG17012		2.44	6
FBgn0036553	Dmel_CG17027		2.44	3
FBgn0031734	Dmel_CG11147		2.43	3
FBgn0034507	Dmel_CG11192		2.43	7
FBgn0030252	unconventional myosin class XV		2.43	4
FBgn0040636	Dmel_CG13255		2.32	2
FBgn0050296	Dmel_CG30296		2.32	2
FBgn0033054	Dmel_CG14591		2.3	2
FBgn0051221	Dmel_CG31221		2.3	2
FBgn0010482	lethal (2) 01289		2.26	2
FBgn0034135	Syntrophin-like 2		2.26	2
FBgn0042086	Tetraspanin 42Eb		2.26	7
FBgn0037835	Dmel_CG14687		2.24	3
FBgn0026061	Multiple inositol polyphosphate phosphatase 1		2.24	2
FBgn0003390	shifted		2.24	7
FBgn0031939	Dmel_CG13796		2.23	2
FBgn0051720	Dmel_CG31720		2.23	7
FBgn0011286	Ryanodine receptor 44F		2.23	3
FBgn0036551	Dmel_CG17029		2.22	6
FBgn0031414	eyes shut		2.22	4
FBgn0050148	Dmel_CG30148		2.2	7
FBgn0010435	epithelial membrane protein		2.19	2
FBgn0038042	Sarcoglycan beta		2.19	6
FBgn0052209	serpentine		2.19	6
FBgn0004117	Tropomyosin 2		2.18	3
FBgn0052726	Dmel_CG32726		2.11	2
FBgn0015777	nervana 2		2.11	2
FBgn0036659	Dmel_CG9701		2.1	7
FBgn0000451	ectodermal		2.1	4
FBgn0025620	Dmel_CG13360		2.06	3
FBgn0032536	Dmel_CG17988		2.05	7
FBgn0033204	Dmel_CG2065		2.05	4
FBgn0030828	Dmel_CG5162		2.04	6
FBgn0038878	Dmel_CG3301		2.03	3
FBgn0028540	Dmel_CG9008		2.01	2
FBgn0001991	Ca[2+]-channel protein alpha[[1]] subunit D		2	2
FBgn0028988	Serine protease inhibitor 1		2	7
FBgn0033132	Tetraspanin 42Ej		2	2
FBgn0003721	Tropomyosin 1		2	3
FBgn0037845	Dmel_CG14694		1.98	6
FBgn0051116	Chloride channel protein 2		1.97	2
FBgn0013334	Synapse-associated protein 47kD		1.96	2
FBgn0027111	Dmel_CG1221		1.93	2
FBgn0027608	Dmel_CG2082		1.91	2
FBgn0035791	Dmel_CG8539		1.9	2
FBgn0001203	Hyperkinetic		1.9	2
FBgn0035246	Dmel_CG13928		1.88	2
FBgn0038481	Dmel_CG17475		1.88	3
FBgn0004516	Glutamic acid decarboxylase 1		1.87	2
FBgn0024963	Glutamate-gated chloride channel		1.86	3
FBgn0027586	Dmel_CG5867		1.84	6
FBgn0043534	Odorant-binding protein 57b		1.82	6
FBgn0035542	Dmel_CG11347		1.8	3
FBgn0051665	Dmel_CG31665		1.79	2
FBgn0020623	Peptidyl-alpha-hydroxyglycine-alpha-amidating lyase		1.77	2
FBgn0015323	Vesicular acetylcholine transporter		1.77	6
FBgn0033644	Dmel_CG8234		1.73	6
FBgn0001402	terribly reduced optic lobes		1.71	2
FBgn0032946	nervana 3		1.69	3
FBgn0003710	temperature-induced paralytic E		1.68	2
FBgn0003380	Shaker		1.66	2
FBgn0034883	Dmel_CG17664		1.65	6
FBgn0024290	Slowpoke binding protein		1.64	2
FBgn0029828	Dmel_CG6067		1.63	3
FBgn0027546	Protein mab-21-like		1.63	4
FBgn0027491	Cdk5 activator-like protein		1.62	2
FBgn0035495	Dmel_CG14989		1.62	2
FBgn0035434	drosomycin-5		1.62	6
FBgn0004512	Multi drug resistance 49		1.62	2
FBgn0031581	Dmel_CG10039		1.59	6
FBgn0004169	upheld		1.59	3
FBgn0031887	Dmel_CG11289		1.58	2
FBgn0028400	Synaptotagmin IV		1.58	2
FBgn0001089	beta galactosidase		1.57	3
FBgn0029608	Dmel_CG3091		1.57	4
FBgn0037433	Dmel_CG17919		1.56	6
FBgn0039594	Dmel_CG9990		1.56	2
FBgn0031702	Dmel_CG14021		1.55	6
FBgn0038120	Dmel_CG10148		1.54	4
FBgn0039102	Spatzle-Processing Enzyme		1.52	7
FBgn0016797	frizzled 2		1.51	2
FBgn0051769	Dmel_CG31769		1.5	7
FBgn0004575	Synapsin		1.5	2
FBgn0016075	viking		1.46	6
FBgn0005666	bent		1.45	3
FBgn0038839	Dmel_CG10830		1.44	2
FBgn0031888	PDGF- and VEGF-related factor 2		1.43	5
FBgn0026562	Dmel_CG6378		1.41	6
FBgn0025595	Gonadotropin-releasing hormone receptor		1.41	2
FBgn0039856	Dmel_CG1774		1.39	2
FBgn0004859	cubitus interruptus		1.38	2
FBgn0039031	Dmel_CG17244		1.38	6
FBgn0033093	Dmel_CG3270		1.38	2
FBgn0036672	Limpet		1.33	3
FBgn0037519	Dmel_CG3014		1.31	3
FBgn0051370	Dmel_CG31370		1.31	4
FBgn0051446	Dmel_CG31446		1.3	4
FBgn0051145	Dmel_CG31145		1.28	2
FBgn0028996	Homeobox protein onecut		1.26	2
FBgn0035091	Dmel_CG3829		1.25	6
FBgn0000477	Deoxyribonuclease II		1.24	6
FBgn0037296	Dmel_CG12161		1.24	4
FBgn0034618	Dmel_CG9485		1.21	2
FBgn0050203	Dmel_CG30203		1.2	3
FBgn0004242	synaptotagmin		1.18	3
FBgn0052154	Dmel_CG32154		1.17	3
FBgn0031907	Dmel_CG5171		1.17	6
FBgn0019643	Dopamine N acetyltransferase		1.17	3
FBgn0025709	Dmel_CG8083		1.16	6
FBgn0035976	Peptidoglycan recognition protein LC		1.16	2
FBgn0032221	Dmel_CG5375		1.15	4
FBgn0001114	Glutactin		1.13	6
FBgn0051314	Dmel_CG7649		1.12	4
FBgn0015575	alpha-Esterase-7		1.11	6
FBgn0002527	Laminin B1		1.08	2
FBgn0030897	Frequenin 1		1.07	2
FBgn0034909	Dmel_CG4797		1.06	3
FBgn0034072	Dystroglycan		1.05	2
FBgn0039905	Dmel_CG2052		1.04	3
FBgn0032116	Dmel_CG3759		1.04	4
FBgn0051064	Dmel_CG31064		1.02	4
FBgn0052485	Dmel_CG32485		1.02	7
FBgn0030425	Dmel_CG3775		1.02	2
FBgn0037765	Dmel_CG9458		1.02	3
FBgn0030574	Dmel_CG9413		1.01	2
FBgn0035424	La-related protein CG11505	-3.74		7
FBgn0031157	Dmel_CG1503	-3.56		2
FBgn0037844	Dmel_CG4570	-3.25		7
FBgn0030421	Dmel_CG3812	-3.17		4
FBgn0052365	Dmel_CG32365	-3.07		4
FBgn0000210	broad	-2.98		3
FBgn0052000	Dmel_CG32000	-2.94		4
FBgn0003486	spook	-2.9		6
FBgn0033348	Dmel_CG8247	-2.62		4
FBgn0030301	Dmel_CG1745	-2.59		7
FBgn0002466	sticky	-2.57		4
FBgn0022764	Dmel_CG8815	-2.44		2
FBgn0003165	pumilio	-2.4		2
FBgn0015270	Origin recognition complex subunit 2	-2.38		4
FBgn0052135	Dmel_CG32135	-2.19		4
FBgn0004379	Kinesin-like protein at 67A	-2.13		4
FBgn0003598	Suppressor of variegation 3-7	-1.92		4
FBgn0039733	Dmel_CG11504	-1.91		4
FBgn0039702	Dmel_CG18112	-1.85		2
FBgn0038815	Dmel_CG5466	-1.82		4
FBgn0011692	pavarotti	-1.82		4
FBgn0011474	Histone-lysine N-methyltransferase pr-set7	-1.72		7
FBgn0036391	Dmel_CG17364	-1.7		3
FBgn0051510	Dmel_CG31510	-1.63		4
FBgn0033491	Dmel_CG18011	-1.61		4
FBgn0031079	john glenn	-1.58		7
FBgn0010194	Wnt oncogene analog 5	-1.55		4
FBgn0036955	Histone demethylase	-1.51		4
FBgn0037555	Transcriptional adapter 2B	-1.49		2
FBgn0003459	stonewall	-1.48		4
FBgn0030049	Dmel_CG11265	-1.46		4
FBgn0037076	Dmel_CG12972	-1.41		6
FBgn0036386	G patch domain-containing protein 1 homolog	-1.4		7
FBgn0033273	Dmel_CG2183	-1.37		7
FBgn0035475	Dmel_CG10866	-1.3		7
FBgn0033566	Dmel_CG18004	-1.28		4
FBgn0031930	Dmel_CG7025	-1.16		2
FBgn0052537	Dmel_CG32537	-1.15		7
FBgn0026573	Dmel_CG8290	-1.12		4
FBgn0040294	Plenty of SH3s	-1.07		4
FBgn0038860	Dmel_CG10825	-1.03		4
FBgn0004584	Recombination repair protein 1	-1.01		4
