# Supplementary material for: Slowed aging during reproductive dormancy is reflected in genome-wide transcriptome changes in Drosophila melanogaster
Source: BMC Genomics. 2016 Jan 13;17:50. doi: 10.1186/s12864-016-2383-1 (PMC4711038; doi:10.1186/s12864-016-2383-1)
Supplement: Additional file 12: Dataset S2. — List of genes shared between diapause and response to restricted diet in D. melanogaster. We compared our study of three weeks diapause (3wD) to that of an analysis of effects of restricted diet (RF) [145]. Significantly inhibited transcripts are highlighted in blue, significantly activated in orange (for the RF study, genes with q ≤ 0.05 were considered significantly regulated, as was used in original study). Links to Flybase and Genecard databases are included. The Venn diagram summarizes the numbers of significantly regulated genes and how they overlap. (XLSX 173 kb) [file 12864_2016_2383_MOESM12_ESM.xlsx]

## Sheet: Transcript comparison
Probe ID	Flybase link	GENENAME	3wD up	3wD down	RF up	RF down
1633214_at	•	CG4835 gene product from transcript CG4835-RB	7.55		0.868462
1641474_s_at	•	CG13796 /// CG31904	6.8		0.58233
1632076_a_at	•	CG6933 gene product from transcript CG6933-RA	5.87		0.938497
1637072_at	•	CG11459 gene product from transcript CG11459-RA	5.25		0.791188
1631274_at	•	CG18095 gene product from transcript CG18095-RB	5.17		0.254571
1629919_at	•	Cuticular protein 100A	4.8		0.745534
1640881_at	•	CG16762 gene product from transcript CG16762-RA	4.36		0.301973
1638739_at	•	CG14031 gene product from transcript CG14031-RA	4.27		0.321828
1623018_at	•	CG12780 gene product from transcript CG12780-RA	4.04		0.579928
1626455_s_at	•	CG34005 gene product from transcript CG34005-RB	3.9		1.16319
1637097_at	•	CG7497 gene product from transcript CG7497-RB	3.85		0.269481
1632882_at	•	CG11671 gene product from transcript CG11671-RA	3.79		0.668164
1633197_at	•	CG32024 gene product from transcript CG32024-RA	3.6		0.452643
1635674_at	•	CG6901 gene product from transcript CG6901-RA	3.56		0.562323
1625557_at	•	CG34198 gene product from transcript CG34198-RA	3.48		0.300012
1630520_s_at		Drosophila melanogaster RH09485 full insert cDNA.	3.47		0.879625
1627069_at	•	CG7191 gene product from transcript CG7191-RA	3.45		0.354596
1624704_at	•	CG4741 gene product from transcript CG4741-RB	3.34		0.41475
1639454_at	•	CG10912 gene product from transcript CG10912-RA	3.33		0.25774
1630419_a_at	•	CG7300 gene product from transcript CG7300-RB	3.31		0.672999
1635525_at	•	CG9672 gene product from transcript CG9672-RA	3.28		0.532934
1627552_at	•	CG42397 gene product from transcript CG42397-RA	3.23		1.12755
1636175_a_at	•	CG9084 gene product from transcript CG9084-RB	3.2		0.596012
1625671_at	•	lectin-37Db	3.18		0.708529
1637465_at	•	CG31157 gene product from transcript CG31157-RD	3.17		0.205824
1639101_at	•	CG9837 gene product from transcript CG9837-RF	3.14		0.6416
1637900_at	•	CG11852 gene product from transcript CG11852-RA	3.1		0.54483
1631104_s_at	•	CG7665 gene product from transcript CG7665-RB	3.07		0.305292
1627463_at	•	Death associated molecule related to Mch2	3.04		0.439099
1641534_at	•	CG11842 gene product from transcript CG11842-RA	3.04		0.852413
1630147_at	•	Hexokinase C	3.03		0.248242
1630555_at	•	CG33346 gene product from transcript CG33346-RB	3.03		0.465855
1627047_at	•	CG3987 gene product from transcript CG3987-RA	3.01		0.40873
1637590_at	•	CG42329 gene product from transcript CG42329-RA	3		0.427524
1637291_at	•	CG18031 gene product from transcript CG18031-RA	2.99		0.224932
1640556_at	•	CG14606 gene product from transcript CG14606-RB	2.98		0.495973
1624466_a_at	•	CG15117 gene product from transcript CG15117-RA	2.91		0.306675
1631715_at	•	CG44014 gene product from transcript CG44014-RA	2.89		0.935964
1639934_at	•	CG31272 gene product from transcript CG31272-RA	2.89		0.410959
1623027_s_at		CG6277	2.88		0.534344
1623416_at	•	Mucin 68E	2.87		0.68874
1633200_at	•	CG9449 gene product from transcript CG9449-RH	2.86		0.366769
1629215_at	•	CG10723 gene product from transcript CG10723-RD	2.84		0.43677
1631969_at	•	CG15221 gene product from transcript CG15221-RB	2.84		0.433303
1636747_at	•	CG8051 gene product from transcript CG8051-RA	2.8		0.219336
1624805_at	•	CG31041 gene product from transcript CG31041-RA	2.72		0.761309
1632874_at	•	CG6602 gene product from transcript CG6602-RA	2.72		0.550635
1626750_at	•	CG30479 gene product from transcript CG30479-RA	2.71		0.369722
1627385_at	•	Odorant-binding protein 69a	2.68		0.463196
1625312_at	•	CG10553 gene product from transcript CG10553-RA	2.62		0.270538
1627078_at	•	Organic anion transporting polypeptide 58Dc	2.62		0.237435
1628647_at	•	antennal protein 5	2.61		0.436186
1623083_at	•	CG1698 gene product from transcript CG1698-RA	2.55		1.15211
1625975_at	•	Na[+]/H[+] hydrogen antiporter 2	2.55		0.240928
1626882_at	•	CG8807 gene product from transcript CG8807-RA	2.55		0.484721
1638466_a_at	•	Inwardly rectifying potassium channel 2	2.55		0.238217
1636879_at	•	CG14356 gene product from transcript CG14356-RA	2.54		0.463644
1630723_a_at	•	CG8708 gene product from transcript CG8708-RC	2.52		0.948391
1639351_at	•	Cuticular protein 97Eb	2.52		0.453759
1623229_at	•	CG7881 gene product from transcript CG7881-RA	2.51		0.244546
1627041_s_at	•	inebriated	2.51		0.287479
1628625_at	•	CG12926 gene product from transcript CG12926-RA	2.49		0.209692
1636423_at	•	CG8012 gene product from transcript CG8012-RB	2.48		0.216567
1637561_at	•	CG16834 gene product from transcript CG16834-RB	2.48		0.37991
1637752_a_at	•	Glutathione S transferase Z2	2.48		0.433536
1624171_at	•	CG13488 gene product from transcript CG13488-RB	2.47		0.389233
1624017_at	•	Adenosylhomocysteinase 89E	2.41		0.261262
1640342_at	•	CG6234 gene product from transcript CG6234-RA	2.41		0.270568
1626893_at	•	CG10287 gene product from transcript CG10287-RB	2.4		0.535426
1635601_at	•	CG42335 gene product from transcript CG42335-RC	2.4		0.662659
1636570_at	•	midgut expression 1	2.4		0.364179
1637229_a_at	•	CG11796 gene product from transcript CG11796-RA	2.4		0.427774
1632539_at	•	Glutathione S transferase E4	2.39		0.417172
1635736_at	•	CG5157 gene product from transcript CG5157-RA	2.39		0.406351
1636005_at	•	CG14495 gene product from transcript CG14495-RA	2.39		0.606451
1623743_at	•	CG3191 gene product from transcript CG3191-RA	2.38		0.166265
1624975_at	•	CG17028 gene product from transcript CG17028-RA	2.38		0.531305
1633857_at	•	CG13659 gene product from transcript CG13659-RA	2.38		0.436574
1634310_at	•	Troponin C isoform 4	2.38		0.942837
1623532_at	•	CG34236 gene product from transcript CG34236-RB	2.37		0.612112
1624409_a_at	•	Niemann-Pick type C-2h	2.37		0.361185
1630471_at	•	CG4301 gene product from transcript CG4301-RC	2.37		0.38507
1636387_at	•	CG10300 gene product from transcript CG10300-RA	2.35		0.25839
1634207_at	•	CG16799 gene product from transcript CG16799-RA	2.33		0.454091
1629565_s_at		tetraspanin 42E	2.29		0.678485
1632145_a_at	•	methuselah-like 15	2.29		0.334591
1624395_at	•	CG31102 gene product from transcript CG31102-RA	2.26		0.301014
1628950_at	•	CG10178 gene product from transcript CG10178-RB	2.26		0.174274
1636910_at	•	CG13704 gene product from transcript CG13704-RA	2.26		0.218716
1630375_at	•	CG7635 gene product from transcript CG7635-RA	2.24		0.170785
1631217_a_at	•	Troponin C at 73F	2.24		0.344099
1633532_at	•	CG5767 gene product from transcript CG5767-RA	2.23		0.634976
1635578_at		CG31975	2.22		0.341381
1631474_s_at	•	Glycerophosphate oxidase-1	2.21		0.272124
1632345_at	•	CG8353 gene product from transcript CG8353-RB	2.21		0.657223
1639391_at	•	CG17109 gene product from transcript CG17109-RB	2.21		0.303935
1628826_at	•	CG34288 gene product from transcript CG34288-RB	2.2		0.615544
1625042_at	•	CG31288 gene product from transcript CG31288-RA	2.19		0.448411
1632873_at	•	Metallothionein A	2.19		0.0945035
1638086_at	•	CG3746 gene product from transcript CG3746-RA	2.19		0.280231
1623669_at	•	CG16836 gene product from transcript CG16836-RA	2.17		0.560393
1629034_at	•	CG10253 gene product from transcript CG10253-RD	2.17		0.521423
1632600_at	•	CG34232 gene product from transcript CG34232-RA	2.17		0.485493
1640720_a_at	•	CG44014 gene product from transcript CG44014-RA	2.17		0.224456
1631801_at	•	CG15044 gene product from transcript CG15044-RA	2.16		0.328726
1632328_at	•	serpentine	2.15		0.229361
1635919_at	•	CG13255 gene product from transcript CG13255-RB	2.13		0.212759
1641325_s_at	•	Tropomyosin 2	2.12		0.382613
1623000_at	•	CG33093 gene product from transcript CG33093-RA	2.11		1.03734
1630590_at	•	CG18417 gene product from transcript CG18417-RA	2.09		0.428432
1627277_s_at	•	CG2930 gene product from transcript CG2930-RD	2.08		0.241276
1640845_at	•	CG10581 gene product from transcript CG10581-RA	2.08		0.531
1625059_at	•	Leucokinin	2.07		0.456815
1630244_s_at		CG31809	2.06		0.284386
1629446_at	•	CG1136 gene product from transcript CG1136-RA	2.05		0.305328
1635998_at	•	Cuticular protein 67B	2.05		0.350342
1624971_at	•	CG5254 gene product from transcript CG5254-RA	2.04		0.193632
1631746_a_at	•	CG8774 gene product from transcript CG8774-RB	2.04		0.509897
1626109_a_at	•	CG9023 gene product from transcript CG9023-RF	2.03		0.212991
1629955_at	•	CG13309 gene product from transcript CG13309-RA	2.03		0.513627
1623298_at	•	CG6067 gene product from transcript CG6067-RA	2.02		0.421822
1626468_a_at	•	KCNQ potassium channel	2.02		0.228312
1626524_at	•	Phaedra 1	2.02		0.46392
1633086_s_at	•	CG1213 gene product from transcript CG1213-RB	2.02		0.347149
1635398_at		CG10587	2.02		0.375812
1637680_at	•	Tetraspanin 42Eq	2.02		0.219113
1623363_at	•	CG6432 gene product from transcript CG6432-RA	2.01		0.214059
1626536_at	•	Glutathione S transferase O3	2.01		0.127431
1632228_at	•	CG6733 gene product from transcript CG6733-RA	2.01		0.402952
1632865_s_at	•	CG12974 gene product from transcript CG12974-RB	2.01		0.347486
1623706_at	•	CG9498 gene product from transcript CG9498-RA	1.99		0.355978
1623714_at	•	CG8620 gene product from transcript CG8620-RA	1.99		0.419376
1631315_at	•	CG12730 gene product from transcript CG12730-RA	1.99		0.154968
1640103_s_at	•	CG17224 gene product from transcript CG17224-RC	1.99		0.489261
1629256_a_at	•	CG31547 gene product from transcript CG31547-RB	1.98		0.201701
1629685_at	•	CG16986 gene product from transcript CG16986-RA	1.98		0.552267
1634977_at	•	Tetraspanin 42Er	1.98		0.171158
1641434_at	•	CG32695 gene product from transcript CG32695-RA	1.97		0.439242
1627643_at		CG7546	1.96		0.400967
1633492_at	•	homogentisate 1,2-dioxygenase	1.95		0.603013
1631722_at		Drosophila melanogaster GM02743 full insert cDNA.	1.93		0.393212
1637095_at	•	CG15818 gene product from transcript CG15818-RA	1.93		0.637944
1633949_at	•	CG15152 gene product from transcript CG15152-RA	1.92		0.176591
1630679_at	•	CG42249 gene product from transcript CG42249-RC	1.9		0.306868
1634684_at	•	CG7272 gene product from transcript CG7272-RA	1.9		0.269868
1638409_at	•	UDP-galactose 4'-epimerase	1.89		0.102802
1630359_at	•	CG31810 gene product from transcript CG31810-RA	1.86		0.39697
1639297_at	•	CG9568 gene product from transcript CG9568-RA	1.86		0.283924
1641065_s_at	•	Niemann-Pick type C-2b	1.86		0.245677
1636526_at	•	CG9451 gene product from transcript CG9451-RB	1.85		0.367375
1628261_at	•	CG13067 gene product from transcript CG13067-RA	1.84		0.633576
1633788_s_at	•	CG15186 gene product from transcript CG15186-RF	1.84		0.346536
1638368_at	•	CG31674 gene product from transcript CG31674-RA	1.84		0.310686
1622960_at	•	death executioner caspase related to Apopain/Yama	1.79		0.338715
1637432_at	•	CG3097 gene product from transcript CG3097-RA	1.78		0.366465
1623900_a_at	•	Maltase B2	1.75		0.484253
1625195_s_at	•	schnurri	1.75		0.204489
1639364_at	•	Jonah 44E	1.75		0.565092
1634991_at	•	CG8083 gene product from transcript CG8083-RA	1.74		0.457159
1631157_at	•	CG7365 gene product from transcript CG7365-RA	1.73		0.361082
1641270_at	•	CG8745 gene product from transcript CG8745-RA	1.72		0.630358
1625563_s_at	•	CG14253 gene product from transcript CG14253-RB	1.71		0.299866
1628052_at	•	Cytochrome P450-6a17	1.71		0.240508
1636240_at	•	Vacuolar H[+] ATPase subunit 100-4	1.71		0.526349
1641639_at	•	escargot	1.71		0.258831
1634449_at	•	CG9459 gene product from transcript CG9459-RA	1.7		0.296822
1623690_at	•	CG17190 gene product from transcript CG17190-RB	1.69		0.286191
1639897_at	•	CG3091 gene product from transcript CG3091-RA	1.69		0.170121
1625075_at	•	Neprilysin 2	1.68		0.283653
1627869_at	•	Jonah 25Bi	1.68		0.703857
1629050_at	•	CG10477 gene product from transcript CG10477-RA	1.68		0.607435
1640932_s_at	•	CG32626 gene product from transcript CG32626-RI	1.68		0.107649
1626446_a_at	•	Myosin alkali light chain 1	1.67		0.321456
1632700_a_at	•	CG18324 gene product from transcript CG18324-RB	1.67		0.379477
1637350_at		CG31086	1.67		0.595293
1637632_at	•	CG12194 gene product from transcript CG12194-RA	1.67		0.305149
1641408_at	•	CG42394 gene product from transcript CG42394-RC	1.67		0.168548
1623961_at	•	Actin-related protein 2/3 complex, subunit 3B	1.66		0.18628
1639923_at	•	fatty acid 2-hydroylase	1.66		0.20649
1639394_at	•	Kazal-type protease inhibitor m1	1.65		0.314053
1635403_at	•	shifted	1.64		0.728248
1635584_s_at	•	Tropomyosin 1	1.63		0.345039
1638417_at	•	CG31373 gene product from transcript CG31373-RA	1.63		0.204916
1626645_at	•	CG8596 gene product from transcript CG8596-RA	1.62		0.205592
1633425_at	•	Sodium-dependent multivitamin transporter	1.61		0.439914
1623851_at	•	CG9400 gene product from transcript CG9400-RB	1.6		0.33634
1628105_a_at	•	Paramyosin	1.6		0.371663
1637829_at	•	CG4020 gene product from transcript CG4020-RB	1.6		0.3084
1638821_a_at	•	yuri gagarin	1.59		0.338697
1641320_s_at	•	CG3168 gene product from transcript CG3168-RC	1.59		0.120306
1625825_at	•	CG6378 gene product from transcript CG6378-RA	1.58		0.258879
1633690_at	•	CG8323 gene product from transcript CG8323-RA	1.57		0.194644
1633955_at	•	pepsinogen-like	1.57		0.559013
1629347_at	•	klumpfuss	1.55		0.208439
1641504_s_at	•	windpipe	1.55		0.229575
1636009_at	•	CG12910 gene product from transcript CG12910-RB	1.54		0.20799
1636899_s_at	•	CG1623 gene product from transcript CG1623-RD	1.54		0.24259
1624342_at	•	CG10911 gene product from transcript CG10911-RA	1.52		0.194965
1638174_at	•	CG1246 gene product from transcript CG1246-RC	1.52		0.252352
1638240_s_at	•	CG8785 gene product from transcript CG8785-RA	1.52		0.889184
1622893_at	•	Immune induced molecule 3	1.51		0.376327
1629716_a_at	•	CG13284 gene product from transcript CG13284-RD	1.51		0.153719
1630261_a_at	•	upheld	1.5		0.469277
1630509_at	•	Muscle protein 20	1.5		0.202534
1629476_at	•	CG7542 gene product from transcript CG7542-RA	1.49		0.778317
1627489_a_at	•	CG10433 gene product from transcript CG10433-RA	1.47		0.195806
1634187_x_at		CR32865	1.47		0.823674
1625338_at	•	CG16761 gene product from transcript CG16761-RA	1.46		0.260202
1630051_at	•	Tetraspanin 42Ec	1.46		0.30865
1638267_s_at	•	CG11546 gene product from transcript CG11546-RB	1.43		0.21066
1625985_at	•	CG31446 gene product from transcript CG31446-RB	1.42		0.95587
1641578_at	•	argos	1.42		0.289795
1624101_at	•	CG10242 gene product from transcript CG10242-RA	1.41		0.29674
1628272_a_at		CG40486	1.41		0.544259
1628930_at	•	CG14485 gene product from transcript CG14485-RA	1.41		0.666156
1629431_at	•	CG18747 gene product from transcript CG18747-RB	1.4		0.340359
1634210_at	•	CG15649 gene product from transcript CG15649-RB	1.39		0.651648
1626442_at	•	CG7224 gene product from transcript CG7224-RB	1.36		0.437917
1631351_s_at	•	CG12118 gene product from transcript CG12118-RB	1.36		0.205458
1638528_at	•	CG15531 gene product from transcript CG15531-RA	1.36		0.338987
1640715_at	•	CG5376 gene product from transcript CG5376-RA	1.36		0.489833
1629355_at	•	CG17374 gene product from transcript CG17374-RC	1.34		0.302588
1638772_at	•	CG18107 gene product from transcript CG18107-RA	1.34		0.270403
1639539_at	•	Cytochrome P450-4e1	1.34		0.559849
1625457_at	•	CG10031 gene product from transcript CG10031-RA	1.33		0.309249
1635049_at	•	CG13877 gene product from transcript CG13877-RC	1.32		0.59255
1635724_at	•	CG14292 gene product from transcript CG14292-RA	1.31		0.151648
1633795_a_at	•	CG17124 gene product from transcript CG17124-RB	1.29		0.238339
1629633_at	•	CG15255 gene product from transcript CG15255-RA	1.28		0.601645
1640122_at	•	Selenoprotein G	1.28		0.152316
1625174_at	•	CG15067 gene product from transcript CG15067-RA	1.25		0.366301
1638774_at	•	CG16904 gene product from transcript CG16904-RA	1.25		0.182531
1630233_at	•	CG5399 gene product from transcript CG5399-RB	1.23		0.153227
1625587_at	•	Juvenile hormone epoxide hydrolase 3	1.21		0.363196
1635060_at	•	CG15068 gene product from transcript CG15068-RA	1.21		0.273579
1631604_at	•	CG42369 gene product from transcript CG42369-RA	1.2		0.22193
1641164_s_at	•	CG11163 gene product from transcript CG11163-RD	1.19		0.145571
1628494_a_at	•	CG8098 gene product from transcript CG8098-RA	1.18		0.471657
1636620_s_at	•	lethal (2) 08717	1.18		0.500593
1624481_a_at	•	CG43427 gene product from transcript CG43427-RP	1.17		0.207028
1625910_at	•	CG1773 gene product from transcript CG1773-RA	1.17		0.414738
1635460_a_at		Myosin heavy chain	1.17		0.348332
1636242_at	•	Insulin-like peptide 6	1.17		0.295162
1636198_at	•	CG1265 gene product from transcript CG1265-RB	1.16		0.153384
1637538_s_at	•	CG9485 gene product from transcript CG9485-RF	1.15		0.303121
1632646_at	•	Prothoracicotropic hormone	1.14		0.562386
1633701_at	•	CG16985 gene product from transcript CG16985-RA	1.14		0.368521
1634920_at		capricious	1.14		0.238123
1624076_at	•	CG5849 gene product from transcript CG5849-RB	1.13		0.207568
1638818_at	•	Muscle LIM protein at 60A	1.13		0.339097
1626527_at	•	hedgehog	1.12		0.592682
1638008_s_at	•	CG2003 gene product from transcript CG2003-RA	1.12		0.30086
1633333_a_at	•	CG7231 gene product from transcript CG7231-RE	1.11		0.319111
1633357_at	•	CG7910 gene product from transcript CG7910-RA	1.11		0.298536
1623199_a_at	•	CG43078 gene product from transcript CG43078-RK	1.1		0.145048
1639640_at	•	CG32485 gene product from transcript CG32485-RA	1.09		0.218728
1635318_at	•	Ornithine decarboxylase 1	1.07		0.354607
1639667_at		cdna:novel chromosome:BDGP5:3L:14375644:14387062:1 transcript:GENSCAN00000034656	1.07		0.397785
1635086_at	•	CG4666 gene product from transcript CG4666-RA	1.05		0.195327
1636970_at	•	CG9394 gene product from transcript CG9394-RA	1.04		0.425391
1637346_at	•	CG33514 gene product from transcript CG33514-RA	1.03		0.515457
1638808_at	•	Syntaxin 4	1.03		0.149162
1640857_at	•	CG10208 gene product from transcript CG10208-RA	1.02		0.328689
1628721_at	•	CG9864 gene product from transcript CG9864-RB	1.01		0.285456
1632277_a_at	•	CG6170 gene product from transcript CG6170-RA	1.01		0.19223
1635892_at	•	CG12321 gene product from transcript CG12321-RA		-1.01	0.107535
1636979_at	•	CG7912 gene product from transcript CG7912-RA		-1.24	0.254783
1635247_at	•	CG6013 gene product from transcript CG6013-RA		-1.36	0.134353
1625270_at	•	CG31259 gene product from transcript CG31259-RA		-1.54	1.07917
1626320_at	•	CG31344 gene product from transcript CG31344-RA		-1.55	0.132593
1628962_at	•	CG12708 gene product from transcript CG12708-RA		-1.64	0.323357
1634529_at	•	CG3290 gene product from transcript CG3290-RA		-2.33	1.87553
1625469_at	•	CG3323 gene product from transcript CG3323-RA		-3.06	1.01215
1626740_at	•	Cuticular protein 72Ec		-3.38	0.571752
1630600_at		Frost /// Sex combs on midleg	7.42			-1.12614
1637647_at	•	CG31148 gene product from transcript CG31148-RA	5.72			-0.555898
1637224_at	•	CG13905 gene product from transcript CG13905-RB	4.59			-0.898887
1636611_at	•	Trypsin 29F	4.58			-0.921784
1626700_at	•	Actin 88F	4.24			-0.751883
1623601_at	•	CG8221 gene product from transcript CG8221-RA	4.13			-0.44571
1635450_a_at	•	Senescence marker protein-30	4.12			-0.334546
1641125_at	•	CG1942 gene product from transcript CG1942-RA	3.64			-0.740888
1634525_at	•	CG34227 gene product from transcript CG34227-RA	3.49			-0.888595
1639654_at	•	CG3603 gene product from transcript CG3603-RB	3.46			-0.28261
1635410_at	•	CG12766 gene product from transcript CG12766-RA	3.45			-0.320929
1623068_at	•	Cytochrome P450-4e3	3.44			-0.957024
1633667_at	•	Lipase 2	3.41			-0.588124
1640714_at	•	CG1979 gene product from transcript CG1979-RA	3.3			-0.617354
1637129_at	•	Glutathione S transferase E3	3.26			-0.256385
1624745_at	•	Insulin-like peptide 5	3.17			-1.02121
1626734_at		--- /// --- /// Jonah 65A	3.08			-0.172491
1629853_at	•	CG3699 gene product from transcript CG3699-RA	3.05			-0.546086
1640126_at	•	CG8249 gene product from transcript CG8249-RC	3.05			-0.324821
1631628_s_at		AOP2-related /// peroxiredoxin 2540 /// Peroxiredoxin	3			-0.250266
1639892_at	•	Sorbitol dehydrogenase 1	3			-0.420051
1641199_a_at	•	CG1544 gene product from transcript CG1544-RA	3			-0.215244
1623521_at	•	target of brain insulin	2.95			-0.926394
1639530_at	•	CG14528 gene product from transcript CG14528-RA	2.93			-0.372308
1628100_at	•	CG42235 gene product from transcript CG42235-RE	2.91			-0.273479
1634557_at	•	Rhophilin	2.85			-0.276387
1637567_at	•	Maltase A6	2.83			-0.499033
1631806_at	•	Maltase A4	2.8			-1.05526
1640355_at	•	CG5246 gene product from transcript CG5246-RA	2.74			-0.870381
1640488_a_at	•	CG9510 gene product from transcript CG9510-RC	2.74			-0.305692
1627912_at	•	CG5493 gene product from transcript CG5493-RB	2.7			-0.505745
1640301_a_at	•	Na[+]-driven anion exchanger 1	2.63			-0.300684
1624993_at	•	CG4377 gene product from transcript CG4377-RA	2.6			-0.322699
1634143_at	•	CG8345 gene product from transcript CG8345-RA	2.57			-0.589448
1637997_at	•	lethal (3) 72Dp	2.55			-0.260004
1628659_at	•	Multi drug resistance 49	2.54			-0.267689
1627180_at	•	CG3540 gene product from transcript CG3540-RA	2.53			-0.734439
1638508_at	•	Maltase B1	2.47			-0.404946
1627854_at	•	CG9914 gene product from transcript CG9914-RA	2.45			-0.274274
1633599_a_at	•	Phosphoenolpyruvate carboxykinase	2.38			-0.613579
1636333_a_at	•	methuselah-like 2	2.33			-0.386903
1624159_at	•	CG17577 gene product from transcript CG17577-RA	2.32			-0.220752
1626198_at	•	Cytochrome P450-4d8	2.32			-0.341247
1626324_at	•	CG9964 gene product from transcript CG9964-RC	2.32			-0.447782
1631761_at	•	CG31313 gene product from transcript CG31313-RA	2.32			-0.157136
1633834_at	•	CG9701 gene product from transcript CG9701-RA	2.3			-0.807469
1626990_s_at	•	Multiple inositol polyphosphate phosphatase 1	2.29			-0.250239
1625369_at	•	CG10877 gene product from transcript CG10877-RA	2.27			-0.456916
1625154_s_at	•	papillote	2.26			-0.232823
1629205_at	•	CG32032 gene product from transcript CG32032-RA	2.23			-0.309617
1638481_at	•	CG2736 gene product from transcript CG2736-RA	2.23			-0.247815
1640529_at	•	CG15408 gene product from transcript CG15408-RA	2.2			-0.319724
1633914_at	•	beta galactosidase	2.19			-0.304733
1640489_at	•	CG18522 gene product from transcript CG18522-RA	2.18			-0.237143
1639295_at	•	CG4734 gene product from transcript CG4734-RA	2.17			-0.290459
1628284_at	•	CG3690 gene product from transcript CG3690-RA	2.14			-0.409972
1623491_at	•	CG15155 gene product from transcript CG15155-RA	2.13			-0.386144
1623866_at	•	CG17970 gene product from transcript CG17970-RB	2.11			-0.440115
1634699_a_at	•	Peroxin 6	2.02			-0.339275
1629395_at	•	CG9743 gene product from transcript CG9743-RA	2.01			-0.338639
1624517_at	•	Ectoderm-expressed 3	2			-0.472196
1633305_at	•	Odorant-binding protein 99a	1.99			-0.909685
1624914_at	•	Maltase A8	1.95			-0.545049
1626965_at	•	CG31743 gene product from transcript CG31743-RA	1.95			-0.170192
1639401_at	•	Maltase A1	1.94			-0.330839
1628271_at	•	CG3609 gene product from transcript CG3609-RA	1.93			-0.485727
1625503_at	•	CG32425 gene product from transcript CG32425-RE	1.9			-0.212203
1629220_at	•	Insulin-like peptide 2	1.9			-0.541176
1632298_s_at	•	midline fasciclin	1.88			-0.262302
1629718_at	•	CG16727 gene product from transcript CG16727-RA	1.85			-0.309686
1634158_at	•	Niemann-Pick type C-2f	1.82			-0.462571
1640112_at	•	Cystatin-like	1.78			-0.384703
1632782_a_at	•	CG7675 gene product from transcript CG7675-RC	1.76			-0.502181
1635498_at	•	CG9259 gene product from transcript CG9259-RC	1.76			-0.327795
1626664_at	•	CG3285 gene product from transcript CG3285-RA	1.71			-0.325239
1640065_at	•	Glutathione S transferase E7	1.68			-0.420969
1629642_a_at	•	CG17664 gene product from transcript CG17664-RC	1.66			-0.138019
1638562_a_at	•	CG3050 gene product from transcript CG3050-RA	1.63			-0.286434
1641627_at	•	CG9396 gene product from transcript CG9396-RA	1.63			-0.294265
1634463_at	•	CG7992 gene product from transcript CG7992-RA	1.61			-0.32829
1623265_at	•	CG10513 gene product from transcript CG10513-RB	1.6			-0.550614
1638020_at	•	CG10467 gene product from transcript CG10467-RA	1.53			-0.161798
1634002_at	•	CG13315 gene product from transcript CG13315-RA	1.49			-0.186285
1640590_at	•	CG32195 gene product from transcript CG32195-RA	1.49			-0.379964
1624410_at	•	Leucine-rich repeat activity-regulated protein at synapses	1.45			-0.211802
1633684_at	•	CG32444 gene product from transcript CG32444-RA	1.42			-0.618051
1641148_a_at	•	Acetyl Coenzyme A synthase	1.42			-0.300467
1628670_at	•	CG18577 gene product from transcript CG18577-RA	1.39			-0.30877
1629095_a_at	•	Malic enzyme	1.36			-0.491981
1638285_a_at	•	Glycerol kinase	1.35			-0.187824
1627861_s_at	•	Aldehyde dehydrogenase type III	1.3			-0.166401
1628758_at	•	CG1774 gene product from transcript CG1774-RA	1.3			-0.258072
1635692_s_at	•	Trehalase	1.26			-0.110329
1636688_at	•	CG9081 gene product from transcript CG9081-RA	1.25			-0.569459
1634016_at	•	CG2781 gene product from transcript CG2781-RA	1.24			-0.232382
1633439_at	•	G protein alpha 73B	1.23			-0.239909
1628657_at	•	Glutathione S transferase E9	1.18			-0.248723
1622894_at	•	CG15120 gene product from transcript CG15120-RA	1.15			-0.4823
1637403_at	•	CG7953 gene product from transcript CG7953-RA	1.15			-0.400023
1641610_at	•	Mucin related 18B	1.15			-0.240957
1627354_at		--- /// ---	1.13			-0.180628
1640479_at	•	CG9519 gene product from transcript CG9519-RA	1.13			-0.570329
1640956_at	•	CG4725 gene product from transcript CG4725-RA	1.12			-0.422133
1624509_at	•	Maltase A3	1.09			-0.725116
1627910_s_at	•	CG8036 gene product from transcript CG8036-RB	1.09			-0.216635
1634129_at	•	CG9663 gene product from transcript CG9663-RA	1.07			-0.320474
1629520_at	•	CG8997 gene product from transcript CG8997-RA	1.06			-0.295705
1633770_at	•	Carbonic anhydrase beta	1.06			-0.118179
1623659_at	•	Odorant-binding protein 56d	1.03			-0.251634
1624756_at	•	CG5009 gene product from transcript CG5009-RA	1.01			-0.19789
1625572_s_at	•	Diazepam-binding inhibitor	1.01			-0.104618
1627507_at	•	CG5704 gene product from transcript CG5704-RA		-1		-0.206829
1625081_at	•	CG17260 gene product from transcript CG17260-RA		-1.07		-0.204616
1640659_s_at	•	CG6664 gene product from transcript CG6664-RC		-1.1		-0.117267
1635065_at	•	CG7025 gene product from transcript CG7025-RA		-1.24		-0.719073
1634652_a_at	•	CG7656 gene product from transcript CG7656-RF		-1.38		-0.150953
1632120_at	•	CG15533 gene product from transcript CG15533-RA		-1.46		-0.623001
1624535_at	•	CG33229 gene product from transcript CG33229-RA		-1.5		-0.298178
1629153_s_at	•	CG5991 gene product from transcript CG5991-RA		-1.57		-0.239935
1636583_at	•	magro		-1.57		-0.611085
1634282_s_at	•	Topoisomerase 3beta		-1.63		-0.18826
1630506_at	•	CG3077 gene product from transcript CG3077-RB		-1.71		-0.198276
1632901_s_at	•	crossover suppressor on 3 of Gowen		-1.83		-0.284276
1628660_at	•	CG7130 gene product from transcript CG7130-RA		-1.88		-0.316723
1634239_at	•	CG14205 gene product from transcript CG14205-RA		-2.28		-0.976088
1631626_at	•	aubergine		-2.4		-0.299551
1624288_at	•	CG10654 gene product from transcript CG10654-RB		-2.46		-0.341325
1633050_at	•	Niemann-Pick type C-2d		-3.02		-0.627232
