# Supplementary material for: Slowed aging during reproductive dormancy is reflected in genome-wide transcriptome changes in Drosophila melanogaster
Source: BMC Genomics. 2016 Jan 13;17:50. doi: 10.1186/s12864-016-2383-1 (PMC4711038; doi:10.1186/s12864-016-2383-1)
Supplement: Additional file 13: Dataset S3. — Gene set enrichment analysis (GSEA) of GO terms comparing diapause and response to restricted diet in D. melanogaster. We compare our study of three weeks diapause (3wD) to that of an analysis of effects of restricted diet (RF) [145]. (A) GSEA for upregulated transcripts identified mostly terms connected to cell cycle and gene expression. (B) Transcripts mostly from carbohydrate metabolism are regulated in opposite way in 3wD and RF. (C) For downregulated transcripts no significant enriched GO terms (ns) were identified. (XLSX 11 kb) [file 12864_2016_2383_MOESM13_ESM.xlsx]

## Sheet: List1
Gene set enrichment analysis (AMIGO 2)
A - Shared upregulted (3wD x RF)	265	genes
Term	Background frequency	Sample frequency	Expected	+/-	P-value
cellular macromolecule metabolic process (GO:0044260)	2197	4	40.15	-	5.82e-11
cellular protein metabolic process (GO:0044267)	1391	3	25.42	-	2.444e-05
nucleic acid metabolic process (GO:0090304)	887	0	16.21	-	0.0001363
cell cycle (GO:0007049)	711	0	12.99	-	0.004153
gene expression (GO:0010467)	839	1	15.33	-	0.006028
regulation of cellular process (GO:0050794)	2892	26	52.86	-	0.0141
organelle organization (GO:0006996)	1501	8	27.43	-	0.01502
RNA metabolic process (GO:0016070)	643	0	11.75	-	0.01536
cellular component organization or biogenesis (GO:0071840)	2370	19	43.32	-	0.01723
cell cycle process (GO:0022402)	630	0	11.51	-	0.01971
regulation of cellular metabolic process (GO:0031323)	1390	7	25.4	-	0.02088
cellular component organization (GO:0016043)	2311	19	42.24	-	0.03617
regulation of metabolic process (GO:0019222)	1604	10	29.32	-	0.03972
nucleobase-containing compound metabolic process (GO:0006139)	1163	5	21.26	-	0.03988
heterocycle metabolic process (GO:0046483)	1256	6	22.96	-	0.04005
cellular metabolic process (GO:0044237)	3133	31	57.26	-	0.0472
B - Regulated in opposite way (3wD x RF)	120	genes
Term	Background frequency	Sample frequency	Expected	+/-	P-value
oxidation-reduction process (GO:0055114)	532	23	4.686	+	7.085e-07
carbohydrate metabolic process (GO:0005975)	271	17	2.387	+	8.409e-07
cellular macromolecule metabolic process (GO:0044260)	2197	1	19.35	-	4.278e-05
single-organism metabolic process (GO:0044710)	1802	36	15.87	+	0.003356
macromolecule metabolic process (GO:0043170)	2778	6	24.47	-	0.004347
cellular protein metabolic process (GO:0044267)	1391	0	12.25	-	0.006337
hexose metabolic process (GO:0019318)	34	5	0.2995	+	0.03774
C - Shared downregulted (3wD x RF)	17	genes
ns
