# Supplementary material for: Slowed aging during reproductive dormancy is reflected in genome-wide transcriptome changes in Drosophila melanogaster
Source: BMC Genomics. 2016 Jan 13;17:50. doi: 10.1186/s12864-016-2383-1 (PMC4711038; doi:10.1186/s12864-016-2383-1)
Supplement: Additional file 14: Dataset S4. — Comparisons of diapause response genes from our study of D. melanogaster with other transcription studies on reproductive diapause. We compared our study to a D. montana candidate gene microarray study [149] and Culex pipiens diapause response genes [152]. Significantly inhibited transcripts are highlighted in blue, significantly activated in orange. Links to Flybase are included at genes shared with D. melanogaster. (XLSX 15 kb) [file 12864_2016_2383_MOESM14_ESM.xlsx]

## Sheet: List1
Flybase ID	Gene name	D.melanogaster upregulated	D.melanogaster downregulated	D.montana	C.pipiens	Flybase link
FBgn0001224	Heat shock protein 23		-3.66		up	•
FBgn0001226	Heat shock protein 27		-2.64		up	•
FBgn0035145	Mediator complex subunit 14		-1.3		up	•
FBgn0260660	Multiplexin	1.14			up	•
FBgn0085256	Dmel_CG34227	2.59			up	•
FBgn0024352	Hsp70/Hsp90 organizing protein homolog		-1.05	down		•
FBgn0036519	Phosducin-like protein		-1.14	down		•
FBgn0000363	couch potato	2.1		up		•
FBgn0017545	RpS3A				up
FBgn0261548	CG42666				up
FBgn0261592	RpS6				up
FBgn0261703	gce				up
FBgn0261596	RpS24				up
FBgn0027571	CG3523				up
FBgn0036745	CG7484/Sep15				up
FBgn0267408	AOX1				up
FBgn0038348	AOX2				up
FBgn0038349	AOX3				up
FBgn0038350	AOX4				up
FBgn0000046	Act87E				up
FBgn0262559	Mdh2				up
FBgn0023537	CG17896				up
FBgn0013676	COIII				up
FBgn0013674	COI				up
FBgn0035753	RpL18				up
FBgn0003942	RpS27A				up
FBgn0013686	lrRNA				up
FBgn0061474	28SrRNA				up
DQ401447					up
DQ401448					up
FBgn0263257	Cngl				up
FBgn0267033	mamo				up
DQ401451					up
DQ401454					up
FBgn0000479	dnc				up
FBgn0001105	Gbeta13F				up
FBgn0261714	Cpn				up
DQ401458					up
DQ401459					up
DQ401460					up
DQ401461					up
FBgn0011834	Ser6				down
FBgn0015316	Try29F				down
FBgn0265297	pABP				down
FBgn0003941	RpL40				down
FBgn0000279	CecC				down
FBgn0000276	CecA1				down
FBgn0003887	betaTub56D				down
FBgn0038257	Dca			up
FBgn0263111	cac			down
FBgn0004227	nonA			down
FBgn0264492	CkIIalfa			down
FBgn0002413	dco			down
FBgn0001218	Hsc70-3			down
FBgn0001233	Hsp83			down
FBgn0029174	FKBP59			down
FBgn0014395	tilB			down
FBgn0004889	tws			down
FBgn0028734	Fmr1			down
FBgn0023423	slmb			down
FBgn0030631	Prp5			down
FBgn0019949	Cdk9			down
